# Supplementary material for: Correlation analysis of the transcriptome of growing leaves with mature leaf parameters in a maize RIL population
Source: Genome Biol. 2015 Sep 11;16(1):168. doi: 10.1186/s13059-015-0735-9 (PMC4566308; doi:10.1186/s13059-015-0735-9)
Supplement: Additional file 2: Table S1. — List of 1740 genes with expression levels in the leaf division zone of the RILs (anti-)correlating with at least one of the traits. (XLSX 363 kb) [file 13059_2015_735_MOESM2_ESM.xlsx]

## Sheet: all
Transcript	Gene	LER	LL	Lwe	LA	Lwi	DZ size	FW	DW	emergence	Tm	Te	LED5_e	description	MapMan	Ath putative orthologs	Arabidopsis symb	Ath_tair
GRMZM2G066496_T01	GRMZM2G066496	0.200723	0.257187	0.450217	0.390979	0.360231	0.321515	0.193804	0.196898	0.138722	0.066993	0.080284	0.129215	ACT domain containing protein	amino acid metabolism	AT5G04740	ACR12;	ACT domain-containing protein
GRMZM2G109785_T01	GRMZM2G109785	-0.018356	0.185931	0.245459	0.282168	0.31423	0.127569	-0.137477	-0.057889	0.286975	0.381709	0.369153	0.297597	hypothetical protein LOC100383740	amino acid metabolism	AT5G04740	ACR12;	ACT domain-containing protein
GRMZM2G029566_T01	GRMZM2G029566	0.233674	0.422782	0.402255	0.333772	0.183184	0.246106	-0.026412	-0.098612	0.216874	0.319286	0.335717	0.363207	hypothetical protein LOC100192485	amino acid metabolism.degradation.aromatic aa.tyrosine	AT1G12050		fumarylacetoacetase, putative
GRMZM2G002652_T01	GRMZM2G002652	0.025462	0.250724	0.186082	0.222611	0.136663	0.169216	-0.292329	-0.282527	0.349196	0.453544	0.474847	0.463699	hypothetical protein LOC100279205	amino acid metabolism.degradation.aromatic aa.tyrosine	AT5G36160		Tyrosine transaminase family protein
GRMZM2G096958_T01	GRMZM2G096958	0.072815	0.304843	0.190481	0.200101	0.121849	0.111735	-0.171066	-0.183725	0.186784	0.348702	0.379067	0.40819	hypothetical protein LOC100193424	amino acid metabolism.degradation.aromatic aa.tyrosine
GRMZM2G008726_T01	GRMZM2G008726	0.071619	-0.129509	-0.296658	-0.288842	-0.381444	-0.277687	-0.076884	-0.026997	-0.137373	-0.164369	-0.188622	-0.21898	lysine decarboxylase-like protein	amino acid metabolism.degradation.aspartate family.lysine	AT5G11950	LOG8;	Putative lysine decarboxylase family protein
GRMZM2G159149_T01	GRMZM2G159149	-0.299976	-0.467291	-0.29237	-0.352152	-0.13655	-0.322662	0.073679	0.051352	-0.224564	-0.349922	-0.362379	-0.386146	carboxy-lyase	amino acid metabolism.degradation.aspartate family.lysine
GRMZM2G181192_T03	GRMZM2G181192	0.037381	0.154923	0.323368	0.337054	0.384186	0.229149	0.083256	0.12987	0.214937	0.19004	0.208088	0.235076	glyoxylase1	amino acid metabolism.degradation.aspartate family.threonine	AT1G11840	ATGLX1;GLX1;	glyoxalase I homolog
GRMZM2G014813_T01	GRMZM2G014813	-0.003378	0.125511	-0.002127	0.061553	0.029049	0.008132	-0.326924	-0.289813	0.286809	0.408702	0.392921	0.302735	3-hydroxyisobutyrate dehydrogenase (LOC100283587), mRNA	amino acid metabolism.degradation.branched-chain group.valine	AT4G20930		6-phosphogluconate dehydrogenase family protein
GRMZM2G451314_T01	GRMZM2G451314	0.105125	0.267313	0.339124	0.359286	0.357946	0.384234	0.019186	0.025593	0.251261	0.177636	0.206896	0.270058		amino acid metabolism.degradation.histidine	AT1G43710	emb1075;	Pyridoxal phosphate (PLP)-dependent transferases superfamily protein
GRMZM2G036861_T01	GRMZM2G036861	-0.14334	-0.445444	-0.407936	-0.445171	-0.268198	-0.378397	-0.010321	-0.039876	-0.22216	-0.327585	-0.357818	-0.417736	hypothetical protein LOC100272984	amino acid metabolism.synthesis.aromatic aa.chorismate.chorismate synthase	AT1G48850	EMB1144;	chorismate synthase, putative / 5-enolpyruvylshikimate-3-phosphate phospholyase, putative
GRMZM2G116087_T02	GRMZM2G116087	0.141118	0.116124	0.23016	0.251062	0.349456	0.297258	0.109591	0.095112	0.139947	0.099188	0.074619	0.023057	Putative uncharacterized protein	amino acid metabolism.synthesis.aromatic aa.phenylalanine and tyrosine.chorismate mutase	AT1G69370;AT3G29200;AT5G10870	cm-3;CM3;;ATCM1;CM1;;ATCM2;CM2;	chorismate mutase 3;chorismate mutase 1;chorismate mutase 2
GRMZM2G161337_T02	GRMZM2G161337	-0.25178	-0.368488	-0.248165	-0.215446	0.055542	-0.051896	-0.204497	-0.153251	0.087905	0.007065	-0.027244	-0.141405	LOC606722	amino acid metabolism.synthesis.aromatic aa.tryptophan.anthranilate synthase	AT2G29690;AT3G55870;AT5G05730	ASA2;ATHANSYNAB;;;AMT1;ASA1;JDL1;TRP5;WEI2;	anthranilate synthase 2;ADC synthase superfamily protein;anthranilate synthase alpha subunit 1
AC233893.1_FGT001	AC233893.1_FG001	-0.242834	-0.350936	-0.16496	-0.256515	-0.047288	-0.169137	-0.115728	-0.090119	-0.004904	-0.027235	-0.041287	-0.113982	Homocysteine S-methyltransferase 1 (EC 2.1.1.10)(S-methylmethionine:homocysteine methyltransferase 1)(SMM:Hcy S-methyltransferase 1)(ZmHMT-1)	amino acid metabolism.synthesis.aspartate family.methionine	AT3G25900	ATHMT-1;HMT-1;	Homocysteine S-methyltransferase family protein
GRMZM2G075153_T02	GRMZM2G075153	0.018478	-0.228274	-0.157128	-0.149301	-0.081416	-0.089496	0.239517	0.244355	-0.326185	-0.416568	-0.427331	-0.395392	Putative uncharacterized protein	amino acid metabolism.synthesis.aspartate family.methionine.cystathionine beta-lyase
GRMZM2G074270_T03	GRMZM2G074270	-0.219509	-0.174634	-0.312467	-0.32875	-0.371649	-0.327181	-0.250227	-0.210747	-0.059979	0.004723	0.042793	0.092193	hypothetical protein LOC100194012	amino acid metabolism.synthesis.aspartate family.methionine.homocysteine S-methyltransferase	AT3G17365		S-adenosyl-L-methionine-dependent methyltransferases superfamily protein
GRMZM2G133358_T02	GRMZM2G133358	-0.012124	0.263023	0.067067	0.127255	-0.079146	0.098652	-0.146209	-0.105165	-0.056	0.233184	0.286828	0.385162	hypothetical protein LOC100217144	amino acid metabolism.synthesis.aspartate family.methionine.homocysteine S-methyltransferase	AT3G60910		S-adenosyl-L-methionine-dependent methyltransferases superfamily protein
GRMZM2G300862_T03	GRMZM2G300862	0.191984	0.44002	0.443461	0.454367	0.295585	0.374892	0.100727	0.102179	0.161609	0.257022	0.289545	0.364199	LOC100279553 (cl754_1a), mRNA	amino acid metabolism.synthesis.aspartate family.misc.homoserine.aspartate kinase	AT3G02020;AT5G13280;AT5G14060	AK3;;AK;AK-LYS1;AK1;;CARAB-AK-LYS;	aspartate kinase 3;aspartate kinase 1;Aspartate kinase family protein
GRMZM2G077215_T01	GRMZM2G077215	-0.123276	-0.047794	-0.002858	-0.066738	0.032221	-0.051405	-0.295947	-0.320126	0.276368	0.272581	0.260302	0.169603	hypothetical protein LOC100279727	amino acid metabolism.synthesis.branched chain group.common.acetolactate synthase
GRMZM2G171556_T01	GRMZM2G171556	0.061051	0.190726	0.430546	0.418344	0.46454	0.304637	0.062796	0.072299	0.321728	0.279138	0.267358	0.21518	hypothetical protein LOC100216615	amino acid metabolism.synthesis.branched chain group.isoleucine specific	AT4G11640	ATSR;SR;	serine racemase
GRMZM2G400604_T01	GRMZM2G400604	0.047708	0.226543	0.288919	0.302615	0.374731	0.241284	-0.211206	-0.248622	0.524787	0.488122	0.467648	0.363882	hypothetical protein LOC100276531	amino acid metabolism.synthesis.central amino acid metabolism.aspartate.aspartate aminotransferase	AT2G22250	AAT;ATAAT;MEE17;	aspartate aminotransferase
GRMZM2G033799_T03	GRMZM2G033799	-0.17035	-0.015089	-0.013428	0.072932	0.240687	0.110055	-0.374904	-0.343505	0.271493	0.344516	0.339418	0.263132	hypothetical protein LOC100274472	amino acid metabolism.synthesis.central amino acid metabolism.aspartate.aspartate aminotransferase	AT2G22250	AAT;ATAAT;MEE17;	aspartate aminotransferase
GRMZM2G146677_T01	GRMZM2G146677	-0.09403	-0.415365	-0.261211	-0.342137	-0.119321	-0.191886	0.02215	-0.010679	-0.068052	-0.277733	-0.339786	-0.46587	hypothetical protein LOC100274119	amino acid metabolism.synthesis.central amino acid metabolism.aspartate.aspartate aminotransferase	AT2G30970	ASP1;	aspartate aminotransferase 1
GRMZM2G017110_T01	GRMZM2G017110	-0.037335	0.120509	0.131783	0.248485	0.250477	0.190357	-0.211896	-0.14538	0.454762	0.357837	0.350882	0.289995	glutamate decarboxylase	amino acid metabolism.synthesis.central amino acid metabolism.GABA.Glutamate decarboxylase	AT1G65960;AT2G02000;AT2G02010;AT3G17760;AT5G17330	GAD2;;GAD3;;GAD4;;GAD5;;GAD;GAD1;	glutamate decarboxylase 2;glutamate decarboxylase 3;glutamate decarboxylase 4;glutamate decarboxylase 5;glutamate decarboxylase
GRMZM2G046748_T01	GRMZM2G046748	-0.15517	-0.359655	-0.402561	-0.374463	-0.232522	-0.262564	-0.212721	-0.139454	-0.162336	-0.120358	-0.148147	-0.23021	hypothetical protein LOC100280306	amino acid metabolism.synthesis.glutamate family.arginine.ornithine carbamoyltransferase	AT1G75330	OTC;	ornithine carbamoyltransferase
AC203754.4_FGT008	AC203754.4_FG008	-0.292736	-0.091764	-0.137529	-0.099163	0.049401	0.084224	-0.367701	-0.281521	0.208129	0.286152	0.308046	0.286414		amino acid metabolism.synthesis.glutamate family.proline	AT2G39800;AT3G55610	ATP5CS;P5CS1;;P5CS2;	delta1-pyrroline-5-carboxylate synthase 1;delta 1-pyrroline-5-carboxylate synthase 2
GRMZM2G036708_T01	GRMZM2G036708	-0.275828	-0.230268	-0.059349	-0.026395	0.138098	-0.180247	-0.133062	-0.183326	0.149442	0.07156	0.071669	0.023166	hypothetical protein LOC100216722	amino acid metabolism.synthesis.serine-glycine-cysteine group.cysteine.OASTL	AT3G61440	ARATH;BSAS3;1;ATCYSC1;CYSC1;	cysteine synthase C1
GRMZM2G009323_T01	GRMZM2G009323	-0.072633	-0.350203	-0.273436	-0.313233	-0.182622	-0.233786	0.083777	0.040162	-0.269129	-0.36663	-0.402508	-0.452969	D-3-phosphoglycerate dehydrogenase	amino acid metabolism.synthesis.serine-glycine-cysteine group.serine.phosphoglycerate dehydrogenase	AT1G17745;AT3G19480;AT4G34200	PGDH;;;EDA9;	D-3-phosphoglycerate dehydrogenase;D-3-phosphoglycerate dehydrogenase;D-3-phosphoglycerate dehydrogenase
GRMZM2G300801_T01	GRMZM2G300801	-0.052912	-0.253478	-0.376663	-0.349156	-0.365347	-0.277598	-0.01059	-0.019665	-0.239307	-0.293567	-0.314134	-0.332377	phosphoserine aminotransferase 1	amino acid metabolism.synthesis.serine-glycine-cysteine group.serine.phosphoserine aminotransferase	AT2G17630;AT4G35630	;PSAT;	Pyridoxal phosphate (PLP)-dependent transferases superfamily protein;phosphoserine aminotransferase
GRMZM5G816356_T03	GRMZM5G816356	0.392185	0.355194	0.166074	0.17775	-0.089592	0.130878	0.186249	0.183495	-0.0062	-0.006761	-0.011281	0.027821	LOC100283164	Biodegradation of Xenobiotics.hydroxyacylglutathione hydrolase	AT1G53580	ETHE1;GLX2-3;GLY3;	glyoxalase II 3
GRMZM2G001904_T01	GRMZM2G001904	0.202341	0.317178	0.409646	0.343034	0.260286	0.313259	0.136044	0.112443	0.1465	0.114804	0.139791	0.213059	hypothetical protein LOC100192785	C1-metabolism.5-formyltetrahydrofolate cyclo-ligase	AT1G76730		NagB/RpiA/CoA transferase-like superfamily protein
GRMZM2G169481_T01	GRMZM2G169481	0.280809	0.368953	0.294457	0.248225	-0.010199	0.154699	0.097022	0.026253	0.194881	0.183209	0.16606	0.146772		C1-metabolism.tetrahydrofolate synthase	AT5G41480	ATDFA;DFA;EMB9;GLA1;	Folylpolyglutamate synthetase family protein
GRMZM2G148534_T01	GRMZM2G148534	-0.078827	-0.223201	-0.436105	-0.446271	-0.509665	-0.269082	-0.066947	-0.040474	-0.233151	-0.212615	-0.227994	-0.246584		cell wall.cell wall proteins.AGPs.AGP
GRMZM2G073725_T01	GRMZM2G073725	-0.139954	-0.424261	-0.31302	-0.299179	-0.074484	-0.226695	-0.026834	-0.040713	-0.111788	-0.290655	-0.340879	-0.441318	Alpha-1,4-glucan-protein synthase [UDP-forming] (EC 2.4.1.-)(UDP-glucose:protein transglucosylase)(UPTG)(Amylogenin)(Golgi-associated protein se-wap41)	cell wall.cell wall proteins.RGP	AT3G02230;AT3G08900;AT5G15650	ATRGP1;RGP1;;RGP;RGP3;;ATRGP2;RGP2;	reversibly glycosylated polypeptide 1;reversibly glycosylated polypeptide 3;reversibly glycosylated polypeptide 2
GRMZM2G087326_T01	GRMZM2G087326	-0.098414	-0.427262	-0.329533	-0.318702	-0.10599	-0.24125	0.074093	0.03741	-0.185688	-0.390101	-0.433755	-0.503903	hypothetical protein LOC100274298	cell wall.cell wall proteins.RGP	AT3G02230;AT3G08900;AT5G15650	ATRGP1;RGP1;;RGP;RGP3;;ATRGP2;RGP2;	reversibly glycosylated polypeptide 1;reversibly glycosylated polypeptide 3;reversibly glycosylated polypeptide 2
GRMZM2G099101_T01	GRMZM2G099101	0.185352	0.425088	0.390497	0.409873	0.265309	0.334759	0.118113	0.086766	0.082574	0.216303	0.258957	0.361191	endo-1,4-beta-glucanase	cell wall.cellulose synthesis	AT1G65610;AT4G24260;AT5G49720	ATGH9A2;KOR2;;ATGH9A3;GH9A3;KOR3;;ATGH9A1;DEC;GH9A1;IRX2;KOR;KOR1;RSW2;TSD1;	Six-hairpin glycosidases superfamily protein;glycosyl hydrolase 9A3;glycosyl hydrolase 9A1
GRMZM2G027794_T01	GRMZM2G027794	0.052698	-0.174113	-0.104605	-0.212435	-0.213437	-0.253016	0.183124	0.146298	-0.187363	-0.319873	-0.356094	-0.395074	hypothetical protein LOC100383102	cell wall.cellulose synthesis	AT2G24630;AT3G07330;AT3G28180;AT4G07960;AT4G31590	ATCSLC08;ATCSLC8;CSLC08;;ATCSLC06;ATCSLC6;CSLC06;CSLC6;;ATCSLC04;ATCSLC4;CSLC04;CSLC04;CSLC4;;ATCSLC12;CSLC12;CSLC12;;ATCSLC05;ATCSLC5;CSLC05;CSLC5;	Glycosyl transferase family 2 protein;Cellulose-synthase-like C6;Cellulose-synthase-like C4;Cellulose-synthase-like C12;Cellulose-synthase-like C5
GRMZM2G074792_T01	GRMZM2G074792	-0.139187	-0.346551	-0.255133	-0.291554	-0.158002	-0.391158	0.041551	0.020572	-0.139221	-0.280477	-0.313166	-0.371034		cell wall.cellulose synthesis	AT2G24630;AT3G07330;AT3G28180;AT4G07960;AT4G31590	ATCSLC08;ATCSLC8;CSLC08;;ATCSLC06;ATCSLC6;CSLC06;CSLC6;;ATCSLC04;ATCSLC4;CSLC04;CSLC04;CSLC4;;ATCSLC12;CSLC12;CSLC12;;ATCSLC05;ATCSLC5;CSLC05;CSLC5;	Glycosyl transferase family 2 protein;Cellulose-synthase-like C6;Cellulose-synthase-like C4;Cellulose-synthase-like C12;Cellulose-synthase-like C5
GRMZM2G020742_T01	GRMZM2G020742	0.154055	0.177702	0.358002	0.311264	0.297737	0.306436	0.034563	-0.026271	0.41329	0.244724	0.216385	0.142019		cell wall.cellulose synthesis
GRMZM2G039454_T02	GRMZM2G039454	-0.002006	0.283221	0.377211	0.407711	0.388205	0.273814	-0.056452	-0.022789	0.229556	0.342744	0.382574	0.434006	Cellulose synthase-3 Fragment	cell wall.cellulose synthesis.cellulose synthase	AT1G02730;AT1G32180;AT2G21770;AT2G25540;AT2G33100;AT3G03050;AT4G18780;AT4G32410;AT4G38190;AT4G39350;AT5G05170;AT5G09870;AT5G16910;AT5G17420;AT5G44030;AT5G64740	ATCSLD5;CSLD5;CSLD5;SOS6;;ATCSLD6;CSLD6;CSLD6;;CESA09;CESA9;;CESA10;;ATCSLD1;CSLD1;CSLD1;;ATCSLD3;CSLD3;KJK;RHD7;;ATCESA8;CESA8;IRX1;LEW2;;AtCESA1;CESA1;RSW1;;ATCSLD4;CSLD4;;ATCESA2;ATH-A;CESA2;;ATCESA3;ATH-B;CESA3;CEV1;IXR1;;CESA5;;ATCSLD2;CSLD2;;ATCESA7;CESA7;IRX3;MUR10;;CESA4;IRX5;NWS2;;CESA6;E112;IXR2;PRC1;	cellulose synthase-like D5;cellulose synthase-like D6;cellulose synthase A9;cellulose synthase 10;cellulose synthase-like D1;cellulose synthase-like D3;cellulose synthase family protein;cellulose synthase 1;cellulose synthase like D4;cellulose synthase A2;Cellulose synthase family protein;cellulose synthase 5;cellulose-synthase like D2;Cellulose synthase family protein;cellulose synthase A4;cellu…
GRMZM2G111642_T02	GRMZM2G111642	-0.128316	0.017202	0.191052	0.178113	0.372794	0.060958	-0.179355	-0.214347	0.35293	0.313807	0.300973	0.214094	cellulose synthase5	cell wall.cellulose synthesis.cellulose synthase	AT1G02730;AT1G32180;AT2G21770;AT2G25540;AT2G33100;AT3G03050;AT4G18780;AT4G32410;AT4G38190;AT4G39350;AT5G05170;AT5G09870;AT5G16910;AT5G17420;AT5G44030;AT5G64740	ATCSLD5;CSLD5;CSLD5;SOS6;;ATCSLD6;CSLD6;CSLD6;;CESA09;CESA9;;CESA10;;ATCSLD1;CSLD1;CSLD1;;ATCSLD3;CSLD3;KJK;RHD7;;ATCESA8;CESA8;IRX1;LEW2;;AtCESA1;CESA1;RSW1;;ATCSLD4;CSLD4;;ATCESA2;ATH-A;CESA2;;ATCESA3;ATH-B;CESA3;CEV1;IXR1;;CESA5;;ATCSLD2;CSLD2;;ATCESA7;CESA7;IRX3;MUR10;;CESA4;IRX5;NWS2;;CESA6;E112;IXR2;PRC1;	cellulose synthase-like D5;cellulose synthase-like D6;cellulose synthase A9;cellulose synthase 10;cellulose synthase-like D1;cellulose synthase-like D3;cellulose synthase family protein;cellulose synthase 1;cellulose synthase like D4;cellulose synthase A2;Cellulose synthase family protein;cellulose synthase 5;cellulose-synthase like D2;Cellulose synthase family protein;cellulose synthase A4;cellu…
GRMZM2G445905_T03	GRMZM2G445905	-0.301821	-0.376923	-0.397988	-0.316773	-0.131809	-0.215783	-0.223308	-0.146903	-0.086099	-0.039692	-0.048578	-0.104824	LOC100284181	cell wall.cellulose synthesis.cellulose synthase	AT1G02730;AT1G32180;AT2G21770;AT2G25540;AT2G33100;AT3G03050;AT4G18780;AT4G32410;AT4G38190;AT4G39350;AT5G05170;AT5G09870;AT5G16910;AT5G17420;AT5G44030;AT5G64740	ATCSLD5;CSLD5;CSLD5;SOS6;;ATCSLD6;CSLD6;CSLD6;;CESA09;CESA9;;CESA10;;ATCSLD1;CSLD1;CSLD1;;ATCSLD3;CSLD3;KJK;RHD7;;ATCESA8;CESA8;IRX1;LEW2;;AtCESA1;CESA1;RSW1;;ATCSLD4;CSLD4;;ATCESA2;ATH-A;CESA2;;ATCESA3;ATH-B;CESA3;CEV1;IXR1;;CESA5;;ATCSLD2;CSLD2;;ATCESA7;CESA7;IRX3;MUR10;;CESA4;IRX5;NWS2;;CESA6;E112;IXR2;PRC1;	cellulose synthase-like D5;cellulose synthase-like D6;cellulose synthase A9;cellulose synthase 10;cellulose synthase-like D1;cellulose synthase-like D3;cellulose synthase family protein;cellulose synthase 1;cellulose synthase like D4;cellulose synthase A2;Cellulose synthase family protein;cellulose synthase 5;cellulose-synthase like D2;Cellulose synthase family protein;cellulose synthase A4;cellu…
GRMZM2G331566_T02	GRMZM2G331566	0.088411	0.363366	0.153548	0.197304	-0.041255	0.190569	-0.085097	-0.078472	0.078166	0.250617	0.304401	0.416587	endoglucanase 1	cell wall.degradation.cellulases and beta -1,4-glucanases	AT1G02800;AT4G02290	ATCEL2;CEL2;CEL2;;AtGH9B13;GH9B13;	cellulase 2;glycosyl hydrolase 9B13
GRMZM2G055585_T01	GRMZM2G055585	-0.224611	-0.410017	-0.349883	-0.318928	-0.195545	-0.230892	-0.067259	-0.069469	-0.045307	-0.190072	-0.226501	-0.311151	hypothetical protein LOC100279398	cell wall.degradation.mannan-xylose-arabinose-fucose	AT5G66460	AtMAN7;MAN7;	Glycosyl hydrolase superfamily protein
GRMZM2G412207_T02	GRMZM2G412207	-0.029521	-0.276005	-0.407628	-0.337681	-0.31108	-0.248088	0.113518	0.099881	-0.339233	-0.380993	-0.393461	-0.380938	hypothetical protein LOC100273705	cell wall.degradation.pectate lyases and polygalacturonases	AT1G04680;AT3G07010;AT3G24230;AT3G24670;AT4G13210;AT4G13710;AT5G48900		Pectin lyase-like superfamily protein;Pectin lyase-like superfamily protein;Pectate lyase family protein;Pectin lyase-like superfamily protein;Pectin lyase-like superfamily protein;Pectin lyase-like superfamily protein;Pectin lyase-like superfamily protein
GRMZM2G135763_T01	GRMZM2G135763	0.039931	-0.226106	-0.035837	-0.110989	-0.035518	-0.103927	0.410256	0.351525	-0.320092	-0.445362	-0.46419	-0.448975		cell wall.degradation.pectate lyases and polygalacturonases	AT1G19170;AT3G42950		Pectin lyase-like superfamily protein;Pectin lyase-like superfamily protein
GRMZM2G137077_T01	GRMZM2G137077	-0.038209	0.059831	0.134843	0.140086	0.212795	0.165688	-0.213605	-0.22424	0.425781	0.281781	0.264486	0.181714	polygalacturonase	cell wall.degradation.pectate lyases and polygalacturonases	AT3G57790		Pectin lyase-like superfamily protein
GRMZM2G333361_T01	GRMZM2G333361	-0.079547	-0.233189	-0.302815	-0.347956	-0.364803	-0.262886	0.043978	0.089414	-0.178442	-0.248679	-0.255157	-0.249176		cell wall.hemicellulose synthesis
GRMZM2G002023_T02	GRMZM2G002023	0.217664	0.253918	0.278013	0.251897	0.061727	0.124205	0.374289	0.364389	-0.12044	-0.153163	-0.131941	-0.029412	hypothetical protein LOC100272808	cell wall.hemicellulose synthesis.glucuronoxylan	AT1G77130;AT3G18660	GUX3;PGSIP2;;GUX1;PGSIP1;	plant glycogenin-like starch initiation protein 2;plant glycogenin-like starch initiation protein 1
GRMZM2G104013_T03	GRMZM2G104013	0.296529	0.21515	-0.039952	-0.045704	-0.257645	0.131877	0.137707	0.205392	-0.138162	-0.170407	-0.16862	-0.097082	beta-expansin 1a	cell wall.modification
GRMZM2G154178_T01	GRMZM2G154178	-0.292679	-0.47502	-0.543563	-0.515756	-0.344304	-0.394371	-0.300498	-0.280513	-0.014687	-0.144273	-0.171354	-0.259649	beta-expansin 4	cell wall.modification
GRMZM2G164134_T01	GRMZM2G164134	0.085483	-0.12922	-0.137173	-0.177408	-0.231867	-0.196042	0.261301	0.236482	-0.369928	-0.397265	-0.413248	-0.377833	carboxylic ester hydrolase	cell wall.pectin*esterases.acetyl esterase
GRMZM2G117999_T01	GRMZM2G117999	0.000549	-0.302282	-0.251778	-0.241035	-0.089533	-0.332102	0.026366	0.019908	-0.006407	-0.214293	-0.27583	-0.400246	hypothetical protein LOC100191660	cell wall.pectin*esterases.acetyl esterase
GRMZM2G136106_T01	GRMZM2G136106	-0.238391	-0.26542	-0.373592	-0.316436	-0.294832	-0.41374	-0.149756	-0.183992	-0.118835	-0.138813	-0.131952	-0.13176	hypothetical protein LOC100280285	cell wall.pectin*esterases.misc	AT4G02300;AT4G02320		Plant invertase/pectin methylesterase inhibitor superfamily;Plant invertase/pectin methylesterase inhibitor superfamily
GRMZM2G175499_T01	GRMZM2G175499	-0.047343	-0.167456	-0.242321	-0.335799	-0.394054	-0.216559	0.02215	0.06058	-0.135281	-0.215307	-0.21652	-0.199075	pectinesterase PPE8B	cell wall.pectin*esterases.PME	AT3G43270;AT4G33220	;ATPME44;PME44;	Plant invertase/pectin methylesterase inhibitor superfamily;pectin methylesterase 44
GRMZM2G029856_T01	GRMZM2G029856	-0.199055	-0.31486	-0.383863	-0.342736	-0.263994	-0.313834	-0.06838	-0.024402	-0.225743	-0.235605	-0.233447	-0.223756	GDP-L-fucose synthase 1	cell wall.precursor synthesis.GER	AT1G17890	GER2;	NAD(P)-binding Rossmann-fold superfamily protein
GRMZM2G072911_T01	GRMZM2G072911	0.024277	-0.233653	-0.119758	-0.157982	-0.040247	-0.081812	0.253437	0.239659	-0.209037	-0.468425	-0.493415	-0.490262	LOC100286359	cell wall.precursor synthesis.UDP-glucose 4,6-dehydratase	AT1G63000	NRS/ER;UER1;	nucleotide-rhamnose synthase/epimerase-reductase
GRMZM2G328500_T01	GRMZM2G328500	-0.153026	-0.40563	-0.369908	-0.344486	-0.13747	-0.229522	-0.124676	-0.126888	-0.065552	-0.22897	-0.272612	-0.371142	hypothetical protein LOC100279549	cell wall.precursor synthesis.UGD	AT1G26570;AT3G29360;AT5G15490;AT5G39320	ATUGD1;UGD1;;UGD2;;UGD3;;	UDP-glucose dehydrogenase 1;UDP-glucose 6-dehydrogenase family protein;UDP-glucose 6-dehydrogenase family protein;UDP-glucose 6-dehydrogenase family protein
GRMZM5G862540_T01	GRMZM5G862540	-0.172879	-0.345008	-0.265771	-0.227861	-0.01787	-0.212182	-0.175004	-0.155838	0.00324	-0.120663	-0.165215	-0.275218	LOC100282847	cell wall.precursor synthesis.UGD	AT1G26570;AT3G29360;AT5G15490;AT5G39320	ATUGD1;UGD1;;UGD2;;UGD3;;	UDP-glucose dehydrogenase 1;UDP-glucose 6-dehydrogenase family protein;UDP-glucose 6-dehydrogenase family protein;UDP-glucose 6-dehydrogenase family protein
GRMZM2G165357_T01	GRMZM2G165357	-0.134621	-0.360028	-0.289943	-0.334888	-0.134255	-0.248299	-0.072075	-0.104577	-0.028975	-0.2197	-0.258396	-0.345031	hypothetical protein LOC100193447	cell wall.precursor synthesis.UXS	AT2G28760;AT3G46440;AT5G59290	UXS6;;UXS5;;ATUXS3;UXS3;	UDP-XYL synthase 6;UDP-XYL synthase 5;UDP-glucuronic acid decarboxylase 3
GRMZM2G007404_T03	GRMZM2G007404	-0.149159	-0.230309	-0.38659	-0.2973	-0.217674	-0.245675	-0.192401	-0.150721	-0.152949	-0.050165	-0.056911	-0.092513	hypothetical protein LOC100272553	cell wall.precursor synthesis.UXS	AT2G47650;AT3G62830	UXS4;;ATUXS2;AUD1;UXS2;	UDP-xylose synthase 4;NAD(P)-binding Rossmann-fold superfamily protein
GRMZM2G347717_T02	GRMZM2G347717	-0.307314	-0.277247	-0.273694	-0.284312	-0.196373	-0.204587	-0.200738	-0.180802	-0.120188	-0.039446	-0.030903	-0.047236	hypothetical protein LOC100273781	cell wall.precursor synthesis.UXS
GRMZM2G017081_T02	GRMZM2G017081	-0.244619	-0.30863	-0.290986	-0.322474	-0.20654	-0.340825	-0.041878	-0.088688	-0.258582	-0.203159	-0.176139	-0.128068	cyclin-A2	cell.cycle	AT5G11300;AT5G25380	CYC2BAT;CYC3B;CYCA2;2;;CYCA2;1;	mitotic-like cyclin 3B from Arabidopsis;cyclin a2;1
GRMZM5G879536_T02	GRMZM5G879536	0.14787	0.294911	0.402138	0.406604	0.339532	0.227537	0.137508	0.127488	0.185512	0.187105	0.214928	0.2794	cyclin-A2	cell.cycle
GRMZM2G049525_T03	GRMZM2G049525	-0.084489	-0.024792	0.115816	0.187017	0.38805	0.171784	-0.101522	-0.090516	0.139952	0.22426	0.198132	0.104555	hypothetical protein LOC100383118	cell.cycle.peptidylprolyl isomerase	AT3G44600	AtCYP71;CYP71;	cyclophilin71
GRMZM2G398275_T01	GRMZM2G398275	0.13373	0.231233	0.230862	0.232323	0.139258	0.353753	0.028545	-0.005726	0.032018	0.069916	0.078657	0.109009	hypothetical protein LOC100384802 (LOC100384802), mRNA	cell.cycle.peptidylprolyl isomerase
AC216247.3_FGT005	AC216247.3_FG005	-0.348874	-0.121932	-0.024594	0.022456	0.18588	-0.097164	-0.349665	-0.30196	0.172999	0.333911	0.361781	0.33731		cell.cycle.peptidylprolyl isomerase
GRMZM2G124371_T01	GRMZM2G124371	0.269164	0.287753	0.41369	0.322925	0.156496	0.287734	0.450431	0.407718	-0.089654	-0.108102	-0.105817	-0.036625	hypothetical protein LOC100304223	cell.division	AT1G69710;AT1G76950;AT3G23270;AT3G47660;AT4G14368;AT5G12350;AT5G19420;AT5G42140	;PRAF1;;;;;;;	Regulator of chromosome condensation (RCC1) family with FYVE zinc finger domain;Regulator of chromosome condensation (RCC1) family with FYVE zinc finger domain;Regulator of chromosome condensation (RCC1) family with FYVE zinc finger domain;Regulator of chromosome condensation (RCC1) family protein;Regulator of chromosome condensation (RCC1) family protein;Regulator of chromosome condensation (RCC…
GRMZM2G475360_T01	GRMZM2G475360	-0.086848	-0.271131	-0.256652	-0.230381	-0.13523	-0.194887	0.071744	0.088938	-0.388938	-0.276853	-0.290756	-0.300726	hypothetical protein LOC100279266	cell.division	AT3G01610	CDC48C;emb1354;	cell division cycle 48C
GRMZM2G063060_T01	GRMZM2G063060	-0.030687	-0.03181	0.059323	0.167297	0.367225	0.229881	-0.095151	-0.062839	0.184904	0.186871	0.153847	0.060544		cell.division	AT3G09840;AT3G53230;AT5G03340	ATCDC48;CDC48;CDC48A;;;	cell division cycle 48;ATPase, AAA-type, CDC48 protein;ATPase, AAA-type, CDC48 protein
GRMZM2G036765_T01	GRMZM2G036765	-0.282058	-0.275109	-0.171084	-0.096155	0.190656	0.00951	-0.25599	-0.220012	0.142822	0.123958	0.106542	0.01527	hypothetical protein LOC100274218	cell.division	AT3G09840;AT3G53230;AT5G03340	ATCDC48;CDC48;CDC48A;;;	cell division cycle 48;ATPase, AAA-type, CDC48 protein;ATPase, AAA-type, CDC48 protein
GRMZM2G003043_T01	GRMZM2G003043	0.019097	0.283787	0.287203	0.277337	0.221892	0.219698	-0.211996	-0.19679	0.336964	0.435784	0.451733	0.427869	Retinoblastoma-related protein 1 (Rb1)(ZmRBR1)	cell.division	AT3G12280	ATRBR1;RB;RB1;RBR;RBR1;	retinoblastoma-related 1
GRMZM2G152616_T01	GRMZM2G152616	0.173227	0.328539	0.354722	0.41894	0.373535	0.347324	-0.073779	-0.101021	0.422422	0.376115	0.372781	0.339956	hypothetical protein LOC100279306	cell.division	AT3G26100		Regulator of chromosome condensation (RCC1) family protein
GRMZM2G337819_T02	GRMZM2G337819	0.154158	0.209906	0.257912	0.261036	0.130135	0.098699	0.340485	0.328659	-0.126058	-0.161621	-0.131801	-0.01493		cell.division	AT3G55580		Regulator of chromosome condensation (RCC1) family protein
GRMZM2G150289_T01	GRMZM2G150289	0.267769	0.068991	0.13463	0.059525	-0.060988	0.07318	0.376895	0.398946	-0.146389	-0.315699	-0.34473	-0.334715	hypothetical protein LOC100381412	cell.division
GRMZM2G070115_T01	GRMZM2G070115	-0.263291	-0.25179	-0.194612	-0.186282	-0.090273	-0.347628	-0.105789	-0.084884	0.038876	0.010768	0.004095	-0.038439		cell.division
GRMZM5G814700_T02	GRMZM5G814700	-0.050645	-0.250251	-0.293208	-0.373799	-0.384076	-0.295228	0.070893	0.020818	-0.24406	-0.328839	-0.346245	-0.354964	hypothetical protein LOC100193681	cell.division
GRMZM2G007659_T02	GRMZM2G007659	-0.359138	-0.304018	-0.311199	-0.232675	-0.056945	-0.205254	-0.318434	-0.282988	-0.09405	0.055508	0.07588	0.064434	hypothetical protein LOC100275741 (LOC100275741), mRNA	cell.division
GRMZM2G034005_T01	GRMZM2G034005	-0.076537	-0.281267	-0.147177	-0.204645	-0.14509	-0.187819	0.291273	0.265768	-0.29238	-0.399183	-0.423647	-0.432637	protein binding protein	cell.organisation	AT1G04780;AT3G04470;AT3G24210		Ankyrin repeat family protein;Ankyrin repeat family protein;Ankyrin repeat family protein
GRMZM2G050885_T02	GRMZM2G050885	-0.320809	-0.322075	-0.227917	-0.19381	-0.060446	-0.266882	-0.124057	-0.170486	-0.079149	-0.087559	-0.079183	-0.093134	hypothetical protein LOC100280346	cell.organisation	AT1G04780;AT3G04470;AT3G24210		Ankyrin repeat family protein;Ankyrin repeat family protein;Ankyrin repeat family protein
GRMZM2G099167_T01	GRMZM2G099167	-0.009221	-0.304567	-0.285611	-0.256447	-0.102471	-0.157047	0.002597	0.011695	-0.093651	-0.274015	-0.326217	-0.415491	Tubulin alpha-5 chain (Alpha-5-tubulin)	cell.organisation	AT1G04820;AT1G50010;AT1G64740;AT4G14960;AT5G19770;AT5G19780	TOR2;TUA4;;TUA2;;TUA1;;TUA6;;TUA3;;TUA5;	tubulin alpha-4 chain;tubulin alpha-2 chain;alpha-1 tubulin;Tubulin/FtsZ family protein;tubulin alpha-3;tubulin alpha-5
GRMZM2G315594_T01	GRMZM2G315594	-0.291611	-0.177489	-0.18125	-0.089786	0.140213	-0.118672	-0.406212	-0.381822	0.208867	0.34323	0.328535	0.214986		cell.organisation	AT1G20060		ATP binding microtubule motor family protein
GRMZM2G126010_T01	GRMZM2G126010	0.024196	0.173207	0.105791	0.147622	0.083621	0.048733	-0.269534	-0.159056	0.425874	0.439403	0.429791	0.347648	Actin-1	cell.organisation	AT1G49240;AT2G37620;AT2G42100;AT3G12110;AT3G18780;AT3G46520;AT3G53750;AT5G09810;AT5G59370	ACT8;FIZ1;;AAc1;ACT1;;;ACT11;;ACT2;DER1;ENL2;FIZ2;LSR2;;ACT12;;ACT3;;ACT7;;ACT4;	actin 8;actin 1;Actin-like ATPase superfamily protein;actin-11;actin 2;actin-12;actin 3;actin 7;actin 4
GRMZM2G152328_T01	GRMZM2G152328	0.010349	-0.215563	-0.183554	-0.162504	-0.132549	-0.104418	0.248885	0.187719	-0.303496	-0.409384	-0.417381	-0.380311	LOC100284092	cell.organisation	AT1G49240;AT2G37620;AT2G42100;AT3G12110;AT3G18780;AT3G46520;AT3G53750;AT5G09810;AT5G59370	ACT8;FIZ1;;AAc1;ACT1;;;ACT11;;ACT2;DER1;ENL2;FIZ2;LSR2;;ACT12;;ACT3;;ACT7;;ACT4;	actin 8;actin 1;Actin-like ATPase superfamily protein;actin-11;actin 2;actin-12;actin 3;actin 7;actin 4
GRMZM2G097426_T01	GRMZM2G097426	0.338826	0.279504	0.230773	0.202674	0.114838	0.27629	0.20698	0.159156	0.063	-0.025844	-0.037752	-0.020027	hypothetical protein LOC100193381	cell.organisation	AT1G71790		Subunits of heterodimeric actin filament capping protein Capz superfamily
GRMZM2G084149_T01	GRMZM2G084149	-0.16529	-0.0529	-0.004463	0.059854	0.211714	0.044969	-0.284389	-0.228028	0.38191	0.338811	0.343181	0.277428	hypothetical protein LOC100273319	cell.organisation	AT2G24420;AT4G31340		DNA repair ATPase-related;myosin heavy chain-related
GRMZM2G075655_T01	GRMZM2G075655	-0.134163	-0.214612	-0.317905	-0.374289	-0.365782	-0.196101	-0.024795	0.051902	-0.193631	-0.220652	-0.198003	-0.138921	hypothetical protein LOC100277246	cell.organisation	AT2G24420;AT4G31340		DNA repair ATPase-related;myosin heavy chain-related
GRMZM2G081322_T01	GRMZM2G081322	-0.305696	-0.365721	-0.1761	-0.250791	-0.066966	-0.29123	-0.248591	-0.292822	0.134382	0.065633	0.025185	-0.120679		cell.organisation	AT2G29890;AT2G41740;AT3G57410;AT4G30160;AT5G57320	ATVLN1;VLN1;;ATVLN2;VLN2;;ATVLN3;VLN3;;ATVLN4;VLN4;;VLN5;	villin-like 1;villin 2;villin 3;villin 4;villin, putative
GRMZM2G417658_T01	GRMZM2G417658	-0.082601	-0.262381	-0.186112	-0.213565	-0.058706	-0.339268	0.072573	0.037547	-0.169353	-0.263151	-0.295499	-0.338383	hypothetical protein LOC100275773	cell.organisation	AT2G42230;AT3G57890		C-CAP/cofactor C-like domain-containing protein;Tubulin binding cofactor C domain-containing protein
GRMZM2G098212_T01	GRMZM2G098212	-0.089983	-0.314365	-0.174107	-0.182681	0.019139	-0.045005	0.15183	0.138533	-0.31889	-0.39779	-0.400741	-0.365728	hypothetical protein LOC100280256	cell.organisation	AT3G04710	TPR10;	ankyrin repeat family protein
GRMZM2G457003_T01	GRMZM2G457003	0.290929	0.286389	0.299718	0.294939	0.148184	0.302942	0.198868	0.230452	0.1521	0.071897	0.057234	0.053775	hypothetical protein LOC100383401	cell.organisation	AT3G05270		Plant protein of unknown function (DUF869)
GRMZM5G887077_T01	GRMZM5G887077	-0.038985	0.224507	0.191133	0.232852	0.213377	0.231443	-0.316194	-0.226625	0.406341	0.543908	0.545239	0.468458		cell.organisation	AT3G10310		P-loop nucleoside triphosphate hydrolases superfamily protein with CH (Calponin Homology) domain
GRMZM2G132686_T01	GRMZM2G132686	0.071767	0.187923	0.292824	0.311558	0.368772	0.2974	-0.024292	0.029099	0.183218	0.255859	0.255923	0.237949	hypothetical protein LOC100280257	cell.organisation	AT3G16060		ATP binding microtubule motor family protein
GRMZM2G342386_T01	GRMZM2G342386	-0.069089	0.008187	0.164114	0.211354	0.388721	0.230411	-0.166335	-0.139173	0.293503	0.289614	0.276478	0.202193		cell.organisation	AT3G27000	ARP2;ATARP2;WRM;	actin related protein 2
GRMZM2G177867_T02	GRMZM2G177867	-0.03673	0.029354	0.194638	0.193924	0.385997	0.213574	-0.076793	-0.095917	0.223487	0.249757	0.228426	0.142727	hypothetical protein LOC100304348	cell.organisation	AT3G44050		P-loop containing nucleoside triphosphate hydrolases superfamily protein
GRMZM2G099980_T03	GRMZM2G099980	-0.169707	-0.004511	0.031095	0.128223	0.319691	0.227747	-0.321712	-0.231305	0.307432	0.384118	0.38961	0.328006	hypothetical protein LOC100274116	cell.organisation	AT3G55005	TON1B;	tonneau 1b (TON1b)
GRMZM2G092112_T01	GRMZM2G092112	-0.010449	0.243838	0.198564	0.233089	0.265547	0.142055	-0.263055	-0.254975	0.382671	0.414801	0.434676	0.42556	beclin 1 protein	cell.organisation	AT3G61710	ATATG6;AtBECLIN1;ATG6;BECLIN1;	AUTOPHAGY 6
GRMZM2G436981_T01	GRMZM2G436981	-0.276208	-0.163947	-0.114594	-0.066174	0.165902	-0.020649	-0.327333	-0.263005	0.164576	0.245367	0.249792	0.190227	Putative uncharacterized protein	cell.organisation	AT4G05190;AT4G21270;AT4G27180;AT5G54670	ATK5;;ATK1;KATA;KATAP;;ATK2;KATB;;ATK3;KATC;	kinesin 5;kinesin 1;kinesin 2;kinesin 3
GRMZM2G062084_T01	GRMZM2G062084	-0.093767	-0.351667	-0.171113	-0.20389	-0.000851	-0.132671	0.106777	0.103783	-0.075326	-0.207468	-0.259403	-0.370741	hypothetical protein LOC100273492 (LOC100273492), mRNA	cell.organisation	AT4G14330		P-loop containing nucleoside triphosphate hydrolases superfamily protein
GRMZM2G112337_T03	GRMZM2G112337	-0.11782	0.112748	0.216387	0.26188	0.356608	0.204129	-0.251134	-0.243285	0.342886	0.398038	0.429926	0.435248	microtubule-associated protein MAP65-1a	cell.organisation	AT5G10770		Eukaryotic aspartyl protease family protein
GRMZM2G110726_T01	GRMZM2G110726	-0.145078	-0.075135	-0.153791	-0.11538	0.020597	0.031298	-0.315076	-0.333277	0.152016	0.189756	0.196526	0.164526	LOC100282404	cell.organisation	AT5G53400	BOB1;	HSP20-like chaperones superfamily protein
GRMZM2G092481_T02	GRMZM2G092481	-0.229759	-0.30719	-0.356886	-0.337644	-0.234028	-0.342717	-0.138579	-0.121456	-0.24921	-0.096716	-0.10729	-0.146227	hypothetical protein LOC100382432	cell.organisation	AT5G66055	AKRP;EMB16;EMB2036;	ankyrin repeat protein
GRMZM2G176047_T02	GRMZM2G176047	0.290426	0.218535	0.208264	0.15047	-0.077381	0.178683	0.419803	0.401403	-0.241035	-0.255264	-0.228969	-0.100325	hypothetical protein LOC100279416	cell.organisation
GRMZM2G181390_T02	GRMZM2G181390	-0.087989	0.168604	-0.020179	0.027534	-0.063215	0.045351	-0.319946	-0.236742	0.070243	0.276256	0.330586	0.409357	TMV-MP30 binding protein 2C	cell.organisation
GRMZM2G056608_T01	GRMZM2G056608	0.05096	0.217109	0.388195	0.312914	0.256775	0.276814	0.13945	0.082724	0.145874	0.128814	0.148691	0.193826		cell.organisation
GRMZM2G325247_T01	GRMZM2G325247	0.326403	0.217774	0.188726	0.118687	-0.061208	0.089694	0.3827	0.32976	-0.173335	-0.249253	-0.247052	-0.169079		cell.organisation
GRMZM2G009136_T01	GRMZM2G009136	0.193434	0.317163	0.226865	0.216647	0.085219	0.344776	0.028908	0.076105	0.083509	0.140122	0.161862	0.222359	annexin A4	cell.organisation
GRMZM2G050800_T01	GRMZM2G050800	0.247555	0.292682	0.288381	0.246819	0.048763	0.176221	0.332085	0.315146	-0.108479	-0.161635	-0.117343	0.039669		cell.organisation
GRMZM2G007514_T01	GRMZM2G007514	-0.091982	-0.19192	-0.292305	-0.331331	-0.31063	-0.358135	-0.083256	-0.032094	-0.196272	-0.14805	-0.14566	-0.143185		cell.organisation
GRMZM5G836827_T01	GRMZM5G836827	-0.257227	-0.158505	-0.105457	-0.05114	0.18523	-0.051469	-0.375192	-0.350837	0.25098	0.333469	0.311627	0.182297		cell.organisation
GRMZM2G163796_T01	GRMZM2G163796	-0.300793	-0.296619	-0.234261	-0.238332	-0.118614	-0.377073	-0.140286	-0.119968	0.031427	0.022533	0.012024	-0.049143		cell.organisation
GRMZM2G315072_T01	GRMZM2G315072	-0.071173	-0.364287	-0.313914	-0.352411	-0.274213	-0.346094	0.033765	0.025121	-0.193328	-0.340421	-0.379858	-0.440246	LOC100285090	cell.organisation
GRMZM2G012942_T01	GRMZM2G012942	-0.13056	-0.020607	0.161657	0.175323	0.391165	0.171561	-0.141503	-0.142853	0.242908	0.327311	0.318427	0.236575	SNARE-interacting protein KEULE	cell.vesicle transport	AT1G02010;AT1G12360;AT4G12120	SEC1A;;KEU;;ATSEC1B;SEC1B;	secretory 1A;Sec1/munc18-like (SM) proteins superfamily;Sec1/munc18-like (SM) proteins superfamily
GRMZM2G167836_T01	GRMZM2G167836	-0.164412	-0.002889	-0.179886	-0.081904	-0.083351	-0.010761	-0.365581	-0.311357	0.192289	0.238907	0.278222	0.310922	hypothetical protein LOC100216858	cell.vesicle transport	AT1G04750;AT1G04760;AT2G32670;AT3G54300	AT VAMP7B;ATVAMP721;VAMP721;VAMP7B;;ATVAMP726;VAMP726;;ATVAMP725;VAMP725;;ATVAMP727;VAMP727;VAMP727;	vesicle-associated membrane protein 721;vesicle-associated membrane protein 726;vesicle-associated membrane protein 725;vesicle-associated membrane protein 727
GRMZM2G072690_T02	GRMZM2G072690	0.136555	-0.081682	-0.244355	-0.290512	-0.437843	-0.194855	0.12799	0.150562	-0.318027	-0.334551	-0.347632	-0.320453	hypothetical protein LOC100193440	cell.vesicle transport	AT1G05785		Got1/Sft2-like vescicle transport protein family
GRMZM2G053273_T02	GRMZM2G053273	0.231507	0.392199	0.310427	0.212927	-0.049089	0.193	0.034364	-0.071494	0.224079	0.232092	0.240292	0.258902	hypothetical protein LOC100217097	cell.vesicle transport	AT1G08820	VAP27-2;	vamp/synaptobrevin-associated protein 27-2
GRMZM5G875564_T03	GRMZM5G875564	0.036249	0.21409	0.175375	0.189531	0.123663	0.189832	-0.198106	-0.129377	0.327427	0.40189	0.390454	0.313835	hypothetical protein LOC100192056	cell.vesicle transport	AT1G13170;AT2G31020;AT2G31030;AT4G08180;AT4G12460;AT4G22540	ORP1D;;ORP1A;;ORP1B;;ORP1C;;ORP2B;;ORP2A;	OSBP(oxysterol binding protein)-related protein 1D;OSBP(oxysterol binding protein)-related protein 1A;OSBP(oxysterol binding protein)-related protein 1B;OSBP(oxysterol binding protein)-related protein 1C;OSBP(oxysterol binding protein)-related protein 2B;OSBP(oxysterol binding protein)-related protein 2A
GRMZM2G402653_T01	GRMZM2G402653	0.232938	0.318766	0.400589	0.37133	0.257962	0.252155	0.149412	0.058419	0.279964	0.141857	0.132865	0.127115	hypothetical protein LOC100383333	cell.vesicle transport	AT1G13170;AT2G31020;AT2G31030;AT4G08180;AT4G12460;AT4G22540	ORP1D;;ORP1A;;ORP1B;;ORP1C;;ORP2B;;ORP2A;	OSBP(oxysterol binding protein)-related protein 1D;OSBP(oxysterol binding protein)-related protein 1A;OSBP(oxysterol binding protein)-related protein 1B;OSBP(oxysterol binding protein)-related protein 1C;OSBP(oxysterol binding protein)-related protein 2B;OSBP(oxysterol binding protein)-related protein 2A
GRMZM2G409265_T02	GRMZM2G409265	0.195366	0.334589	0.372268	0.339438	0.162371	0.228361	0.234354	0.202197	0.078317	0.070841	0.089918	0.155042	hypothetical protein LOC100273607	cell.vesicle transport	AT1G13170;AT2G31020;AT2G31030;AT4G08180;AT4G12460;AT4G22540	ORP1D;;ORP1A;;ORP1B;;ORP1C;;ORP2B;;ORP2A;	OSBP(oxysterol binding protein)-related protein 1D;OSBP(oxysterol binding protein)-related protein 1A;OSBP(oxysterol binding protein)-related protein 1B;OSBP(oxysterol binding protein)-related protein 1C;OSBP(oxysterol binding protein)-related protein 2B;OSBP(oxysterol binding protein)-related protein 2A
GRMZM2G011315_T01	GRMZM2G011315	-0.197754	-0.087386	-0.107277	0.021605	0.217208	0.03003	-0.372435	-0.32124	0.263069	0.332632	0.320409	0.225439	Putative uncharacterized protein	cell.vesicle transport	AT1G21380		Target of Myb protein 1
GRMZM2G054210_T01	GRMZM2G054210	-0.112447	-0.030176	0.049495	0.071152	0.265915	0.030913	-0.280382	-0.321771	0.385906	0.335125	0.298097	0.157537	hypothetical protein LOC100381886	cell.vesicle transport	AT1G23900;AT1G60070	GAMMA-ADAPTIN 1;Gamma-ADR;;	gamma-adaptin 1;Adaptor protein complex AP-1, gamma subunit
GRMZM2G143029_T01	GRMZM2G143029	0.286434	0.391614	0.276409	0.310864	0.103206	0.270771	0.116112	0.145278	0.015327	0.049175	0.078359	0.178827		cell.vesicle transport	AT1G54090;AT1G72470;AT3G14090	ATEXO70D2;EXO70D2;;ATEXO70D1;EXO70D1;;ATEXO70D3;EXO70D3;	exocyst subunit exo70 family protein D2;exocyst subunit exo70 family protein D1;exocyst subunit exo70 family protein D3
GRMZM2G167651_T02	GRMZM2G167651	0.207771	0.124124	0.298691	0.183908	0.132629	0.159514	0.470196	0.354917	-0.24586	-0.3194	-0.321983	-0.251295		cell.vesicle transport	AT2G46180;AT3G61570	GC4;;GC3;GDAP1;	golgin candidate 4;GRIP-related ARF-binding domain-containing protein 1
GRMZM5G804382_T01	GRMZM5G804382	0.088141	-0.131176	0.007983	-0.068806	-0.054237	-0.149571	0.353817	0.225913	-0.249759	-0.4049	-0.43382	-0.434252	hypothetical protein LOC100193501	cell.vesicle transport	AT3G08530;AT3G11130		Clathrin, heavy chain;Clathrin, heavy chain
GRMZM5G822591_T01	GRMZM5G822591	0.080567	-0.174455	-0.124704	-0.209688	-0.191837	-0.179061	0.252695	0.158281	-0.222908	-0.445591	-0.478026	-0.483248		cell.vesicle transport	AT3G08530;AT3G11130		Clathrin, heavy chain;Clathrin, heavy chain
GRMZM2G145951_T01	GRMZM2G145951	0.141067	0.030227	0.126843	0.034653	-0.053788	0.073486	0.322606	0.340204	-0.170952	-0.291888	-0.290289	-0.228327	hypothetical protein LOC100273294	cell.vesicle transport	AT4G21450		PapD-like superfamily protein
GRMZM2G378906_T01	GRMZM2G378906	-0.083891	-0.355611	-0.152872	-0.16695	0.059514	-0.093728	0.100902	0.070606	-0.063947	-0.248762	-0.315319	-0.442284	hypothetical protein LOC100383446	cell.vesicle transport	AT4G31480;AT4G31490		Coatomer, beta subunit;Coatomer, beta subunit
GRMZM2G046590_T01	GRMZM2G046590	-0.214871	-0.086433	-0.042646	0.017857	0.250417	0.068291	-0.373067	-0.351796	0.321669	0.352952	0.338078	0.23016		cell.vesicle transport	AT5G03540;AT5G52340;AT5G52350	ATEXO70A1;EXO70A1;;ATEXO70A2;EXO70A2;;ATEXO70A3;EXO70A3;	exocyst subunit exo70 family protein A1;exocyst subunit exo70 family protein A2;exocyst subunit exo70 family protein A3
AC198725.4_FGT007	AC198725.4_FG007	-0.27739	-0.230481	-0.136697	-0.092586	0.127811	-0.104061	-0.265652	-0.279739	0.115267	0.123593	0.100341	0.00021	Putative uncharacterized protein	cell.vesicle transport	AT5G11490		adaptin family protein
GRMZM2G029077_T01	GRMZM2G029077	-0.182644	-0.180999	-0.146566	-0.137355	0.049255	-0.106437	-0.361149	-0.376469	0.226737	0.18627	0.156798	0.037974	LOC100285218	cell.vesicle transport	AT5G11490		adaptin family protein
GRMZM2G700148_T01	GRMZM2G700148	-0.229236	-0.132681	-0.067467	-0.012628	0.21386	0.013528	-0.354894	-0.317993	0.289735	0.337379	0.312253	0.184261		cell.vesicle transport	AT5G22770;AT5G22780	alpha-ADR;;	alpha-adaptin;Adaptor protein complex AP-2, alpha subunit
GRMZM2G074173_T01	GRMZM2G074173	0.027989	0.360889	0.326326	0.390883	0.317	0.316627	-0.161027	-0.135927	0.320483	0.449852	0.48262	0.506284	hypothetical protein LOC100304272	cell.vesicle transport	AT5G47180		Plant VAMP (vesicle-associated membrane protein) family protein
GRMZM2G086138_T01	GRMZM2G086138	0.087837	0.348106	0.439403	0.399607	0.293314	0.283814	0.166923	0.137425	0.042665	0.147306	0.204321	0.329672	hypothetical protein LOC100279282	cell.vesicle transport	AT5G47790		SMAD/FHA domain-containing protein
GRMZM2G083317_T01	GRMZM2G083317	-0.050274	0.141176	0.219098	0.172596	0.205569	0.174101	-0.27677	-0.299311	0.414958	0.410958	0.409609	0.346257		cell.vesicle transport
GRMZM2G085295_T01	GRMZM2G085295	-0.286571	-0.20838	-0.162489	-0.061473	0.177922	-0.050323	-0.32655	-0.275425	0.168748	0.269825	0.244637	0.12049		cell.vesicle transport
GRMZM2G091511_T02	GRMZM2G091511	0.020306	0.160228	0.336802	0.328597	0.382753	0.234524	0.101308	0.120632	0.165753	0.176357	0.205692	0.251009	hypothetical protein LOC100193037	cell.vesicle transport
GRMZM2G122038_T01	GRMZM2G122038	-0.278085	-0.201347	-0.010947	0.005323	0.145732	-0.16501	-0.064677	-0.141047	0.026786	0.05232	0.060869	0.038135		cell.vesicle transport
GRMZM2G095724_T01	GRMZM2G095724	-0.249482	-0.110661	-0.151563	-0.051412	0.148092	0.002249	-0.426581	-0.385778	0.252805	0.34899	0.340301	0.244894		cell.vesicle transport
GRMZM2G402319_T01	GRMZM2G402319	0.112673	0.181885	0.248733	0.263393	0.288155	0.359647	-0.001531	0.043946	0.196998	0.139352	0.152858	0.177448	nicotinamide-nucleotide adenylyltransferase 1	Co-factor and vitamine metabolism	AT5G55810	AtNMNAT;NMNAT;	nicotinate/nicotinamide mononucleotide adenyltransferase
GRMZM2G438673_T02	GRMZM2G438673	-0.162002	-0.241553	-0.378657	-0.359308	-0.269127	-0.273141	-0.196389	-0.173679	-0.111716	-0.098581	-0.106808	-0.139194	ubiquinone biosynthesis methyltransferase COQ5	Co-factor and vitamine metabolism	AT5G57300		S-adenosyl-L-methionine-dependent methyltransferases superfamily protein
GRMZM2G097283_T01	GRMZM2G097283	-0.094163	-0.155894	-0.257137	-0.233144	-0.259679	-0.353163	-0.110758	-0.065415	-0.133125	-0.010191	-0.015206	-0.047015	LOC100285808	Co-factor and vitamine metabolism.folate & vitamine K.DHNA Phytyltransferase	AT1G60600	ABC4;	UbiA prenyltransferase family protein
GRMZM2G022837_T02	GRMZM2G022837	-0.101393	-0.283016	-0.332752	-0.366491	-0.313109	-0.326036	-0.011074	0.00037	-0.245173	-0.17349	-0.194023	-0.241248	hypothetical protein LOC100275713	Co-factor and vitamine metabolism.folate & vitamine K.vitamine K.isochorismate synthase	AT1G18870;AT1G74710	ATICS2;ICS2;;ATICS1;EDS16;ICS1;SID2;	isochorismate synthase 2;ADC synthase superfamily protein
GRMZM2G081571_T05	GRMZM2G081571	-0.298219	-0.220469	-0.116219	-0.116101	0.108984	-0.124786	-0.271023	-0.279949	0.225339	0.205913	0.200029	0.114673	mo-molybdopterin cofactor sulfurase	Co-factor and vitamine metabolism.molybdenum cofactor	AT1G30910;AT5G44720		Molybdenum cofactor sulfurase family protein;Molybdenum cofactor sulfurase family protein
GRMZM2G010596_T02	GRMZM2G010596	-0.017878	-0.301988	-0.37924	-0.351896	-0.309048	-0.087277	-0.078468	-0.002386	-0.186384	-0.262494	-0.310704	-0.392954	3-methyl-2-oxobutanoate hydroxymethyltransferase	Co-factor and vitamine metabolism.pantothenate.3-methyl-2-oxobutanoate hydroxymethyltransferase (KPHMT,PANB)	AT2G46110;AT3G61530	KPHMT1;PANB1;;PANB2;	ketopantoate hydroxymethyltransferase 1;Phosphoenolpyruvate carboxylase family protein
GRMZM2G072909_T02	GRMZM2G072909	-0.068663	0.135186	0.175107	0.194423	0.278557	0.249562	-0.353695	-0.283114	0.471087	0.492672	0.488168	0.401233	hypothetical protein LOC100277419	Co-factor and vitamine metabolism.thiamine	AT1G53280	AtDJ1B;DJ1B;	Class I glutamine amidotransferase-like superfamily protein
GRMZM2G034724_T02	GRMZM2G034724	0.057826	-0.140668	-0.216171	-0.302436	-0.406161	-0.257959	0.00922	0.016363	-0.141542	-0.126919	-0.16273	-0.228883	legumin-like protein	development.storage proteins
GRMZM2G110289_T01	GRMZM2G110289	-0.00172	-0.055971	-0.237325	-0.24862	-0.362694	-0.286869	-0.114859	-0.093059	-0.155925	-0.074575	-0.067295	-0.052497		development.unspecified	AT1G10510	emb2004;	RNI-like superfamily protein
GRMZM2G006474_T01	GRMZM2G006474	0.12193	-0.062646	0.043672	-0.025374	-0.052133	-0.091498	0.411275	0.321235	-0.198154	-0.359952	-0.389091	-0.386309		development.unspecified	AT1G13980;AT5G19610;AT5G39500	EMB30;GN;VAN7;;GNL2;;ERMO1;GNL1;	sec7 domain-containing protein;GNOM-like 2;GNOM-like 1
GRMZM5G844703_T01	GRMZM5G844703	0.303779	0.24199	0.248832	0.171692	0.023386	0.122618	0.196978	0.149758	-0.047022	-0.03721	-0.059951	-0.071575	hypothetical protein LOC100272399	development.unspecified	AT1G22160		Protein of unknown function (DUF581)
GRMZM2G383540_T01	GRMZM2G383540	0.241391	0.127385	0.161543	0.116641	-0.014395	0.109795	0.32633	0.327256	-0.159126	-0.210955	-0.202309	-0.122649	DAG protein	development.unspecified	AT1G32580;AT2G33430	;DAL;DAL1;	plastid developmental protein DAG, putative;differentiation and greening-like 1
GRMZM2G009070_T01	GRMZM2G009070	-0.139043	-0.34038	-0.378013	-0.363104	-0.249741	-0.351893	0.054911	0.058536	-0.396156	-0.314262	-0.333237	-0.356959	hypothetical protein LOC100273534	development.unspecified	AT1G63680	APG13;ATMURE;MURE;PDE316;	acid-amino acid ligases;ligases;ATP binding;ATP binding;ligases
GRMZM2G097106_T01	GRMZM2G097106	0.112232	-0.010284	-0.064852	-0.086574	-0.150052	-0.09853	0.27279	0.2188	-0.353626	-0.313845	-0.29941	-0.212211	EMB1688	development.unspecified	AT1G67440	emb1688;	Minichromosome maintenance (MCM2/3/5) family protein
GRMZM2G553379_T08	GRMZM2G553379	0.105766	0.345131	0.221197	0.223014	0.034782	0.17931	-0.155851	-0.109318	0.209334	0.27878	0.31872	0.389414	m15 protein	development.unspecified	AT1G69120	AGL7;AP1;	K-box region and MADS-box transcription factor family protein
AC196426.3_FGT007	AC196426.3_FG007	-0.1154	-0.019394	-0.023164	0.026892	0.209399	0.083118	-0.344463	-0.350265	0.312792	0.324841	0.313211	0.225118		development.unspecified	AT1G72960;AT3G13870;AT5G45160	;GOM8;RHD3;;	Root hair defective 3 GTP-binding protein (RHD3);Root hair defective 3 GTP-binding protein (RHD3);Root hair defective 3 GTP-binding protein (RHD3)
GRMZM2G066341_T03	GRMZM2G066341	0.247774	0.296973	0.305369	0.343777	0.171079	0.340307	0.278497	0.318021	0.028622	-0.001791	0.014319	0.089124	hypothetical protein LOC100304333	development.unspecified	AT1G79970		0
GRMZM2G366065_T02	GRMZM2G366065	-0.104443	0.144786	0.21769	0.184645	0.125912	0.075269	-0.160914	-0.277016	0.306944	0.364553	0.396399	0.403848	hypothetical protein LOC100382433	development.unspecified	AT1G80530		Major facilitator superfamily protein
GRMZM2G316113_T01	GRMZM2G316113	-0.09463	0.085423	0.13254	0.223343	0.375014	0.104846	-0.240278	-0.219073	0.285987	0.36881	0.387609	0.366375	nucleosome/chromatin assembly factor C	development.unspecified	AT2G19520;AT4G29730	ACG1;ATMSI4;FVE;MSI4;NFC04;NFC4;;MSI5;NFC5;	Transducin family protein / WD-40 repeat family protein;nucleosome/chromatin assembly factor group C5
GRMZM2G108737_T01	GRMZM2G108737	0.02964	-0.140262	-0.196128	-0.260929	-0.322448	-0.20195	0.292129	0.24545	-0.423863	-0.369128	-0.379077	-0.344315	hypothetical protein LOC100381764 (LOC100381764), mRNA	development.unspecified	AT2G31340	emb1381;	embryo defective 1381
GRMZM2G057525_T01	GRMZM2G057525	0.158847	0.251219	0.341605	0.365164	0.359826	0.230865	0.095152	0.124845	0.340875	0.227583	0.226225	0.21751	hypothetical protein LOC100384457	development.unspecified	AT2G45260		Plant protein of unknown function (DUF641)
GRMZM2G054537_T01	GRMZM2G054537	0.089686	-0.180746	-0.237844	-0.274129	-0.315815	-0.197626	0.206532	0.168473	-0.373074	-0.383267	-0.399186	-0.380435	DAG protein	development.unspecified	AT3G06790		plastid developmental protein DAG, putative
GRMZM2G092797_T01	GRMZM2G092797	-0.243943	-0.149798	-0.146918	-0.064208	0.129363	0.029886	-0.361417	-0.335919	0.156841	0.260385	0.248396	0.156673		development.unspecified	AT3G56990	EDA7;	embryo sac development arrest 7
GRMZM2G000812_T01	GRMZM2G000812	-0.126752	-0.234108	-0.346511	-0.326962	-0.310495	-0.405837	-0.114148	-0.020372	-0.042595	-0.021518	-0.050744	-0.138249	hypothetical protein LOC100382256	development.unspecified	AT4G10850	AtSWEET7;SWEET7;	Nodulin MtN3 family protein
GRMZM2G025480_T01	GRMZM2G025480	0.150403	-0.075422	0.130175	0.006222	-0.00569	0.10623	0.38686	0.311125	-0.196396	-0.343975	-0.379763	-0.394536		development.unspecified	AT4G11270		Transducin/WD40 repeat-like superfamily protein
GRMZM2G175549_T02	GRMZM2G175549	0.304186	0.328724	0.375979	0.368194	0.294557	0.407255	0.308694	0.271551	0.064681	-0.015278	-0.012016	0.048559	COP9 signalosome complex subunit 8 (LOC100280950), mRNA	development.unspecified	AT4G14110	COP9;CSN8;EMB143;FUS7;	COP9 signalosome, subunit CSN8
GRMZM2G093815_T01	GRMZM2G093815	-0.165308	-0.165114	-0.39003	-0.291374	-0.265951	-0.329745	-0.235896	-0.239649	-0.125212	-0.086093	-0.065138	-0.029651		development.unspecified	AT4G27990	ATYLMG1-2;YLMG1-2;	YGGT family protein
GRMZM2G063188_T02	GRMZM2G063188	0.057422	-0.010934	-0.224216	-0.266283	-0.423144	-0.18599	0.048368	0.097937	-0.312153	-0.230414	-0.2044	-0.110552	hypothetical protein LOC100274224	development.unspecified	AT4G30840		Transducin/WD40 repeat-like superfamily protein
GRMZM2G018929_T02	GRMZM2G018929	0.284053	0.192872	0.13081	0.064572	-0.115408	0.050541	0.261814	0.182772	-0.124405	-0.12138	-0.141352	-0.136564		development.unspecified	AT4G34830	MRL1;PDE346;	Pentatricopeptide repeat (PPR) superfamily protein
GRMZM2G061186_T01	GRMZM2G061186	0.205721	0.247619	0.376839	0.286525	0.204695	0.195482	0.294491	0.188357	0.111449	-0.016932	-0.020611	0.013606	hypothetical protein LOC100304385	development.unspecified	AT5G08560		transducin family protein / WD-40 repeat family protein
GRMZM2G111247_T01	GRMZM2G111247	0.244553	0.287746	0.457923	0.377753	0.367307	0.294085	0.187001	0.084711	0.219058	0.126992	0.103553	0.068922	hypothetical protein LOC100194293	development.unspecified	AT5G08560		transducin family protein / WD-40 repeat family protein
GRMZM2G022625_T03	GRMZM2G022625	-0.099065	-0.208507	-0.292302	-0.318097	-0.275239	-0.392388	-0.127595	-0.161038	-0.129486	-0.08907	-0.102395	-0.142924	hypothetical protein LOC100272283	development.unspecified	AT5G11480		P-loop containing nucleoside triphosphate hydrolases superfamily protein
GRMZM2G323838_T01	GRMZM2G323838	-0.294662	-0.196146	-0.259722	-0.201746	-0.089565	-0.298338	-0.2521	-0.298068	0.015497	0.110654	0.117433	0.081018		development.unspecified	AT5G14520		pescadillo-related
GRMZM5G894234_T01	GRMZM5G894234	-0.200909	-0.044278	-0.036993	-0.009674	0.154338	0.044083	-0.370343	-0.349998	0.267209	0.386852	0.381974	0.29276		development.unspecified	AT5G16610		0
GRMZM2G103599_T01	GRMZM2G103599	-0.280251	-0.218358	-0.162543	-0.072085	0.202336	0.007915	-0.317276	-0.266551	0.167894	0.26996	0.244104	0.116323		development.unspecified	AT5G18410	ATSRA1;KLK;PIR;PIR121;PIRP;SRA1;	transcription activators
GRMZM2G170567_T01	GRMZM2G170567	-0.278799	-0.22072	-0.186668	-0.104992	0.158691	-0.079431	-0.340579	-0.320463	0.157608	0.254751	0.233032	0.116148		development.unspecified	AT5G18410	ATSRA1;KLK;PIR;PIR121;PIRP;SRA1;	transcription activators
GRMZM2G074320_T01	GRMZM2G074320	0.149585	0.015424	0.202343	0.088106	0.000145	0.081656	0.411976	0.403135	-0.207378	-0.319104	-0.309959	-0.228816		development.unspecified
GRMZM2G090728_T01	GRMZM2G090728	0.147001	0.288407	0.286066	0.269894	0.211686	0.251287	-0.175672	-0.188182	0.389176	0.362982	0.343448	0.268473		development.unspecified
GRMZM5G838579_T01	GRMZM5G838579	-0.153978	0.061466	0.119099	0.163444	0.311963	0.090792	-0.341422	-0.334023	0.398041	0.485441	0.486036	0.400988		development.unspecified
GRMZM2G061624_T01	GRMZM2G061624	0.090916	0.162416	0.362526	0.361825	0.421377	0.347099	0.137669	0.155038	0.163017	0.146193	0.148939	0.151876	LOC100170243	development.unspecified
GRMZM2G147266_T01	GRMZM2G147266	-0.139082	-0.158724	-0.377242	-0.305792	-0.335385	-0.27138	-0.11941	-0.035265	-0.30616	-0.075483	-0.054853	-0.023743	hypothetical protein LOC100278892	development.unspecified
GRMZM2G016948_T01	GRMZM2G016948	-0.136325	-0.24891	-0.410361	-0.336934	-0.302106	-0.230549	-0.077308	-0.045525	-0.148986	-0.214158	-0.202044	-0.166119	hypothetical protein LOC100274617 (LOC100274617), mRNA	development.unspecified
GRMZM2G442170_T01	GRMZM2G442170	-0.219432	-0.412781	-0.331579	-0.353533	-0.164668	-0.202067	-0.01321	-0.010972	-0.265504	-0.224775	-0.235133	-0.259314		development.unspecified
GRMZM2G023372_T01	GRMZM2G023372	-0.236113	-0.126574	-0.213194	-0.090842	0.077046	-0.060788	-0.423065	-0.390322	0.155035	0.287498	0.281299	0.198903		development.unspecified
GRMZM2G029519_T01	GRMZM2G029519	-0.06558	0.186394	0.073213	0.16237	0.154414	0.091202	-0.343253	-0.29972	0.35765	0.473186	0.476547	0.407722	hypothetical protein LOC100191679	DNA.repair	AT1G12370	PHR1;UVR2;	photolyase 1
GRMZM2G030128_T02	GRMZM2G030128	-0.071281	0.161233	0.202885	0.258758	0.362072	0.205057	-0.231038	-0.210632	0.316025	0.470681	0.46934	0.400579		DNA.repair	AT2G31970	ATRAD50;RAD50;	DNA repair-recombination protein (RAD50)
GRMZM2G356935_T01	GRMZM2G356935	-0.256304	-0.066707	-0.044448	0.038278	0.232622	0.039596	-0.353501	-0.288207	0.233606	0.372412	0.372763	0.297267		DNA.repair	AT4G02460	PMS1;	DNA mismatch repair protein, putative
GRMZM2G133952_T01	GRMZM2G133952	0.10099	0.35519	0.353484	0.357933	0.26384	0.34218	-0.151931	-0.158711	0.326707	0.466498	0.483287	0.474919		DNA.repair	AT4G09140	ATMLH1;MLH1;	MUTL-homologue 1
GRMZM2G121543_T02	GRMZM2G121543	0.072827	0.056378	0.206858	0.190235	0.295722	0.332391	0.024798	0.058767	0.15605	0.092136	0.080068	0.051157	DNA repair protein RAD51 homolog A (Rad51-like protein A)(RAD51A)(ZmRAD51a)	DNA.repair	AT5G20850	ATRAD51;RAD51;	RAS associated with diabetes protein 51
GRMZM2G103897_T02	GRMZM2G103897	-0.322128	-0.269196	-0.286601	-0.284549	-0.172058	-0.127279	-0.334341	-0.249013	0.117448	0.132268	0.127591	0.056687	hypothetical protein LOC100280309	DNA.repair	AT5G24850	CRY3;	cryptochrome 3
GRMZM2G369130_T01	GRMZM2G369130	0.253442	0.297325	0.274584	0.266582	0.029431	0.273026	0.308061	0.326778	-0.257453	-0.158533	-0.120661	0.024989	LOC100279683 (si606032c09b), mRNA	DNA.synthesis/chromatin structure	AT1G05470;AT2G32010;AT3G63240	CVP2;;CVL1;;	DNAse I-like superfamily protein;CVP2 like 1;DNAse I-like superfamily protein
GRMZM2G422045_T01	GRMZM2G422045	-0.265221	-0.351846	-0.224216	-0.309553	-0.202176	-0.225966	-0.095936	-0.183234	-0.054176	-0.125325	-0.137738	-0.187621		DNA.synthesis/chromatin structure	AT1G05630;AT1G65580;AT2G31830;AT2G43900	5PTASE13;AT5PTASE13;;FRA3;;;	Endonuclease/exonuclease/phosphatase family protein;Endonuclease/exonuclease/phosphatase family protein;endonuclease/exonuclease/phosphatase family protein;Endonuclease/exonuclease/phosphatase family protein
GRMZM2G110309_T01	GRMZM2G110309	-0.225216	-0.38718	-0.27691	-0.365201	-0.13119	-0.272243	-0.169189	-0.190639	0.012679	-0.084819	-0.124669	-0.245551	Initiator-binding protein 2Putative uncharacterized protein ;	DNA.synthesis/chromatin structure	AT1G07540	TRFL2;	TRF-like 2
GRMZM2G063151_T01	GRMZM2G063151	-0.218652	-0.256806	-0.357316	-0.332084	-0.237274	-0.361636	-0.258688	-0.224207	-0.003871	0.010075	0.007348	-0.039655	Initiator binding protein	DNA.synthesis/chromatin structure	AT1G07540	TRFL2;	TRF-like 2
GRMZM5G833563_T02	GRMZM5G833563	0.238776	0.463587	0.336114	0.334735	0.031074	0.277657	0.063312	0.089107	0.07101	0.24012	0.280276	0.375201	hypothetical protein LOC100383279	DNA.synthesis/chromatin structure	AT1G10520	AtPol{lambda};Pol{lambda};	DNA polymerase lambda (POLL)
GRMZM2G117028_T01	GRMZM2G117028	0.176124	0.123819	0.28639	0.261851	0.317414	0.336356	0.168504	0.141149	0.159953	0.046505	0.021096	-0.019371	hypothetical protein LOC100280194	DNA.synthesis/chromatin structure	AT1G14460;AT2G02480	;STI;	AAA-type ATPase family protein;AAA-type ATPase family protein
GRMZM2G099253_T01	GRMZM2G099253	0.049074	-0.088071	-0.183666	-0.211209	-0.257737	-0.089818	0.176493	0.182117	-0.439639	-0.367461	-0.344933	-0.243		DNA.synthesis/chromatin structure	AT1G16280	AtRH36;RH36;SWA3;	RNA helicase 36
GRMZM2G081519_T01	GRMZM2G081519	-0.021825	-0.212833	-0.246287	-0.229877	-0.256529	-0.307996	0.124818	0.186696	-0.375879	-0.319346	-0.318239	-0.28131	hypothetical protein LOC100280411	DNA.synthesis/chromatin structure	AT1G34380		5'-3' exonuclease family protein
GRMZM2G373175_T01	GRMZM2G373175	-0.290243	-0.331169	-0.341757	-0.315077	-0.102438	-0.353531	-0.21732	-0.259873	-0.060615	0.039397	0.012337	-0.091368		DNA.synthesis/chromatin structure	AT1G48650;AT2G01130;AT2G35920;AT5G04895		DEA(D/H)-box RNA helicase family protein;DEA(D/H)-box RNA helicase family protein;RNA helicase family protein;DEA(D/H)-box RNA helicase family protein
GRMZM2G096458_T03	GRMZM2G096458	-0.162176	-0.083764	-0.097013	-0.074034	0.087446	-0.024431	-0.284138	-0.320799	0.12582	0.219744	0.204309	0.118646		DNA.synthesis/chromatin structure	AT1G65470	FAS1;NFB2;	chromatin assembly factor-1 (FASCIATA1) (FAS1)
GRMZM2G130351_T01	GRMZM2G130351	-0.240513	-0.088801	-0.161265	-0.085212	0.081282	-0.049658	-0.422334	-0.401654	0.142261	0.288958	0.297176	0.245448		DNA.synthesis/chromatin structure	AT1G67320	EMB2813;	DNA primase, large subunit family
GRMZM2G090887_T01	GRMZM2G090887	0.187905	0.038667	0.163017	0.080386	0.025339	0.017436	0.442483	0.356088	-0.216086	-0.335854	-0.355645	-0.328472		DNA.synthesis/chromatin structure	AT2G19120;AT4G30100		P-loop containing nucleoside triphosphate hydrolases superfamily protein;P-loop containing nucleoside triphosphate hydrolases superfamily protein
GRMZM2G085587_T01	GRMZM2G085587	-0.20364	0.031292	0.050911	0.080594	0.133589	0.051612	-0.279756	-0.275613	0.230487	0.377428	0.397929	0.372128		DNA.synthesis/chromatin structure	AT3G02065		P-loop containing nucleoside triphosphate hydrolases superfamily protein
GRMZM2G116526_T01	GRMZM2G116526	-0.288341	-0.153997	-0.190107	-0.106068	0.037102	-0.141833	-0.33206	-0.279074	0.182057	0.298065	0.301446	0.231711		DNA.synthesis/chromatin structure	AT3G04260	PDE324;PTAC3;	plastid transcriptionally active 3
GRMZM2G346278_T01	GRMZM2G346278	-0.039193	0.041751	0.189971	0.257106	0.414848	-0.163264	-0.001694	-0.088492	0.258355	0.20145	0.181316	0.102121	hypothetical protein LOC100278596	DNA.synthesis/chromatin structure	AT3G27730	MER3;RCK;	ATP binding;ATP-dependent helicases;DNA helicases
GRMZM2G006452_T01	GRMZM2G006452	0.001275	-0.236178	-0.09669	-0.191156	-0.106634	-0.058555	0.320383	0.270979	-0.418636	-0.484341	-0.485728	-0.425824		DNA.synthesis/chromatin structure	AT3G47460;AT5G62410	ATSMC2;;ATCAP-E1;ATSMC4;SMC2;TTN3;	Structural maintenance of chromosomes (SMC) family protein;structural maintenance of chromosomes 2
GRMZM2G044128_T01	GRMZM2G044128	-0.01225	-0.231426	-0.176025	-0.213314	-0.199807	-0.10596	0.280817	0.23535	-0.433597	-0.459541	-0.464945	-0.415413	Putative uncharacterized protein	DNA.synthesis/chromatin structure	AT3G57150	AtCBF5;AtNAP57;CBF5;NAP57;	homologue of NAP57
GRMZM2G175867_T02	GRMZM2G175867	-0.159927	-0.243387	-0.320181	-0.35183	-0.263373	-0.391231	-0.183999	-0.249481	-0.130704	-0.049686	-0.062944	-0.114677	hypothetical protein LOC100191518	DNA.synthesis/chromatin structure	AT4G09730	RH39;	RH39
GRMZM2G121427_T01	GRMZM2G121427	-0.283448	-0.118494	-0.14262	-0.119321	-0.003561	-0.086033	-0.345064	-0.336232	0.11005	0.28744	0.288852	0.216133		DNA.synthesis/chromatin structure	AT4G25120	ATSRS2;SRS2;	P-loop containing nucleoside triphosphate hydrolases superfamily protein
GRMZM2G438524_T01	GRMZM2G438524	-0.003606	-0.194816	-0.29628	-0.308054	-0.358262	-0.263254	0.116109	0.095351	-0.331285	-0.298402	-0.317074	-0.322169	hypothetical protein LOC100191385	DNA.synthesis/chromatin structure	AT5G46580		pentatricopeptide (PPR) repeat-containing protein
GRMZM2G163444_T01	GRMZM2G163444	0.263036	0.042988	0.009285	-0.081252	-0.234536	-0.0749	0.448603	0.351671	-0.381144	-0.457762	-0.453798	-0.354591	hypothetical protein LOC100383288	DNA.synthesis/chromatin structure	AT5G47010	ATUPF1;LBA1;UPF1;	RNA helicase, putative
GRMZM2G470365_T01	GRMZM2G470365	-0.011889	0.189764	0.23809	0.221696	0.202188	0.186448	-0.208592	-0.228645	0.294143	0.386933	0.384115	0.33193		DNA.synthesis/chromatin structure
GRMZM2G421655_T01	GRMZM2G421655	0.295678	0.191253	0.014002	-0.040696	-0.30562	0.04278	0.163292	0.143329	-0.226594	-0.150069	-0.164054	-0.135282		DNA.synthesis/chromatin structure
GRMZM2G111015_T01	GRMZM2G111015	0.178895	0.024694	0.132528	0.019688	-0.096679	-0.034942	0.364933	0.290377	-0.20639	-0.320826	-0.324254	-0.272428		DNA.synthesis/chromatin structure
GRMZM2G139329_T02	GRMZM2G139329	-0.045855	0.06236	-0.07062	-0.045952	-0.099952	-0.085475	-0.315199	-0.351731	0.299357	0.280802	0.274901	0.211024	hypothetical protein LOC100191243	DNA.synthesis/chromatin structure
GRMZM2G071959_T01	GRMZM2G071959	-0.097372	-0.266785	-0.378652	-0.37303	-0.347407	-0.204029	-0.051156	-0.088113	-0.267943	-0.311351	-0.299546	-0.254751	Histone H2B.1	DNA.synthesis/chromatin structure.histone	AT1G07790;AT3G46030;AT5G22880;AT5G59910	HTB1;;HTB11;;H2B;HTB2;;HTB4;	Histone superfamily protein;Histone superfamily protein;histone B2;Histone superfamily protein
GRMZM2G163939_T02	GRMZM2G163939	0.051521	-0.014935	-0.173222	-0.220647	-0.348141	-0.09609	0.019467	-0.040062	-0.216055	-0.18933	-0.163239	-0.084513	Histone H2B	DNA.synthesis/chromatin structure.histone	AT1G07790;AT3G46030;AT5G22880;AT5G59910	HTB1;;HTB11;;H2B;HTB2;;HTB4;	Histone superfamily protein;Histone superfamily protein;histone B2;Histone superfamily protein
GRMZM2G004878_T01	GRMZM2G004878	-0.14518	-0.14777	-0.310227	-0.330765	-0.415587	-0.260242	-0.071115	-0.043167	-0.27082	-0.177505	-0.140339	-0.05336	hypothetical protein LOC100277576	DNA.synthesis/chromatin structure.histone	AT1G14900	HMGA;	high mobility group A
GRMZM2G151826_T02	GRMZM2G151826	-0.04881	-0.255009	-0.318639	-0.334604	-0.347548	-0.251864	0.111718	0.057298	-0.441728	-0.417572	-0.408739	-0.345221	hypothetical protein LOC100273666	DNA.synthesis/chromatin structure.histone	AT1G51060;AT3G20670;AT4G27230;AT5G54640	HTA10;;HTA13;;HTA2;;ATHTA1;HTA1;RAT5;	histone H2A 10;histone H2A 13;histone H2A 2;Histone superfamily protein
GRMZM2G069911_T01	GRMZM2G069911	-0.055629	0.225655	0.010134	0.061164	-0.105276	0.049138	-0.329787	-0.300091	0.226339	0.338202	0.391634	0.458445	hypothetical protein LOC100274927	DNA.synthesis/chromatin structure.histone	AT2G18050	HIS1-3;	histone H1-3
GRMZM2G451254_T01	GRMZM2G451254	-0.162662	-0.286313	-0.425697	-0.372858	-0.353074	-0.201651	-0.125397	-0.136839	-0.208063	-0.186242	-0.189474	-0.19605	Histone H3	DNA.synthesis/chromatin structure.histone
GRMZM2G112912_T01	GRMZM2G112912	-0.235321	-0.333761	-0.380946	-0.352962	-0.225586	-0.148117	-0.234072	-0.252016	-0.081051	-0.102444	-0.109714	-0.152006	hypothetical protein LOC100273745	DNA.synthesis/chromatin structure.histone
GRMZM2G073275_T01	GRMZM2G073275	-0.021741	-0.247606	-0.319331	-0.323641	-0.347198	-0.171261	0.098707	0.04298	-0.363721	-0.379292	-0.385946	-0.358611	Histone H4	DNA.synthesis/chromatin structure.histone
GRMZM2G041381_T01	GRMZM2G041381	-0.110952	-0.250349	-0.358067	-0.333558	-0.309743	-0.23506	0.001248	-0.034199	-0.37237	-0.314938	-0.293549	-0.223434	hypothetical protein LOC100274138	DNA.synthesis/chromatin structure.histone
GRMZM2G119071_T01	GRMZM2G119071	-0.02978	-0.203031	-0.274382	-0.310698	-0.348532	-0.179283	0.145513	0.078127	-0.362324	-0.407743	-0.400777	-0.335152	Histone H2B.2	DNA.synthesis/chromatin structure.histone
GRMZM2G376957_T01	GRMZM2G376957	-0.058155	-0.17496	-0.312979	-0.316499	-0.376417	-0.201826	-0.00469	-0.075697	-0.253403	-0.257152	-0.250386	-0.21422	Histone H3.2	DNA.synthesis/chromatin structure.histone
GRMZM2G046841_T01	GRMZM2G046841	0.068623	-0.160638	-0.142886	-0.210193	-0.227176	-0.090474	0.292951	0.19658	-0.322784	-0.461781	-0.471153	-0.421205	Histone H2B	DNA.synthesis/chromatin structure.histone
GRMZM5G864735_T01	GRMZM5G864735	0.03974	-0.11698	-0.327081	-0.317901	-0.383004	-0.124941	-0.011675	-0.03801	-0.239919	-0.21357	-0.227555	-0.231587	Histone H3.2	DNA.synthesis/chromatin structure.histone
GRMZM2G145758_T02	GRMZM2G145758	-0.056656	-0.282803	-0.471058	-0.484938	-0.470678	-0.329118	-0.164458	-0.121535	-0.175027	-0.208761	-0.222931	-0.252257	Histone H3	DNA.synthesis/chromatin structure.histone
GRMZM2G061591_T01	GRMZM2G061591	-0.015858	-0.133806	-0.260684	-0.268812	-0.344247	-0.139379	0.136762	0.124828	-0.433149	-0.317823	-0.291812	-0.198625	Putative uncharacterized protein	DNA.synthesis/chromatin structure.retrotransposon/transposase.hat-like transposase
GRMZM2G451856_T02	GRMZM2G451856	-0.127671	0.014091	0.078456	0.103494	0.250823	0.09163	-0.258382	-0.20753	0.265554	0.383763	0.371705	0.278638	hypothetical protein LOC100382802	DNA.unspecified	AT1G31360	ATRECQ2;MED34;RECQL2;	RECQ helicase L2
GRMZM2G067522_T01	GRMZM2G067522	0.146773	-0.06975	-0.038253	-0.082574	-0.153961	0.009544	0.341571	0.347472	-0.31296	-0.357987	-0.363268	-0.309172	hypothetical protein LOC100272828	DNA.unspecified	AT2G33845		Nucleic acid-binding, OB-fold-like protein
GRMZM2G143525_T01	GRMZM2G143525	-0.198464	-0.105665	-0.141152	-0.104526	0.012168	-0.161096	-0.301597	-0.33803	0.097032	0.160528	0.173114	0.149904	hypothetical protein LOC100193112	DNA.unspecified	AT3G15140		Polynucleotidyl transferase, ribonuclease H-like superfamily protein
GRMZM2G345039_T01	GRMZM2G345039	0.086105	0.10848	0.185272	0.181253	0.199999	0.386498	0.014014	0.034973	0.077075	0.12439	0.121094	0.112726	RNase PH homolog	DNA.unspecified	AT3G61620	RRP41;	3'-5'-exoribonuclease family protein
GRMZM2G018126_T01	GRMZM2G018126	0.001641	0.053378	0.238639	0.235613	0.395068	0.189507	-0.154543	-0.154978	0.464556	0.317031	0.27991	0.154422	transmembrane 9 superfamily protein member 4	DNA.unspecified	AT4G12650;AT5G35160		Endomembrane protein 70 protein family;Endomembrane protein 70 protein family
GRMZM2G126865_T01	GRMZM2G126865	-0.22052	-0.45196	-0.342638	-0.412409	-0.205665	-0.317394	0.01685	0.056257	-0.191514	-0.286371	-0.320802	-0.394857	hypothetical protein LOC100381648	DNA.unspecified	AT4G12650;AT5G35160		Endomembrane protein 70 protein family;Endomembrane protein 70 protein family
GRMZM2G082745_T04	GRMZM2G082745	0.22344	0.389981	0.302033	0.254656	0.019469	0.205573	0.136025	0.090204	0.124819	0.174914	0.199108	0.265786	hypothetical protein LOC100276826	DNA.unspecified	AT4G28190	ULT;ULT1;	Developmental regulator, ULTRAPETALA
GRMZM2G076537_T02	GRMZM2G076537	0.094429	-0.090572	-0.04642	-0.119634	-0.130302	-0.175683	0.324495	0.208072	-0.313771	-0.415668	-0.416261	-0.35939	hypothetical protein LOC100192533	DNA.unspecified	AT5G26940	DPD1;	Polynucleotidyl transferase, ribonuclease H-like superfamily protein
GRMZM2G579719_T01	GRMZM2G579719	0.307037	0.234986	0.156563	0.125117	-0.138588	-0.036439	0.370755	0.380393	-0.199995	-0.260106	-0.236739	-0.112042	hypothetical protein LOC100382828	DNA.unspecified
GRMZM2G330229_T01	GRMZM2G330229	0.053451	-0.112706	0.000777	-0.037008	0.033683	0.068137	0.266934	0.352442	-0.300276	-0.281866	-0.294087	-0.272214	hypothetical protein LOC100272503	DNA.unspecified
GRMZM2G142984_T02	GRMZM2G142984	0.103469	0.277279	0.339036	0.357165	0.329895	0.219715	-0.117669	-0.079447	0.403551	0.411248	0.419909	0.396492	hypothetical protein LOC100273227	DNA.unspecified
GRMZM2G098346_T01	GRMZM2G098346	-0.223125	-0.354664	-0.223462	-0.276342	-0.123335	-0.225468	-0.082951	-0.084909	-0.084752	-0.159094	-0.176545	-0.224555	Alcohol dehydrogenase 2 (EC 1.1.1.1)	fermentation.ADH	AT1G77120	ADH;ADH1;ATADH;ATADH1;	alcohol dehydrogenase 1
GRMZM2G058675_T01	GRMZM2G058675	-0.209004	-0.377417	-0.418969	-0.384555	-0.192533	-0.296383	-0.272804	-0.234691	0.064241	-0.000179	-0.049777	-0.193549	mitochondrial aldehyde dehydrogenase 2	fermentation.aldehyde dehydrogenase	AT1G23800;AT3G48000	ALDH2B;ALDH2B7;;ALDH2;ALDH2A;ALDH2B4;	aldehyde dehydrogenase 2B7;aldehyde dehydrogenase 2B4
GRMZM2G130440_T02	GRMZM2G130440	-0.091889	0.099285	0.175676	0.231437	0.335599	0.328892	-0.157386	-0.07929	0.267352	0.321636	0.336097	0.32169	aldehyde dehydrogenase family 7 member A1	fermentation.LDH	AT1G54100	ALDH7B4;	aldehyde dehydrogenase 7B4
GRMZM2G135588_T02	GRMZM2G135588	0.032575	0.16712	0.190259	0.170554	0.18055	0.1675	-0.182438	-0.233636	0.398476	0.279769	0.263044	0.196301	hypothetical protein LOC100275174	gluconeogenese/ glyoxylate cycle.citrate synthase	AT2G42790;AT3G58740;AT3G58750	CSY3;;CSY1;;CSY2;	citrate synthase 3;citrate synthase 1;citrate synthase 2
GRMZM5G824405_T01	GRMZM5G824405	-0.21553	0.027385	0.119649	0.154105	0.271134	0.136382	-0.314875	-0.298755	0.288585	0.371868	0.389511	0.354144		glycolysis.cytosolic branch.fructose-2,6-bisphosphatase (Fru2,6BisPase)	AT1G07110	ATF2KP;F2KP;FKFBP;	fructose-2,6-bisphosphatase
GRMZM2G046804_T03	GRMZM2G046804	0.004858	0.034854	0.138421	0.247963	0.352845	0.134623	-0.075335	-0.072799	0.196086	0.178449	0.149338	0.062999	Glyceraldehyde-3-phosphate dehydrogenase, cytosolic 1 (EC 1.2.1.12)	glycolysis.cytosolic branch.glyceraldehyde 3-phosphate dehydrogenase (GAP-DH)	AT1G13440;AT1G16300;AT1G79530;AT3G04120	GAPC-2;GAPC2;;GAPCP-2;;GAPCP-1;;GAPC;GAPC-1;GAPC1;	glyceraldehyde-3-phosphate dehydrogenase C2;glyceraldehyde-3-phosphate dehydrogenase of plastid 2;glyceraldehyde-3-phosphate dehydrogenase of plastid 1;glyceraldehyde-3-phosphate dehydrogenase C subunit 1
GRMZM2G160184_T02	GRMZM2G160184	-0.292741	-0.266538	-0.17705	-0.151845	-0.025091	-0.212604	-0.224606	-0.227899	0.029848	0.024509	0.040063	0.022272	LOC100281287	glycolysis.cytosolic branch.phosphoglycerate mutase	AT1G58280;AT2G17280;AT5G64460		Phosphoglycerate mutase family protein;Phosphoglycerate mutase family protein;Phosphoglycerate mutase family protein
GRMZM5G891834_T02	GRMZM5G891834	0.244829	0.226726	0.26492	0.187194	0.096207	0.210953	0.051933	-0.043667	0.365254	0.19742	0.139604	0.018538		glycolysis.cytosolic branch.phosphoglycerate mutase	AT3G30841;AT4G09520		Cofactor-independent phosphoglycerate mutase;Cofactor-independent phosphoglycerate mutase
GRMZM2G003883_T01	GRMZM2G003883	-0.2456	-0.376178	-0.29203	-0.232804	0.038986	-0.160615	-0.088202	-0.050111	-0.217892	-0.214596	-0.219569	-0.233557	PK protein	glycolysis.cytosolic branch.pyruvate kinase (PK)	AT3G04050;AT3G25960;AT3G55650;AT3G55810;AT4G26390;AT5G08570;AT5G56350;AT5G63680		Pyruvate kinase family protein;Pyruvate kinase family protein;Pyruvate kinase family protein;Pyruvate kinase family protein;Pyruvate kinase family protein;Pyruvate kinase family protein;Pyruvate kinase family protein;Pyruvate kinase family protein
GRMZM2G150098_T01	GRMZM2G150098	-0.031648	-0.284422	-0.093576	-0.169184	-0.016889	-0.04718	0.145319	0.101027	-0.081135	-0.352581	-0.390127	-0.435803	pyruvate kinase, cytosolic isozyme	glycolysis.cytosolic branch.pyruvate kinase (PK)	AT3G04050;AT3G25960;AT3G55650;AT3G55810;AT4G26390;AT5G08570;AT5G56350;AT5G63680		Pyruvate kinase family protein;Pyruvate kinase family protein;Pyruvate kinase family protein;Pyruvate kinase family protein;Pyruvate kinase family protein;Pyruvate kinase family protein;Pyruvate kinase family protein;Pyruvate kinase family protein
GRMZM2G435244_T01	GRMZM2G435244	0.286752	0.242886	0.12893	0.027066	-0.170171	0.152272	-0.006097	-0.053933	0.206946	0.168066	0.125792	0.036155		glycolysis.cytosolic branch.triosephosphate isomerase (TPI)
GRMZM2G177947_T01	GRMZM2G177947	0.066771	0.198096	0.182808	0.249556	0.242559	0.376103	-0.131296	-0.06145	0.252732	0.22382	0.231498	0.231261	hypothetical protein LOC100272951	glycolysis.plastid branch.pyruvate kinase (PK)
GRMZM2G127717_T01	GRMZM2G127717	0.23433	0.305265	0.185176	0.208734	0.121371	0.334607	0.039556	0.08553	0.120771	0.108375	0.125755	0.183771		glycolysis.unclear/dually targeted.phosphofructokinase (PFK)	AT2G22480	PFK5;	phosphofructokinase 5
GRMZM2G069676_T03	GRMZM2G069676	-0.024461	0.07826	0.18685	0.205749	0.311847	0.166333	-0.211084	-0.122013	0.379355	0.420357	0.378942	0.229145		glycolysis.unclear/dually targeted.phosphoglucomutase (PGM)	AT5G17530		phosphoglucosamine mutase family protein
GRMZM2G032003_T01	GRMZM2G032003	-0.069868	0.029027	0.049866	0.124701	0.287991	0.190273	-0.339207	-0.277629	0.404018	0.384674	0.361829	0.249472	hypothetical protein LOC100191846	glycolysis.unclear/dually targeted.UGPase	AT3G03250;AT5G17310	AtUGP1;UGP;UGP1;;AtUGP2;UGP2;	UDP-GLUCOSE PYROPHOSPHORYLASE 1;UDP-glucose pyrophosphorylase 2
GRMZM2G144701_T01	GRMZM2G144701	0.228031	0.292445	0.404768	0.338154	0.215004	0.268942	0.379798	0.325051	-0.107975	-0.066834	-0.044738	0.053584		hormone metabolism.abscisic acid.induced-regulated-responsive-activated	AT2G42820	HVA22F;	HVA22-like protein F
GRMZM2G054651_T01	GRMZM2G054651	0.001282	0.328343	0.337701	0.318309	0.226898	0.226225	-0.052358	-0.035382	0.186101	0.355757	0.411404	0.496256	hypothetical protein LOC100193215	hormone metabolism.abscisic acid.induced-regulated-responsive-activated
GRMZM2G130548_T01	GRMZM2G130548	0.1131	0.213749	0.36512	0.390531	0.478428	0.290351	-0.022468	-0.035118	0.433379	0.300964	0.283403	0.217967	HVA22-like protein a	hormone metabolism.abscisic acid.induced-regulated-responsive-activated	AT1G74520	HVA22A	HVA22 homologue A
GRMZM2G110929_T02	GRMZM2G110929	0.208896	0.147251	0.196418	0.104831	-0.02604	0.117741	0.424199	0.322573	-0.217692	-0.346336	-0.311352	-0.160381		hormone metabolism.abscisic acid.induced-regulated-responsive-activated
GRMZM2G321940_T04	GRMZM2G321940	-0.185761	-0.126644	-0.169909	-0.134105	-0.082766	-0.239143	-0.290312	-0.33796	0.124213	0.110155	0.099025	0.03809	hypothetical protein LOC100273097	hormone metabolism.abscisic acid.signal transduction	AT2G41451;AT3G08550;AT3G57200	;ABI8;ELD1;KOB1;;	;elongation defective 1 protein / ELD1 protein;
GRMZM2G102347_T03	GRMZM2G102347	0.231637	0.360135	0.189492	0.200935	0.032588	0.229609	-0.069727	-0.034997	0.257868	0.224357	0.234202	0.260969	LOC100282291	hormone metabolism.abscisic acid.synthesis-degradation	AT1G75700	HVA22G;	HVA22-like protein G
GRMZM2G446858_T02	GRMZM2G446858	0.305387	0.303508	0.27966	0.286253	0.118071	0.177215	0.422229	0.418745	-0.164329	-0.152685	-0.134919	-0.027554	Carotenoid cleavage dioxygenase	hormone metabolism.abscisic acid.synthesis-degradation	AT4G32810	ATCCD8;CCD8;MAX4;	carotenoid cleavage dioxygenase 8
GRMZM2G320802_T01	GRMZM2G320802	0.096719	-0.207911	-0.072935	-0.17023	-0.104653	-0.148114	0.402225	0.309024	-0.345543	-0.507498	-0.531321	-0.509085	hypothetical protein LOC100191988	hormone metabolism.auxin.induced-regulated-responsive-activated	AT1G04910		O-fucosyltransferase family protein
GRMZM2G142664_T01	GRMZM2G142664	-0.13234	-0.22128	-0.246907	-0.272289	-0.202096	-0.344937	-0.098982	-0.122876	-0.046577	-0.058973	-0.072915	-0.12791	auxin-independent growth promoter	hormone metabolism.auxin.induced-regulated-responsive-activated	AT1G20550;AT1G76270;AT4G38390	;;RHS17;	O-fucosyltransferase family protein;O-fucosyltransferase family protein;root hair specific 17
GRMZM2G112530_T01	GRMZM2G112530	-0.074974	-0.253534	-0.395803	-0.346669	-0.356171	-0.314759	-0.080541	-0.058355	-0.167476	-0.235955	-0.246934	-0.25791	dopamine beta-monooxygenase	hormone metabolism.auxin.induced-regulated-responsive-activated	AT3G07570		Cytochrome b561/ferric reductase transmembrane with DOMON related domain
GRMZM2G057037_T01	GRMZM2G057037	0.168297	0.285183	0.359304	0.341657	0.276275	0.225043	-0.026056	0.019745	0.408139	0.316636	0.314798	0.287906	LOC100283829	hormone metabolism.auxin.induced-regulated-responsive-activated	AT4G24530;AT5G65470		O-fucosyltransferase family protein;O-fucosyltransferase family protein
GRMZM5G813143_T01	GRMZM5G813143	0.129908	0.193799	0.303957	0.317589	0.35919	0.343749	-0.025591	0.000353	0.284014	0.280653	0.269273	0.221158	hypothetical protein LOC100194055	hormone metabolism.auxin.induced-regulated-responsive-activated
GRMZM2G021243_T01	GRMZM2G021243	0.145064	0.046803	0.065777	0.013266	-0.090357	-0.149604	0.435674	0.378767	-0.243758	-0.401944	-0.389625	-0.277416		hormone metabolism.auxin.induced-regulated-responsive-activated
GRMZM2G135978_T01	GRMZM2G135978	0.300798	0.372387	0.355187	0.263553	-0.017574	0.101796	0.353164	0.279239	-0.051624	-0.062591	-0.037532	0.072696		hormone metabolism.auxin.signal transduction	AT1G12820;AT3G26810;AT3G62980;AT4G03190	AFB3;;AFB2;;AtTIR1;TIR1;;AFB1;ATGRH1;GRH1;	auxin signaling F-box 3;auxin signaling F-box 2;F-box/RNI-like superfamily protein;GRR1-like protein 1
GRMZM2G074267_T01	GRMZM2G074267	-0.102888	-0.370547	-0.238417	-0.255575	-0.135481	-0.286044	0.152464	0.135518	-0.258424	-0.355625	-0.391777	-0.443198	Putative auxin efflux carrier	hormone metabolism.auxin.signal transduction	AT1G23080;AT1G70940;AT1G73590;AT2G01420;AT5G57090	ATPIN7;PIN7;;ATPIN3;PIN3;;ATPIN1;PIN1;;ATPIN4;PIN4;;AGR;AGR1;ATPIN2;EIR1;MM31;PIN2;WAV6;	Auxin efflux carrier family protein;Auxin efflux carrier family protein;Auxin efflux carrier family protein;Auxin efflux carrier family protein;Auxin efflux carrier family protein
GRMZM2G175272_T01	GRMZM2G175272	0.017796	0.199027	0.334399	0.332525	0.389053	0.330632	-0.020497	-0.031117	0.315694	0.293483	0.320919	0.349527	DCN1-like protein 2	hormone metabolism.auxin.signal transduction	AT3G12760		0
GRMZM2G091540_T02	GRMZM2G091540	0.176066	0.043293	0.126281	0.10764	0.11215	0.150077	0.388721	0.430863	-0.179326	-0.25441	-0.27195	-0.251698	hypothetical protein LOC100304432	hormone metabolism.auxin.synthesis-degradation
GRMZM2G447447_T01	GRMZM2G447447	0.289117	0.403121	0.386452	0.327074	0.125789	0.329449	0.169936	0.121361	0.199886	0.202458	0.193727	0.189538		hormone metabolism.brassinosteroid.signal transduction.BRI	AT5G07280	EMS1;EXS;	Leucine-rich repeat transmembrane protein kinase
GRMZM2G068465_T02	GRMZM2G068465	-0.025211	-0.287951	-0.130985	-0.145671	-0.01842	-0.100875	0.18369	0.141805	-0.075215	-0.344256	-0.385332	-0.43911	hypothetical protein LOC100191975	hormone metabolism.brassinosteroid.synthesis-degradation.sterols.CYP51	AT1G11680	CYP51;CYP51A2;CYP51G1;EMB1738;	CYTOCHROME P450 51G1
GRMZM2G057000_T01	GRMZM2G057000	-0.205872	-0.379724	-0.234095	-0.259757	-0.082273	-0.225781	-0.004361	-0.052146	0.027309	-0.210851	-0.247456	-0.327344	brassinosteroid biosynthesis-like protein	hormone metabolism.brassinosteroid.synthesis-degradation.sterols.DWF1	AT3G19820	CBB1;DIM;DIM1;DWF1;EVE1;	cell elongation protein / DWARF1 / DIMINUTO (DIM)
GRMZM5G850019_T01	GRMZM5G850019	0.317709	0.19038	0.299107	0.224708	0.163352	0.270092	0.249468	0.232255	0.209467	-0.02388	-0.058436	-0.099125	delta-7-sterol-C5	hormone metabolism.brassinosteroid.synthesis-degradation.sterols.DWF7	AT3G02580	BUL1;DWF7;STE1;	sterol 1
GRMZM2G125943_T01	GRMZM2G125943	0.149463	0.349947	0.403177	0.378017	0.264355	0.418897	0.056149	0.075579	0.161761	0.280406	0.295901	0.321563	histidine kinase	hormone metabolism.cytokinin.signal transduction	AT1G27320;AT2G01830;AT5G35750	AHK3;HK3;;AHK4;ATCRE1;CRE1;WOL;WOL1;;AHK2;HK2;	histidine kinase 3;CHASE domain containing histidine kinase protein;histidine kinase 2
GRMZM2G158252_T01	GRMZM2G158252	0.180718	0.457562	0.466341	0.420405	0.248271	0.37703	0.085549	0.104011	0.180077	0.349285	0.382581	0.444338	histidine kinase 3	hormone metabolism.cytokinin.signal transduction	AT1G27320;AT2G01830;AT5G35750	AHK3;HK3;;AHK4;ATCRE1;CRE1;WOL;WOL1;;AHK2;HK2;	histidine kinase 3;CHASE domain containing histidine kinase protein;histidine kinase 2
GRMZM2G404443_T01	GRMZM2G404443	0.28412	0.225405	0.342563	0.262876	0.159239	0.213566	0.348997	0.251213	-0.099737	-0.140852	-0.155554	-0.130151		hormone metabolism.cytokinin.synthesis-degradation
GRMZM2G072238_T02	GRMZM2G072238	-0.194955	-0.318817	-0.448633	-0.436953	-0.4138	-0.282889	-0.149941	-0.099367	-0.259983	-0.157106	-0.153862	-0.16157	hypothetical protein LOC100273899	hormone metabolism.ethylene.induced-regulated-responsive-activated
GRMZM2G089010_T01	GRMZM2G089010	0.23487	0.038044	0.115751	-0.000386	-0.096697	0.006965	0.458381	0.378837	-0.24499	-0.381655	-0.397751	-0.354158	hypothetical protein LOC100193682	hormone metabolism.ethylene.signal transduction	AT3G04580;AT3G23150	EIN4;;ETR2;	Signal transduction histidine kinase, hybrid-type, ethylene sensor;Signal transduction histidine kinase, hybrid-type, ethylene sensor
GRMZM2G025870_T01	GRMZM2G025870	0.284665	0.39851	0.267588	0.249058	0.019677	0.364093	0.029441	0.007232	0.205935	0.188522	0.196553	0.23231	hypothetical protein LOC100280091	hormone metabolism.ethylene.synthesis-degradation	AT3G21420	LBO1;	2-oxoglutarate (2OG) and Fe(II)-dependent oxygenase superfamily protein
GRMZM2G018006_T01	GRMZM2G018006	0.207045	0.05851	0.128685	0.010078	-0.111827	-0.03134	0.406579	0.317053	-0.216775	-0.331886	-0.340742	-0.293507	hypothetical protein LOC100279580	hormone metabolism.ethylene.synthesis-degradation.1-aminocyclopropane-1-carboxylate synthase	AT1G62960;AT5G51690	ACS10;;ACS12;	ACC synthase 10;1-amino-cyclopropane-1-carboxylate synthase 12
GRMZM2G036340_T01	GRMZM2G036340	-0.0841	-0.290404	-0.347123	-0.395283	-0.343175	-0.383209	-0.03149	-0.093715	-0.142985	-0.225049	-0.252143	-0.306215		hormone metabolism.gibberelin.synthesis-degradation.GA3 oxidase	AT1G15550	ATGA3OX1;GA3OX1;GA4;	gibberellin 3-oxidase 1
GRMZM2G008649_T01	GRMZM2G008649	0.298783	0.164494	-0.022768	-0.031175	-0.206566	0.211647	0.115349	0.206182	-0.158387	-0.174315	-0.185407	-0.143334		hormone metabolism.jasmonate.induced-regulated-responsive-activated
GRMZM2G068947_T01	GRMZM2G068947	0.267666	0.251772	0.311976	0.257497	0.170121	0.261009	0.098923	0.022834	0.396592	0.180455	0.134939	0.045276	12-oxo-phytodienoic acid reductase6	hormone metabolism.jasmonate.synthesis-degradation.12-Oxo-PDA-reductase
GRMZM2G067225_T01	GRMZM2G067225	-0.193503	-0.352477	-0.327575	-0.295544	-0.089893	-0.225841	-0.186193	-0.155753	0.084931	-0.054014	-0.095228	-0.215571	allene oxide synthase	hormone metabolism.jasmonate.synthesis-degradation.allene oxidase synthase	AT5G42650	DDE2;AOS;CYP74A	DELAYED DEHISCENCE 2;allene oxide synthase;CYTOCHROME P450 74A
GRMZM2G149224_T03	GRMZM2G149224	-0.359806	-0.256421	-0.153859	-0.175626	0.06914	-0.142508	-0.417521	-0.443106	0.266948	0.233454	0.249175	0.197804	sterol-4-alpha-carboxylate 3-dehydrogenase, decarboxylating	lipid metabolism.exotics (steroids, squalene etc).3-beta hydroxysteroid dehydrogenase/isomerase	AT1G47290;AT2G26260	3BETAHSD/D1;AT3BETAHSD/D1;;3BETAHSD/D2;AT3BETAHSD/D2;	3beta-hydroxysteroid-dehydrogenase/decarboxylase isoform 1;3beta-hydroxysteroid-dehydrogenase/decarboxylase isoform 2
GRMZM2G147701_T01	GRMZM2G147701	-0.055086	-0.204438	-0.285869	-0.340175	-0.369494	-0.243971	0.056532	0.114877	-0.17429	-0.246133	-0.249962	-0.236703	hypothetical protein LOC100384036	lipid metabolism.exotics (steroids, squalene etc).sphingolipids
GRMZM2G061419_T01	GRMZM2G061419	-0.227186	-0.105921	-0.094943	-0.064943	0.047464	-0.215192	-0.405117	-0.376138	0.302838	0.253953	0.26448	0.213063	hypothetical protein LOC100383406	lipid metabolism.exotics (steroids, squalene etc).sphingolipids.ceramide glucosyltransferase	AT2G19880		Nucleotide-diphospho-sugar transferases superfamily protein
GRMZM2G142030_T01	GRMZM2G142030	-0.006653	0.105692	0.222551	0.229993	0.35123	0.217183	-0.162564	-0.181096	0.336788	0.30553	0.291887	0.214587	LOC100285632	lipid metabolism.exotics (steroids, squalene etc).sphingolipids.serine C-palmitoyltransferase	AT3G48780;AT5G23670	ATSPT1;SPT1;;LCB2;	serine palmitoyltransferase 1;long chain base2
GRMZM2G149617_T01	GRMZM2G149617	-0.283907	-0.30358	-0.237481	-0.172772	-0.013203	-0.187038	-0.142468	-0.16419	0.016867	-0.055717	-0.055742	-0.087769	hypothetical protein LOC100193516	lipid metabolism.exotics (steroids, squalene etc).UDP-glucose:sterol glucosyltransferase	AT1G43620	TT15;UGT80B1;	UDP-Glycosyltransferase superfamily protein
GRMZM2G009626_T02	GRMZM2G009626	-0.035648	0.278024	0.208535	0.255534	0.132796	0.131618	-0.24787	-0.200572	0.30094	0.43936	0.465537	0.465756		lipid metabolism.exotics (steroids, squalene etc).UDP-glucose:sterol glucosyltransferase	AT3G07020	SGT;UGT80A2;	UDP-Glycosyltransferase superfamily protein
GRMZM2G129209_T01	GRMZM2G129209	-0.191013	-0.266846	-0.394333	-0.393225	-0.416079	-0.360857	-0.110508	-0.120433	-0.180211	-0.17082	-0.168292	-0.169029	omega-3 fatty acid desaturase	lipid metabolism.FA desaturation.omega 3 desaturase	AT3G11170;AT5G05580	AtFAD7;FAD7;FADD;;AtFAD8;FAD8;	fatty acid desaturase 7;fatty acid desaturase 8
AC215690.3_FGT002	AC215690.3_FG002	-0.164302	-0.173399	-0.000739	0.078567	0.355243	0.085752	-0.242848	-0.213196	0.323501	0.208137	0.171062	0.03725	acyl-desaturase	lipid metabolism.FA synthesis and FA elongation.ACP desaturase
GRMZM2G091715_T03	GRMZM2G091715	0.324821	0.158716	0.177702	0.105853	-0.03397	0.21983	0.430057	0.425038	-0.165075	-0.329886	-0.328777	-0.239363	Acyl carrier protein	lipid metabolism.FA synthesis and FA elongation.ACP protein	AT4G25050;AT3G05020;AT1G54580;AT1G54630;AT3G17790	ACP4;ACP1;ACP2;ACP3;ACP5	Acyl carrier protein
GRMZM2G406603_T01	GRMZM2G406603	0.050979	0.217243	0.40018	0.330003	0.283127	0.227152	0.098864	0.057284	0.290911	0.194608	0.203333	0.205462	myristoyl-acyl carrier protein thioesterase	lipid metabolism.FA synthesis and FA elongation.ACP thioesterase
GRMZM2G062357_T01	GRMZM2G062357	-0.04483	0.01192	0.02109	0.090313	0.176647	0.261012	-0.304879	-0.234794	0.363709	0.285697	0.271546	0.193258	hypothetical protein LOC100194266	lipid metabolism.FA synthesis and FA elongation.acyl coa ligase	AT1G55320;AT5G23050	AAE18;;AAE17;	acyl-activating enzyme 18;acyl-activating enzyme 17
GRMZM2G016774_T01	GRMZM2G016774	0.202687	0.139195	0.233583	0.223862	0.151251	0.302662	0.284219	0.329022	-0.049918	-0.147664	-0.149202	-0.104799		lipid metabolism.FA synthesis and FA elongation.acyl coa ligase	AT3G23790;AT4G14070	AAE16;;AAE15;	AMP-dependent synthetase and ligase family protein;acyl-activating enzyme 15
GRMZM2G173636_T01	GRMZM2G173636	0.092309	-0.083283	0.045779	-0.010268	-0.014521	-0.063753	0.412249	0.377379	-0.260797	-0.311128	-0.325035	-0.303043	hypothetical protein LOC100274349	lipid metabolism.FA synthesis and FA elongation.acyl-CoA binding protein	AT4G24230	ACBP3;	acyl-CoA-binding domain 3
GRMZM2G049495_T01	GRMZM2G049495	0.056971	-0.095406	0.114169	0.06688	0.119486	0.03036	0.314889	0.338229	-0.136567	-0.218471	-0.238524	-0.250215	acyl-CoA-binding domain-containing protein 6	lipid metabolism.FA synthesis and FA elongation.acyl-CoA binding protein	AT4G27780;AT5G53470	ACBP2;;ACBP;ACBP1;	acyl-CoA binding protein 2;acyl-CoA binding protein 1
GRMZM2G174830_T01	GRMZM2G174830	-0.191227	-0.370101	-0.286082	-0.287135	-0.048926	-0.196708	-0.148153	-0.128574	0.063043	-0.080539	-0.113439	-0.217888	hypothetical protein LOC100279856	lipid metabolism.FA synthesis and FA elongation.acyl-CoA binding protein	AT5G18590		Galactose oxidase/kelch repeat superfamily protein
GRMZM2G024482_T01	GRMZM2G024482	0.31616	0.258798	0.28704	0.259388	0.198343	0.262968	0.141086	0.082658	0.141725	0.059796	0.038165	0.012597	hypothetical protein LOC100273566	lipid metabolism.FA synthesis and FA elongation.beta hydroxyacyl ACP dehydratase
GRMZM2G062718_T01	GRMZM2G062718	-0.113638	-0.381736	-0.323028	-0.309156	-0.166471	-0.140718	-0.048179	-0.067192	0.002281	-0.2073	-0.268338	-0.39591	hypothetical protein LOC100272813	lipid metabolism.FA synthesis and FA elongation.beta ketoacyl CoA synthase
GRMZM2G072205_T01	GRMZM2G072205	0.243551	0.248174	0.30695	0.288011	0.211949	0.349606	0.24257	0.238839	0.014333	-0.030354	-0.033337	0.002447	hypothetical protein LOC100280304	lipid metabolism.FA synthesis and FA elongation.ketoacyl ACP synthase	AT1G74960	ATKAS2;FAB1;KAS2;	fatty acid biosynthesis 1
GRMZM2G003190_T01	GRMZM2G003190	0.168838	0.014931	0.069014	-0.027787	-0.106072	-0.034211	0.353487	0.266209	-0.352466	-0.374696	-0.363388	-0.268596	3-oxoacyl-synthase III (LOC100280787), mRNA	lipid metabolism.FA synthesis and FA elongation.ketoacyl ACP synthase
GRMZM2G090747_T01	GRMZM2G090747	0.165319	0.375276	0.40731	0.447085	0.383257	0.319508	-0.068376	-0.043752	0.421262	0.398748	0.399534	0.371728	hypothetical protein LOC100273065	lipid metabolism.glyceral metabolism.Glycerol-3-phosphate dehydrogenase (NAD+)	AT2G41540;AT3G07690	GPDHC1;;	6-phosphogluconate dehydrogenase family protein;6-phosphogluconate dehydrogenase family protein
GRMZM2G098667_T01	GRMZM2G098667	0.108948	0.314263	0.376036	0.279435	0.131962	0.208604	0.033896	-0.033086	0.155559	0.174866	0.191177	0.227594	hypothetical protein LOC100382823	lipid metabolism.glycolipid synthesis.DGDG synthase	AT4G00550	DGD2;	digalactosyl diacylglycerol deficient 2
GRMZM2G142873_T01	GRMZM2G142873	-0.156473	-0.392976	-0.339432	-0.403741	-0.183539	-0.260254	-0.11815	-0.139813	-0.10492	-0.179269	-0.226802	-0.346313	hypothetical protein LOC100274282	lipid metabolism.glycolipid synthesis.MGDG synthase	AT4G31780	EMB2797;MGD1;MGDA;UGT81A1;	monogalactosyl diacylglycerol synthase 1
GRMZM2G049190_T01	GRMZM2G049190	0.190482	0.365932	0.1399	0.175557	-0.002403	0.130612	-0.144869	-0.130993	0.205384	0.27879	0.29284	0.31543		lipid metabolism.glycolipid synthesis.sulfolipid synthase	AT5G01220	SQD2;	sulfoquinovosyldiacylglycerol 2
GRMZM2G002959_T01	GRMZM2G002959	-0.110214	-0.027553	0.028892	0.075442	0.262273	0.14253	-0.320352	-0.241673	0.366764	0.351978	0.333249	0.228054	glutaryl-CoA dehydrogenase	lipid metabolism.lipid degradation.beta-oxidation.acyl CoA DH	AT3G51840	ACX4;ATG6;ATSCX;	acyl-CoA oxidase 4
GRMZM2G120938_T01	GRMZM2G120938	-0.119017	-0.134344	-0.230498	-0.195909	-0.165111	-0.364144	-0.132565	-0.135222	-0.072306	-0.007812	3.4e-05	-0.001931	male sterility protein 2	lipid metabolism.lipid degradation.beta-oxidation.acyl CoA reductase
GRMZM2G036217_T02	GRMZM2G036217	-0.124633	-0.356278	-0.417257	-0.435518	-0.3281	-0.396114	-0.02788	-0.058226	-0.249249	-0.318282	-0.337932	-0.364907	hypothetical protein LOC100272790	lipid metabolism.lipid degradation.beta-oxidation.acyl CoA reductase
GRMZM2G344476_T01	GRMZM2G344476	-0.117909	-0.045638	-0.024101	0.07335	0.271311	0.023224	-0.321993	-0.284009	0.321212	0.382214	0.350938	0.211201	hypothetical protein LOC100273486	lipid metabolism.lipid degradation.beta-oxidation.acyl-CoA thioesterase	AT1G01710		Acyl-CoA thioesterase family protein
GRMZM2G132903_T01	GRMZM2G132903	-0.143121	-0.089785	-0.115064	-0.034278	0.157028	0.036779	-0.354928	-0.298404	0.286675	0.273782	0.247524	0.13259	glyoxysomal fatty acid beta-oxidation multifunctional protein MFP-a	lipid metabolism.lipid degradation.beta-oxidation.multifunctional	AT3G06860;AT4G29010	ATMFP2;MFP2;;AIM1;	multifunctional protein 2;Enoyl-CoA hydratase/isomerase family
GRMZM2G045714_T01	GRMZM2G045714	0.199806	0.294331	0.384656	0.274939	0.146922	0.266375	0.026865	-0.027534	0.39021	0.279273	0.252528	0.186031	hypothetical protein LOC100193803	lipid metabolism.lipid degradation.lipases	AT1G18460;AT1G73920		alpha/beta-Hydrolases superfamily protein;alpha/beta-Hydrolases superfamily protein
GRMZM2G176542_T02	GRMZM2G176542	-0.009423	0.208377	0.1795	0.163851	0.097961	0.102237	-0.257777	-0.269666	0.393223	0.428755	0.423469	0.350948		lipid metabolism.lipid degradation.lipases.triacylglycerol lipase	AT1G05790		lipase class 3 family protein
GRMZM2G331720_T01	GRMZM2G331720	-0.042267	0.005317	-0.166322	-0.105425	-0.124525	-0.044897	-0.386068	-0.428388	0.292438	0.252369	0.231822	0.140188		lipid metabolism.lipid degradation.lipases.triacylglycerol lipase	AT2G42690		alpha/beta-Hydrolases superfamily protein
GRMZM2G169562_T01	GRMZM2G169562	-0.301753	-0.210624	-0.151211	-0.072109	0.106239	-0.099445	-0.230625	-0.105044	-0.034841	0.028868	0.071992	0.122919		lipid metabolism.lipid degradation.lipases.triacylglycerol lipase
GRMZM2G023335_T01	GRMZM2G023335	-0.02547	0.195318	0.156929	0.229487	0.261569	0.078778	-0.241744	-0.173121	0.366739	0.479443	0.464497	0.374033		lipid metabolism.lipid degradation.lysophospholipases	AT1G31480	SGR2;	shoot gravitropism 2 (SGR2)
GRMZM2G054559_T01	GRMZM2G054559	-0.173302	-0.365815	-0.36038	-0.362464	-0.207519	-0.326244	-0.202136	-0.212577	0.069559	-0.077327	-0.142633	-0.30847	Phospholipase D alpha 1 (PLD alpha 1)(EC 3.1.4.4)(Choline phosphatase 1)(Phosphatidylcholine-hydrolyzing phospholipase D 1)	lipid metabolism.lipid degradation.lysophospholipases	AT1G52570;AT2G42010;AT3G15730;AT4G00240;AT4G11830;AT4G11840;AT4G11850;AT4G35790;AT5G25370	PLDALPHA2;;PLDBETA;PLDBETA1;;PLD;PLDALPHA1;;PLDBETA2;;PLDGAMMA2;;PLDGAMMA3;;MEE54;PLDGAMMA1;;ATPLDDELTA;PLDDELTA;;PLDALPHA3;	phospholipase D alpha 2;phospholipase D beta 1;phospholipase D alpha 1;phospholipase D beta 2;phospholipase D gamma 2;phospholipase D gamma 3;phospholipase D gamma 1;phospholipase D delta;phospholipase D alpha 3
GRMZM2G401664_T01	GRMZM2G401664	-0.218283	-0.267749	-0.406652	-0.360108	-0.302237	-0.287964	-0.317466	-0.249172	0.071475	0.035371	0.013812	-0.074978	Putative uncharacterized protein	lipid metabolism.lipid degradation.lysophospholipases	AT4G38690		PLC-like phosphodiesterases superfamily protein
GRMZM2G060194_T01	GRMZM2G060194	0.256665	0.349539	0.328296	0.326782	0.225735	0.34033	0.098901	0.150815	0.164641	0.137101	0.155195	0.21018	hypothetical protein LOC100273675	lipid metabolism.lipid degradation.lysophospholipases.glycerophosphodiester phosphodiesterase
GRMZM2G081719_T01	GRMZM2G081719	-0.279635	-0.332339	-0.397827	-0.313319	-0.204779	-0.311448	-0.086085	0.000364	-0.35975	-0.24229	-0.211833	-0.146337	hypothetical protein LOC100384643	lipid metabolism.lipid degradation.lysophospholipases.phosphoinositide phospholipase C	AT3G48610	NPC6;	non-specific phospholipase C6
GRMZM2G010868_T01	GRMZM2G010868	-0.164643	-0.436789	-0.469095	-0.396399	-0.251788	-0.295983	-0.074835	-0.025685	-0.119094	-0.249796	-0.299886	-0.406818	phospholipid transfer protein	lipid metabolism.lipid transfer proteins etc	AT2G38530;AT5G59310;AT5G59320	cdf3;LP2;LTP2;;LTP4;;LTP3;	lipid transfer protein 2;lipid transfer protein 4;lipid transfer protein 3
GRMZM2G064590_T01	GRMZM2G064590	-0.095195	-0.371638	-0.468521	-0.452236	-0.37721	-0.357046	-0.049833	-0.060295	-0.264318	-0.337769	-0.362363	-0.39818	hypothetical protein LOC100272827	lipid metabolism.Phospholipid synthesis
GRMZM2G005886_T02	GRMZM2G005886	0.084195	0.147804	0.219951	0.283119	0.362634	0.154388	-0.032417	-0.047937	0.316202	0.243676	0.22326	0.158862	hypothetical protein LOC100272247	lipid metabolism.Phospholipid synthesis.(S)-coclaurine-N-methyltransferase	AT4G33110;AT4G33120		S-adenosyl-L-methionine-dependent methyltransferases superfamily protein;S-adenosyl-L-methionine-dependent methyltransferases superfamily protein
GRMZM2G469409_T01	GRMZM2G469409	-0.217829	-0.078801	-0.138134	-0.045726	0.110163	-0.108893	-0.444366	-0.318984	0.372378	0.360556	0.357559	0.268153	hypothetical protein LOC100193605	lipid metabolism.Phospholipid synthesis.choline kinase
GRMZM2G156162_T03	GRMZM2G156162	0.125142	0.175278	0.236833	0.220522	0.146011	0.331592	0.109038	0.136422	-0.002178	0.10018	0.095809	0.099188	CMO protein	lipid metabolism.Phospholipid synthesis.choline monooxygenase	AT4G29890		choline monooxygenase, putative (CMO-like)
GRMZM2G059445_T02	GRMZM2G059445	-0.162073	-0.27955	-0.354802	-0.370507	-0.361446	-0.386631	0.018361	0.023079	-0.261574	-0.287038	-0.28724	-0.267628		lipid metabolism.Phospholipid synthesis.choline-phosphate cytidylyltransferase	AT2G32260;AT4G15130	ATCCT1;CCT1;;ATCCT2;CCT2;	phosphorylcholine cytidylyltransferase;phosphorylcholine cytidylyltransferase2
GRMZM2G045970_T01	GRMZM2G045970	0.115662	-0.121179	0.065594	-0.034469	0.04017	0.057712	0.405624	0.337544	-0.256325	-0.358576	-0.388427	-0.393358	hypothetical protein LOC100384780	lipid metabolism.Phospholipid synthesis.choline-phosphate cytidylyltransferase	AT2G38670	PECT1;	phosphorylethanolamine cytidylyltransferase 1
GRMZM2G155357_T02	GRMZM2G155357	0.092099	0.217864	0.391873	0.321971	0.24663	0.195224	0.226655	0.201517	0.084317	0.031941	0.068059	0.161906	hypothetical protein LOC100279486 (LOC100279486), mRNA	lipid metabolism.Phospholipid synthesis.choline-phosphate cytidylyltransferase
GRMZM2G079805_T01	GRMZM2G079805	-0.189437	-0.405657	-0.380438	-0.3785	-0.223715	-0.166741	-0.139624	-0.114061	-0.008191	-0.170074	-0.217291	-0.327572		lipid metabolism.Phospholipid synthesis.cyclopropane-fatty-acyl-phospholipid synthase	AT3G23470;AT3G23480;AT3G23510;AT3G23530		Cyclopropane-fatty-acyl-phospholipid synthase;Cyclopropane-fatty-acyl-phospholipid synthase;Cyclopropane-fatty-acyl-phospholipid synthase;Cyclopropane-fatty-acyl-phospholipid synthase
GRMZM2G076911_T01	GRMZM2G076911	0.090284	0.232886	0.347282	0.302781	0.259453	0.342055	-0.025861	0.033966	0.324698	0.302154	0.299516	0.269836	LOC100127509	lipid metabolism.Phospholipid synthesis.diacylglycerol kinase	AT5G07920;AT5G63770	ATDGK1;DGK1;;ATDGK2;DGK2;	diacylglycerol kinase1;diacylglycerol kinase 2
GRMZM2G169089_T01	GRMZM2G169089	0.0648	0.237465	0.203167	0.213487	0.118157	0.195585	-0.205347	-0.158511	0.309739	0.387758	0.384346	0.334152	Diacylglycerol acyltransferase	lipid metabolism.TAG synthesis	AT2G19450	ABX45;AS11;ATDGAT;DGAT1;RDS1;TAG1;	membrane bound O-acyl transferase (MBOAT) family protein
GRMZM5G863596_T02	GRMZM5G863596	0.130092	0.096135	0.193458	0.159458	0.162572	0.172768	0.298332	0.335535	-0.075718	-0.053613	-0.066164	-0.066731		major CHO metabolism.degradation.starch.starch cleavage	AT1G69830	AMY3;ATAMY3;	alpha-amylase-like 3
GRMZM2G069486_T01	GRMZM2G069486	-0.05606	0.17154	0.137665	0.133668	0.057927	-0.07441	-0.197468	-0.156539	0.125693	0.366372	0.400665	0.418235		major CHO metabolism.degradation.starch.starch cleavage.beta amylase	AT5G45300	BAM8;BMY2;	beta-amylase 2
GRMZM2G074158_T01	GRMZM2G074158	-0.070104	-0.067248	0.041606	0.090955	0.281521	-0.010476	-0.200435	-0.157004	0.379474	0.281854	0.243671	0.112618	Phosphorylase (EC 2.4.1.1)	major CHO metabolism.degradation.starch.starch phosphorylase	AT3G29320;AT3G46970	PHS1;;ATPHS2;PHS2;	Glycosyl transferase, family 35;alpha-glucan phosphorylase 2
GRMZM2G072091_T01	GRMZM2G072091	0.227787	0.362029	0.324186	0.385537	0.195273	0.360743	0.080393	0.024707	0.12893	0.158865	0.186147	0.259362	hypothetical protein LOC100193286	major CHO metabolism.degradation.sucrose.fructokinase	AT1G66430;AT5G51830		pfkB-like carbohydrate kinase family protein;pfkB-like carbohydrate kinase family protein
GRMZM2G466780_T01	GRMZM2G466780	-0.105115	-0.244112	-0.306006	-0.32864	-0.325857	-0.39924	-0.021431	-0.046563	-0.266966	-0.199067	-0.210098	-0.231572	protein kinase	major CHO metabolism.degradation.sucrose.fructokinase	AT3G54090	FLN1;	fructokinase-like 1
GRMZM2G051677_T02	GRMZM2G051677	0.006523	-0.197298	-0.171597	-0.204498	-0.207801	-0.113337	0.201124	0.14825	-0.203937	-0.375323	-0.399196	-0.400851	Fructokinase-2 (EC 2.7.1.4)(ZmFRK2)	major CHO metabolism.degradation.sucrose.fructokinase	AT4G10260		pfkB-like carbohydrate kinase family protein
GRMZM2G477236_T03	GRMZM2G477236	-0.232586	-0.204256	-0.385056	-0.298603	-0.266259	-0.230245	-0.295417	-0.293271	-0.14133	0.033411	0.044466	0.033838	hypothetical protein LOC100381272	major CHO metabolism.degradation.sucrose.invertases.neutral	AT1G22650;AT1G35580;AT1G72000;AT4G09510;AT4G34860	A/N-InvD;;A/N-InvG;CINV1;;A/N-InvF;;A/N-InvI;CINV2;;A/N-InvB;	Plant neutral invertase family protein;cytosolic invertase 1;Plant neutral invertase family protein;cytosolic invertase 2;Plant neutral invertase family protein
GRMZM2G152908_T01	GRMZM2G152908	-0.028963	-0.351104	-0.306385	-0.302246	-0.183682	-0.099953	0.113548	0.102666	-0.167714	-0.380523	-0.435508	-0.514604	Sucrose synthase 2 (EC 2.4.1.13)(Sucrose-UDP glucosyltransferase 2)	major CHO metabolism.degradation.sucrose.Susy	AT1G73370;AT3G43190;AT4G02280;AT5G20830;AT5G37180;AT5G49190	ATSUS6;SUS6;;ATSUS4;SUS4;;ATSUS3;SUS3;;ASUS1;atsus1;SUS1;;ATSUS5;SUS5;;ATSUS2;SSA;SUS2;	sucrose synthase 6;sucrose synthase 4;sucrose synthase 3;sucrose synthase 1;sucrose synthase 5;sucrose synthase 2
GRMZM2G106213_T01	GRMZM2G106213	-0.020463	0.169114	0.146802	0.17506	0.229383	0.232342	-0.263431	-0.219781	0.378553	0.41152	0.415885	0.370458	ADP-glucose pyrophosphorylase small subunit	major CHO metabolism.synthesis.starch.AGPase	AT5G48300	ADG1;APS1;	ADP glucose pyrophosphorylase 1
GRMZM2G088753_T01	GRMZM2G088753	0.006206	0.074721	0.08345	0.181915	0.305934	0.178786	-0.227395	-0.125101	0.377587	0.326535	0.284393	0.153461	starch branching enzyme1	major CHO metabolism.synthesis.starch.starch branching	AT2G36390;AT5G03650	BE3;SBE2.1;;SBE2.2;	starch branching enzyme 2.1;starch branching enzyme 2.2
GRMZM2G141399_T02	GRMZM2G141399	-0.005707	0.212612	0.269146	0.309534	0.323493	0.169268	-0.161983	-0.126737	0.360602	0.424156	0.422721	0.372577	starch synthase DULL1	major CHO metabolism.synthesis.starch.starch synthase	AT1G11720	ATSS3;SS3;	starch synthase 3
GRMZM2G008263_T01	GRMZM2G008263	-0.064245	-0.042893	0.122763	0.178233	0.377709	0.159236	-0.123488	-0.0807	0.396098	0.302792	0.248075	0.082782	granule bound starch synthase IIa precursor	major CHO metabolism.synthesis.starch.starch synthase	AT1G32900	GBSS1;	UDP-Glycosyltransferase superfamily protein
GRMZM2G130043_T01	GRMZM2G130043	0.092167	0.240526	0.243945	0.275975	0.253199	0.188921	-0.218253	-0.25545	0.447414	0.367993	0.332273	0.221254	starch synthase V	major CHO metabolism.synthesis.starch.starch synthase	AT5G65685		UDP-Glycosyltransferase superfamily protein
GRMZM2G055489_T04	GRMZM2G055489	-0.074108	0.024666	0.097943	0.152292	0.32465	0.169908	-0.29768	-0.237814	0.416144	0.398357	0.369326	0.239505	Sucrose-phosphatase 1 (ZmSPP1)(EC 3.1.3.24)	major CHO metabolism.synthesis.sucrose.SPP	AT1G51420;AT2G35840	ATSPP1;SPP1;;	sucrose-phosphatase 1;Sucrose-6F-phosphate phosphohydrolase family protein
GRMZM2G055331_T07	GRMZM2G055331	-0.087477	0.177609	0.184575	0.228492	0.264574	0.213507	-0.360694	-0.297266	0.461935	0.53113	0.522956	0.430909	hypothetical protein LOC100384028	major CHO metabolism.synthesis.sucrose.SPS	AT1G04920;AT4G10120;AT5G11110;AT5G20280	ATSPS3F;SPS3F;;ATSPS4F;;ATSPS2F;KNS2;SPS1;SPS2F;SPSA2;;ATSPS1F;SPS1F;SPSA1;	sucrose phosphate synthase 3F;Sucrose-phosphate synthase family protein;sucrose phosphate synthase 2F;sucrose phosphate synthase 1F
GRMZM2G114484_T01	GRMZM2G114484	-0.168334	-0.063448	-0.194352	-0.042203	0.091437	0.059288	-0.409323	-0.352751	0.227966	0.291491	0.293686	0.239623		metal handling
GRMZM2G050108_T01	GRMZM2G050108	-0.031262	-0.272274	-0.128331	-0.189862	-0.08552	-0.097718	0.102167	0.049981	-0.024695	-0.244963	-0.30802	-0.418208	nicotianamine synthase 3 (LOC100284978), mRNA	metal handling.binding, chelation and storage	AT1G09240;AT1G56430;AT5G04950	ATNAS3;NAS3;;ATNAS4;NAS4;;ATNAS1;NAS1;	nicotianamine synthase 3;nicotianamine synthase 4;nicotianamine synthase 1
GRMZM2G325575_T01	GRMZM2G325575	-0.091645	-0.197579	-0.273236	-0.230661	-0.212737	-0.208162	0.173509	0.226053	-0.416595	-0.305015	-0.284776	-0.211713	Ferritin-1, chloroplastic Precursor (EC 1.16.3.1)(ZmFer1)	metal handling.binding, chelation and storage	AT2G40300;AT3G11050;AT3G56090;AT5G01600	ATFER4;FER4;;ATFER2;FER2;;ATFER3;FER3;;ATFER1;FER1;	ferritin 4;ferritin 2;ferritin 3;ferretin 1
GRMZM2G008202_T02	GRMZM2G008202	0.217691	0.390205	0.306745	0.340767	0.129386	0.374891	0.042148	0.024554	0.183143	0.206519	0.230002	0.291274	pro-resilin	metal handling.binding, chelation and storage
GRMZM2G059212_T01	GRMZM2G059212	0.112606	0.111038	0.300343	0.183439	0.158234	0.116455	0.360963	0.22096	-0.072601	-0.151926	-0.142597	-0.07904		minor CHO metabolism.callose	AT1G05570;AT1G06490;AT2G13680;AT2G31960;AT2G36850;AT3G07160;AT3G14570;AT3G59100;AT4G03550;AT4G04970;AT5G13000;AT5G36870	ATGSL06;ATGSL6;CALS1;GSL06;GSL6;;ATGSL07;atgsl7;CalS7;gsl07;GSL07;GSL7;;ATGSL02;CALS5;GLS2;;ATGSL03;ATGSL3;GSL03;GSL03;;ATGSL08;ATGSL8;CHOR;GSL08;GSL8;;ATGSL10;CALS9;gsl10;GSL10;;ATGSL04;atgsl4;gsl04;GSL04;;ATGSL11;gsl11;GSL11;;ATGSL05;ATGSL5;GSL05;GSL05;GSL5;PMR4;;ATGSL01;ATGSL1;GSL01;GSL1;;ATGSL12;CALS3;gsl12;GSL12;;ATGSL09;atgsl9;gsl09;GSL09;	callose synthase 1;glucan synthase-like 7;callose synthase 5;glucan synthase-like 3;glucan synthase-like 8;glucan synthase-like 10;glucan synthase-like 4;glucan synthase-like 11;glucan synthase-like 5;glucan synthase-like 1;glucan synthase-like 12;glucan synthase-like 9
GRMZM5G804976_T01	GRMZM5G804976	0.209283	0.059429	0.136489	0.021418	-0.09133	-0.01034	0.410459	0.309528	-0.210891	-0.405413	-0.404605	-0.323373		minor CHO metabolism.callose
GRMZM2G028307_T01	GRMZM2G028307	-0.057932	0.227638	0.19424	0.177528	0.074062	0.119915	-0.122367	-0.085551	0.110163	0.300675	0.352705	0.423732	hypothetical protein LOC100384721 (LOC100384721), mRNA	minor CHO metabolism.galactose.alpha-galactosidases	AT1G26370;AT3G26380		RNA helicase family protein;Melibiase family protein
GRMZM2G059314_T03	GRMZM2G059314	0.042271	0.232944	0.047584	0.189543	0.112522	0.106175	-0.289982	-0.228091	0.39685	0.401865	0.415626	0.399252	hypothetical protein LOC100279403	minor CHO metabolism.others	AT2G37770;AT2G37790	AKR4C9;ChlAKR;;AKR4C10;	NAD(P)-linked oxidoreductase superfamily protein;NAD(P)-linked oxidoreductase superfamily protein
GRMZM2G111164_T02	GRMZM2G111164	0.282798	0.263607	0.215948	0.258971	0.133353	0.221838	0.118151	0.134063	0.278057	0.142544	0.115513	0.07379	hypothetical protein LOC100194257	minor CHO metabolism.others
GRMZM2G312521_T01	GRMZM2G312521	-0.244093	-0.393498	-0.423464	-0.431922	-0.359252	-0.335245	0.045319	0.085527	-0.398239	-0.315913	-0.302021	-0.260277		minor CHO metabolism.trehalose.potential TPS/TPP	AT1G06410;AT1G23870;AT1G60140;AT1G68020;AT1G70290;AT2G18700;AT4G17770	ATTPS7;ATTPSA;TPS7;TPS7;;ATTPS9;TPS9;TPS9;;ATTPS10;TPS10;TPS10;;ATTPS6;TPS6;;ATTPS8;ATTPSC;TPS8;;ATTPS11;ATTPSB;TPS11;TPS11;;ATTPS5;TPS5;TPS5;	trehalose-phosphatase/synthase 7;trehalose-phosphatase/synthase 9;trehalose phosphate synthase;UDP-Glycosyltransferase / trehalose-phosphatase family protein;trehalose-6-phosphatase synthase S8;trehalose phosphatase/synthase 11;trehalose phosphatase/synthase 5
GRMZM2G174396_T01	GRMZM2G174396	-0.287187	-0.169136	0.000616	-0.017805	0.150544	-0.103447	-0.075019	-0.06902	0.116514	0.095044	0.107943	0.091959		minor CHO metabolism.trehalose.TPP
GRMZM2G001304_T01	GRMZM2G001304	0.122521	-0.044303	0.084848	0.016563	0.001393	-0.008969	0.468842	0.384139	-0.328542	-0.427082	-0.41945	-0.329382	hypothetical protein LOC100381759	minor CHO metabolism.trehalose.TPS	AT1G16980;AT1G17000;AT1G78580;AT4G27550	ATTPS2;TPS2;TPS2;;ATTPS3;TPS3;TPS3;;ATTPS1;TPS1;TPS1;;ATTPS4;TPS4;	trehalose-phosphatase/synthase 2;trehalose-phosphatase/synthase 3;trehalose-6-phosphate synthase;trehalose-6-phosphatase synthase S4
GRMZM2G068943_T02	GRMZM2G068943	0.02249	-0.246383	-0.182898	-0.249311	-0.190448	-0.21726	0.267357	0.227365	-0.334765	-0.437594	-0.467551	-0.477838	trehalose-6-phosphate synthase	minor CHO metabolism.trehalose.TPS	AT1G16980;AT1G17000;AT1G78580;AT4G27550	ATTPS2;TPS2;TPS2;;ATTPS3;TPS3;TPS3;;ATTPS1;TPS1;TPS1;;ATTPS4;TPS4;	trehalose-phosphatase/synthase 2;trehalose-phosphatase/synthase 3;trehalose-6-phosphate synthase;trehalose-6-phosphatase synthase S4
GRMZM2G386998_T01	GRMZM2G386998	-0.054345	0.012415	0.077367	0.16601	0.343054	0.198443	-0.279895	-0.274651	0.382214	0.386555	0.352963	0.212893	hypothetical protein LOC100382011	misc.acid and other phosphatases	AT1G13750;AT4G24890;AT5G50400	;ATPAP24;PAP24;;ATPAP27;PAP27;	Purple acid phosphatases superfamily protein;purple acid phosphatase 24;purple acid phosphatase 27
GRMZM2G147724_T01	GRMZM2G147724	0.066325	0.336801	0.337433	0.360284	0.311471	0.32235	-0.126447	-0.13807	0.22954	0.313244	0.350798	0.406204	hypothetical protein LOC100192955	misc.acid and other phosphatases	AT2G29525;AT3G54020	AtIPCS3;;AtIPCS1;	Arabidopsis Inositol phosphorylceramide synthase 3;Arabidopsis Inositol phosphorylceramide synthase 1
GRMZM2G127374_T01	GRMZM2G127374	-0.121884	0.043745	0.164125	0.170936	0.289279	0.09812	-0.232952	-0.232941	0.415202	0.409201	0.386981	0.273083		misc.acid and other phosphatases	AT3G01510	LSF1;	like SEX4 1
GRMZM2G078656_T01	GRMZM2G078656	0.253469	0.367276	0.467035	0.450386	0.383388	0.40913	0.101546	0.062146	0.36237	0.29183	0.276632	0.241462		misc.acid and other phosphatases	AT4G14930		Survival protein SurE-like phosphatase/nucleotidase
GRMZM2G174343_T04	GRMZM2G174343	0.113149	0.354226	0.253692	0.336167	0.186937	0.230837	-0.18263	-0.093225	0.289877	0.440579	0.474297	0.510727	hypothetical protein LOC100273865	misc.acid and other phosphatases
GRMZM5G806347_T01	GRMZM5G806347	-0.261098	-0.099068	-0.132909	-0.031284	0.180012	0.00815	-0.416733	-0.336989	0.25395	0.408386	0.397213	0.285446		misc.acid and other phosphatases
GRMZM2G470292_T01	GRMZM2G470292	-0.290829	-0.196616	-0.137404	-0.034408	0.227937	-0.038389	-0.326191	-0.268926	0.180022	0.277259	0.265093	0.167637		misc.acid and other phosphatases
GRMZM2G037379_T02	GRMZM2G037379	-0.107927	-0.407975	-0.36993	-0.342175	-0.127393	-0.18031	-0.007221	0.142186	-0.179259	-0.242091	-0.286328	-0.377808	acid phosphatase	misc.acid and other phosphatases
GRMZM2G083222_T01	GRMZM2G083222	0.257095	0.326556	0.412513	0.393858	0.289412	0.354447	0.197885	0.122863	0.172223	0.131105	0.130351	0.152001	hypothetical protein LOC100191380	misc.beta 1,3 glucan hydrolases	AT5G58480		O-Glycosyl hydrolases family 17 protein
GRMZM2G113420_T02	GRMZM2G113420	-0.089749	-0.07991	0.231669	0.179103	0.385401	0.142632	0.079593	-0.004975	0.139126	0.047603	0.038206	-0.001832	hypothetical protein LOC100192598	misc.beta 1,3 glucan hydrolases.glucan endo-1,3-beta-glucosidase	AT3G13560		O-Glycosyl hydrolases family 17 protein
GRMZM2G155058_T01	GRMZM2G155058	-0.113632	-0.264871	-0.355316	-0.36696	-0.375887	-0.253219	-0.010654	0.058313	-0.329473	-0.270415	-0.255913	-0.209765		misc.calcineurin-like phosphoesterase family protein	AT1G18480	AtSLP2;SLP2;	Calcineurin-like metallo-phosphoesterase superfamily protein
GRMZM2G104676_T01	GRMZM2G104676	-0.171338	-0.080062	-0.196811	-0.118977	0.019588	-0.002295	-0.482649	-0.394134	0.283462	0.308456	0.296183	0.199247		misc.calcineurin-like phosphoesterase family protein	AT1G53710		Calcineurin-like metallo-phosphoesterase superfamily protein
GRMZM2G064723_T01	GRMZM2G064723	-0.004444	0.145848	0.074784	0.066983	0.044112	0.078791	-0.266569	-0.284527	0.393178	0.358368	0.354259	0.297357		misc.calcineurin-like phosphoesterase family protein	AT3G03305		Calcineurin-like metallo-phosphoesterase superfamily protein
GRMZM2G034471_T01	GRMZM2G034471	0.356605	0.243354	0.204277	0.264174	0.14069	0.151469	0.290829	0.272578	-0.062454	-0.094429	-0.111651	-0.090321		misc.cytochrome P450	AT1G01190;AT2G46660;AT3G61880	CYP78A8;;CYP78A6;;CYP78A9;	cytochrome P450, family 78, subfamily A, polypeptide 8;cytochrome P450, family 78, subfamily A, polypeptide 6;cytochrome p450 78a9
GRMZM2G459563_T01	GRMZM2G459563	-0.280369	-0.122996	0.007144	-0.038222	-0.017258	-0.088102	-0.160491	-0.138007	-0.026742	0.096642	0.140131	0.184619	hypothetical protein LOC100194085	misc.cytochrome P450
GRMZM2G149717_T01	GRMZM2G149717	-0.261808	-0.264905	-0.242115	-0.174753	0.050771	-0.04983	-0.40937	-0.369999	0.247638	0.198638	0.177939	0.058947	Putative uncharacterized protein	misc.dynamin	AT1G14830;AT2G44590;AT3G60190;AT3G61760;AT5G42080	ADL1C;ADL5;DL1C;DRP1C;;ADL1D;DL1D;;ADL1E;ADL4;ADLP2;DL1E;DRP1E;EDR3;;ADL1B;DL1B;;ADL1;ADL1A;AG68;DL1;DRP1A;RSW9;	DYNAMIN-like 1C;DYNAMIN-like 1D;DYNAMIN-like 1E;DYNAMIN-like 1B;dynamin-like protein
AC149475.2_FGT007	AC149475.2_FG007	-0.0775	-0.171193	-0.328498	-0.309227	-0.352214	-0.209191	-0.099665	-0.102558	-0.211133	-0.147098	-0.13144	-0.097777	N-acetyltransferase	misc.GCN5-related N-acetyltransferase	AT2G39020		Acyl-CoA N-acyltransferases (NAT) superfamily protein
GRMZM2G174975_T02	GRMZM2G174975	-0.158608	-0.333372	-0.415264	-0.399197	-0.303086	-0.297749	-0.011698	-0.015257	-0.375055	-0.340167	-0.33728	-0.308802	hypothetical protein LOC100217075	misc.GDSL-motif lipase	AT1G09390		GDSL-like Lipase/Acylhydrolase superfamily protein
GRMZM2G101117_T01	GRMZM2G101117	0.287116	0.147793	0.039091	0.050423	-0.145241	0.081125	0.203915	0.231956	-0.183308	-0.233173	-0.231507	-0.163791	hypothetical protein LOC100194191	misc.GDSL-motif lipase
GRMZM2G335280_T01	GRMZM2G335280	-0.128756	-0.091509	-0.202424	-0.1377	-0.128068	-0.021126	-0.35652	-0.227191	0.123159	0.165764	0.161051	0.108059		misc.GDSL-motif lipase
GRMZM2G117030_T01	GRMZM2G117030	-0.300827	-0.333939	-0.312734	-0.233576	-0.068118	-0.214497	-0.156269	-0.089127	-0.120666	-0.134476	-0.117485	-0.103692	alpha-L-fucosidase 2	misc.GDSL-motif lipase
GRMZM2G028413_T01	GRMZM2G028413	-0.084435	-0.322298	-0.385749	-0.392657	-0.319239	-0.220916	-0.05844	-0.044023	-0.131041	-0.246726	-0.280773	-0.344669	hypothetical protein LOC100191259	misc.GDSL-motif lipase
GRMZM2G308707_T02	GRMZM2G308707	-0.086576	0.215865	0.11414	0.174257	0.133233	0.101859	-0.264558	-0.193165	0.288186	0.38053	0.410811	0.420651		misc.gluco-, galacto- and mannosidases	AT1G09010		glycoside hydrolase family 2 protein
GRMZM2G126468_T01	GRMZM2G126468	-0.244097	-0.104017	-0.034685	0.023841	0.250874	0.031392	-0.376095	-0.346798	0.267588	0.383134	0.372315	0.266028		misc.gluco-, galacto- and mannosidases	AT1G24320;AT1G67490	;GCS1;KNF;	Six-hairpin glycosidases superfamily protein;glucosidase 1
GRMZM2G178106_T01	GRMZM2G178106	-0.306253	-0.275967	-0.192963	-0.129754	0.070334	-0.153571	-0.280382	-0.245582	0.135375	0.165591	0.156438	0.072961		misc.gluco-, galacto- and mannosidases	AT1G31740;AT1G45130;AT1G77410;AT2G16730;AT2G28470;AT2G32810;AT3G13750;AT3G52840;AT4G26140;AT4G35010;AT4G36360;AT4G38590;AT5G20710;AT5G56870;AT5G63800;AT5G63810	BGAL15;;BGAL5;;BGAL16;;BGAL13;;BGAL8;;BGAL9;BGAL9;;BGAL1;BGAL1;;BGAL2;;BGAL12;;BGAL11;;BGAL3;;BGAL14;;BGAL7;;BGAL4;;BGAL6;MUM2;;BGAL10;	beta-galactosidase 15;beta-galactosidase 5;beta-galactosidase 16;glycosyl hydrolase family 35 protein;beta-galactosidase 8;beta galactosidase 9;beta galactosidase 1;beta-galactosidase 2;beta-galactosidase 12;beta-galactosidase 11;beta-galactosidase 3;beta-galactosidase 14;beta-galactosidase 7;beta-galactosidase 4;Glycosyl hydrolase family 35 protein;beta-galactosidase 10
GRMZM2G009282_T01	GRMZM2G009282	-0.280624	-0.191278	-0.245924	-0.156593	-0.110314	-0.199679	-0.023278	0.001178	-0.282056	-0.147923	-0.097502	0.009842	Putative uncharacterized protein	misc.gluco-, galacto- and mannosidases	AT1G68560;AT3G45940;AT5G11720	ATXYL1;AXY3;TRG1;XYL1;;;	alpha-xylosidase 1;Glycosyl hydrolases family 31 protein;Glycosyl hydrolases family 31 protein
GRMZM2G376416_T03	GRMZM2G376416	0.186729	0.410349	0.31788	0.387053	0.173323	0.306941	-0.02578	-0.008526	0.271423	0.364202	0.384923	0.419574	Putative uncharacterized protein	misc.gluco-, galacto- and mannosidases
GRMZM2G016890_T01	GRMZM2G016890	-0.275074	-0.499274	-0.458919	-0.374052	-0.102418	-0.35644	-0.16398	-0.142668	-0.023567	-0.227749	-0.266678	-0.36673	Beta-glucosidase, chloroplastic Precursor (EC 3.2.1.21)(Gentiobiase)(Cellobiase)(Beta-D-glucoside glucohydrolase)	misc.gluco-, galacto- and mannosidases
GRMZM2G038281_T01	GRMZM2G038281	0.149238	0.328749	0.414394	0.309964	0.192888	0.27404	0.101339	0.038382	0.268183	0.239538	0.24158	0.236291	beta-galactosidase	misc.gluco-, galacto- and mannosidases.beta-galactosidase	AT1G31740;AT1G45130;AT1G77410;AT2G16730;AT2G28470;AT2G32810;AT3G13750;AT3G52840;AT4G26140;AT4G35010;AT4G36360;AT4G38590;AT5G20710;AT5G56870;AT5G63800;AT5G63810	BGAL15;;BGAL5;;BGAL16;;BGAL13;;BGAL8;;BGAL9;BGAL9;;BGAL1;BGAL1;;BGAL2;;BGAL12;;BGAL11;;BGAL3;;BGAL14;;BGAL7;;BGAL4;;BGAL6;MUM2;;BGAL10;	beta-galactosidase 15;beta-galactosidase 5;beta-galactosidase 16;glycosyl hydrolase family 35 protein;beta-galactosidase 8;beta galactosidase 9;beta galactosidase 1;beta-galactosidase 2;beta-galactosidase 12;beta-galactosidase 11;beta-galactosidase 3;beta-galactosidase 14;beta-galactosidase 7;beta-galactosidase 4;Glycosyl hydrolase family 35 protein;beta-galactosidase 10
GRMZM2G127123_T02	GRMZM2G127123	-0.217373	-0.40827	-0.317743	-0.273838	-0.07138	-0.200008	-0.144004	-0.105357	0.054769	-0.103599	-0.154732	-0.289456	hypothetical protein LOC100279948	misc.gluco-, galacto- and mannosidases.beta-galactosidase	AT1G31740;AT1G45130;AT1G77410;AT2G16730;AT2G28470;AT2G32810;AT3G13750;AT3G52840;AT4G26140;AT4G35010;AT4G36360;AT4G38590;AT5G20710;AT5G56870;AT5G63800;AT5G63810	BGAL15;;BGAL5;;BGAL16;;BGAL13;;BGAL8;;BGAL9;BGAL9;;BGAL1;BGAL1;;BGAL2;;BGAL12;;BGAL11;;BGAL3;;BGAL14;;BGAL7;;BGAL4;;BGAL6;MUM2;;BGAL10;	beta-galactosidase 15;beta-galactosidase 5;beta-galactosidase 16;glycosyl hydrolase family 35 protein;beta-galactosidase 8;beta galactosidase 9;beta galactosidase 1;beta-galactosidase 2;beta-galactosidase 12;beta-galactosidase 11;beta-galactosidase 3;beta-galactosidase 14;beta-galactosidase 7;beta-galactosidase 4;Glycosyl hydrolase family 35 protein;beta-galactosidase 10
GRMZM2G116273_T01	GRMZM2G116273	-0.011076	0.07635	0.130759	0.199996	0.246253	0.27935	-0.204307	-0.14987	0.368125	0.269168	0.258372	0.201473	Glutathione S-transferase 1 (EC 2.5.1.18)(GST-I)(GST-29)(GST class-phi member 1)	misc.glutathione S transferases
GRMZM2G428168_T01	GRMZM2G428168	-0.113995	-0.113525	-0.229547	-0.163134	-0.096988	-0.003841	-0.348563	-0.353189	0.202553	0.112654	0.106656	0.060662	glutathione S-transferase GST 21	misc.glutathione S transferases
GRMZM2G363540_T01	GRMZM2G363540	-0.18021	-0.430872	-0.50579	-0.4639	-0.308576	-0.438624	-0.177571	-0.141399	-0.105636	-0.213347	-0.25323	-0.35149	glutathione S-transferase GST 26	misc.glutathione S transferases
GRMZM2G115198_T01	GRMZM2G115198	-0.325353	-0.150064	0.001875	0.005813	0.166131	-0.088662	-0.226765	-0.232354	0.119098	0.201235	0.219095	0.196945	hypothetical protein LOC100275594	misc.misc2	AT3G21300		RNA methyltransferase family protein
GRMZM2G424857_T01	GRMZM2G424857	0.138372	0.292814	0.347317	0.404399	0.381287	0.267021	-0.042763	0.008044	0.360496	0.361501	0.355738	0.313648	hypothetical protein LOC100274074	misc.misc2	AT4G37550;AT4G37560		Acetamidase/Formamidase family protein;Acetamidase/Formamidase family protein
GRMZM2G164036_T01	GRMZM2G164036	-0.298763	-0.183041	-0.232683	-0.233107	-0.14261	-0.195422	-0.40224	-0.392656	0.176368	0.156569	0.165794	0.127823	Cytochrome P450 CYP71C36	misc.misc2
GRMZM2G005583_T01	GRMZM2G005583	-0.125201	-0.325886	-0.418632	-0.463846	-0.385069	-0.421035	-0.020911	-0.065728	-0.273437	-0.383715	-0.378362	-0.342613	polyneuridine-aldehyde esterase	misc.nitrilases, *nitrile lyases, berberine bridge enzymes, reticuline oxidases, troponine reductases	AT4G09900	ATMES12;MES12;	methyl esterase 12
GRMZM2G023023_T01	GRMZM2G023023	-0.227761	-0.01134	0.010947	0.095378	0.236938	0.023567	-0.36515	-0.283772	0.241086	0.376106	0.391091	0.350351		misc.nitrilases, *nitrile lyases, berberine bridge enzymes, reticuline oxidases, troponine reductases	AT5G64440	AtFAAH;FAAH;	fatty acid amide hydrolase
GRMZM2G053466_T01	GRMZM2G053466	-0.151505	-0.424427	-0.535654	-0.481742	-0.388581	-0.39611	-0.08756	-0.074246	-0.244279	-0.325822	-0.355404	-0.408697	LOC100273537 (cl61_3), mRNA	misc.nitrilases, *nitrile lyases, berberine bridge enzymes, reticuline oxidases, troponine reductases
GRMZM2G178517_T01	GRMZM2G178517	-0.196516	-0.329864	-0.433362	-0.442243	-0.423646	-0.404797	-0.097891	-0.040418	-0.286135	-0.221897	-0.226638	-0.237355	nitrilase 1	misc.nitrilases, *nitrile lyases, berberine bridge enzymes, reticuline oxidases, troponine reductases
GRMZM2G520535_T01	GRMZM2G520535	0.30207	0.25851	0.304527	0.236555	0.114138	0.293117	0.175989	0.115021	-0.024337	-0.010173	-0.014536	0.009661	hypothetical protein LOC100383727	misc.oxidases - copper, flavone etc.	AT3G28480;AT3G28490		Oxoglutarate/iron-dependent oxygenase;Oxoglutarate/iron-dependent oxygenase
GRMZM2G328094_T01	GRMZM2G328094	-0.115834	-0.248613	-0.3771	-0.291795	-0.203294	-0.168806	-0.231704	-0.216749	0.017568	-0.078353	-0.105426	-0.175326	NADP-dependent oxidoreductase P1	misc.oxidases - copper, flavone etc.
GRMZM2G099642_T01	GRMZM2G099642	-0.187968	-0.285348	-0.393681	-0.371646	-0.342553	-0.307332	-0.116819	-0.072931	-0.098664	-0.136608	-0.13779	-0.149396	hypothetical protein LOC100384694 (LOC100384694), mRNA	misc.oxidases - copper, flavone etc.
GRMZM2G023840_T01	GRMZM2G023840	-0.090353	-0.334292	-0.47051	-0.485104	-0.467968	-0.31992	-0.06336	-0.028238	-0.265757	-0.277113	-0.306395	-0.357214		misc.peroxidases	AT2G18150;AT5G66390		Peroxidase superfamily protein;Peroxidase superfamily protein
GRMZM2G320269_T01	GRMZM2G320269	-0.348446	-0.164444	-0.219272	-0.152631	-0.067314	-0.19546	-0.357134	-0.304322	0.05522	0.196723	0.228223	0.227825	peroxidase 27	misc.peroxidases
GRMZM2G013206_T01	GRMZM2G013206	-0.154361	-0.320737	-0.402976	-0.371118	-0.29537	-0.120413	-0.124362	-0.088471	-0.261541	-0.192037	-0.206024	-0.236558	hypothetical protein LOC100279743	misc.plastocyanin-like	AT5G26330		Cupredoxin superfamily protein
GRMZM2G087041_T01	GRMZM2G087041	-0.217471	-0.178641	-0.20335	-0.139789	0.042236	-0.150408	-0.384376	-0.349225	0.192247	0.235101	0.215969	0.103843	LOC100280883	misc.rhodanese	AT2G42220		Rhodanese/Cell cycle control phosphatase superfamily protein
GRMZM2G095206_T01	GRMZM2G095206	-0.145477	0.004081	-0.084091	-0.046726	0.001993	-0.015495	-0.381253	-0.264253	0.224135	0.301629	0.313291	0.271932	hypothetical protein LOC100192606	misc.short chain dehydrogenase/reductase (SDR)	AT4G09750		NAD(P)-binding Rossmann-fold superfamily protein
GRMZM2G005107_T02	GRMZM2G005107	-0.083374	0.214004	0.09565	0.20647	0.183334	0.066848	-0.310044	-0.221576	0.351989	0.43454	0.461	0.454815	hypothetical protein LOC100194355	misc.short chain dehydrogenase/reductase (SDR)
GRMZM2G023020_T01	GRMZM2G023020	0.062548	0.046991	0.303958	0.285868	0.417571	0.193147	0.146467	0.123719	0.364324	0.08612	0.053585	-0.01234	secondary cell wall-related glycosyltransferase family 47 (LOC100282889), mRNA	misc.UDP glucosyl and glucoronyl transferases	AT1G27440;AT5G61840	ATGUT1;GUT2;IRX10;;GUT1;	Exostosin family protein;Exostosin family protein
GRMZM2G018869_T01	GRMZM2G018869	0.123893	-0.088753	0.017249	-0.082528	-0.125909	-0.136715	0.371694	0.293337	-0.236261	-0.379485	-0.381625	-0.332101		misc.UDP glucosyl and glucoronyl transferases	AT1G71070		Core-2/I-branching beta-1,6-N-acetylglucosaminyltransferase family protein
GRMZM2G060061_T03	GRMZM2G060061	0.034106	-0.226453	-0.048297	-0.132442	-0.067857	-0.224653	0.382774	0.306874	-0.296991	-0.379268	-0.409735	-0.429042	xylosyltransferase 1	misc.UDP glucosyl and glucoronyl transferases	AT1G71070		Core-2/I-branching beta-1,6-N-acetylglucosaminyltransferase family protein
GRMZM2G038898_T03	GRMZM2G038898	0.302889	0.22203	0.230857	0.16668	0.041283	0.209802	0.168963	0.109291	-0.049393	-0.055743	-0.072111	-0.065868	Putative uncharacterized protein	misc.UDP glucosyl and glucoronyl transferases	AT3G03690	UNE7;	Core-2/I-branching beta-1,6-N-acetylglucosaminyltransferase family protein
GRMZM2G022398_T02	GRMZM2G022398	-0.138383	-0.378383	-0.250116	-0.38337	-0.267142	-0.16325	0.030018	0.039119	-0.198411	-0.295377	-0.330584	-0.399112	hypothetical protein LOC100192459	misc.UDP glucosyl and glucoronyl transferases	AT3G45400		exostosin family protein
GRMZM2G009690_T01	GRMZM2G009690	0.041995	-0.152716	-0.189618	-0.210153	-0.249308	-0.260941	0.177445	0.133421	-0.358806	-0.347597	-0.35727	-0.332976	hypothetical protein LOC100216694	misc.UDP glucosyl and glucoronyl transferases	AT3G45400		exostosin family protein
GRMZM5G889321_T01	GRMZM5G889321	0.104385	-0.136439	0.097958	0.009873	0.120587	-0.001654	0.275089	0.151256	-0.108091	-0.297216	-0.347016	-0.406258		misc.UDP glucosyl and glucoronyl transferases	AT5G04500		glycosyltransferase family protein 47
GRMZM2G005103_T01	GRMZM2G005103	0.247123	0.247181	0.394944	0.331235	0.224431	0.400352	0.313441	0.28165	0.039575	-0.094226	-0.084147	-0.013861	hypothetical protein LOC100192027	misc.UDP glucosyl and glucoronyl transferases
GRMZM2G002199_T01	GRMZM2G002199	0.307436	0.359551	0.207646	0.22377	0.027049	0.079375	0.080789	0.038397	0.195367	0.122412	0.112732	0.118358		misc.UDP glucosyl and glucoronyl transferases
GRMZM2G362952_T01	GRMZM2G362952	0.086422	0.01434	0.051058	-0.021343	-0.139972	-0.057572	0.321743	0.329668	-0.333529	-0.29451	-0.266879	-0.152399		misc.UDP glucosyl and glucoronyl transferases
GRMZM2G127416_T01	GRMZM2G127416	0.025182	-0.199474	-0.110371	-0.171618	-0.150436	-0.259734	0.240501	0.170389	-0.268083	-0.372516	-0.394936	-0.398726	secondary cell wall-related glycosyltransferase family 47	misc.UDP glucosyl and glucoronyl transferases
GRMZM2G180283_T02	GRMZM2G180283	-0.298271	-0.245488	-0.034287	-0.072255	0.134319	-0.085097	-0.034854	-0.06983	-0.002769	-0.033947	-0.01555	-0.014443	hypothetical protein LOC100272786	misc.UDP glucosyl and glucoronyl transferases
GRMZM2G373124_T01	GRMZM2G373124	-0.074157	-0.286737	-0.390885	-0.334285	-0.278929	-0.235407	0.036539	0.049391	-0.190272	-0.309751	-0.326043	-0.332016	LOC100280958	misc.UDP glucosyl and glucoronyl transferases
GRMZM2G173040_T01	GRMZM2G173040	0.158197	0.161337	0.214226	0.226048	0.274762	0.340985	0.056073	0.096761	0.224371	0.135645	0.11665	0.07795	electron transfer flavoprotein beta-subunit (LOC100284068), mRNA	mitochondrial electron transport / ATP synthesis.electron transfer flavoprotein	AT5G43430	ETFBETA;	electron transfer flavoprotein beta
GRMZM2G173277_T01	GRMZM2G173277	0.290132	0.172399	0.092349	0.060779	-0.074145	0.162647	0.196551	0.274555	-0.128237	-0.182201	-0.186973	-0.137284	hypothetical protein LOC100191555	mitochondrial electron transport / ATP synthesis.NADH-DH.localisation not clear	AT1G49140;AT3G18410		Complex I subunit NDUFS6;Complex I subunit NDUFS6
GRMZM2G067992_T01	GRMZM2G067992	-0.203826	-0.163285	-0.202799	-0.083967	0.097252	-0.077858	-0.354135	-0.307421	0.164553	0.241341	0.225293	0.127277		mitochondrial electron transport / ATP synthesis.NADH-DH.localisation not clear	AT4G02580		NADH-ubiquinone oxidoreductase 24 kDa subunit, putative
GRMZM2G097040_T01	GRMZM2G097040	0.200018	-0.025286	0.065265	-0.068998	-0.146334	-0.014537	0.426194	0.368399	-0.269842	-0.429227	-0.434129	-0.370634	hypothetical protein LOC100272681	mitochondrial electron transport / ATP synthesis.NADH-DH.localisation not clear	AT4G02580		NADH-ubiquinone oxidoreductase 24 kDa subunit, putative
GRMZM2G069061_T01	GRMZM2G069061	0.054067	-0.122741	-0.0535	-0.054718	-0.077388	-0.026392	0.296349	0.343688	-0.252828	-0.315497	-0.331872	-0.315347	hypothetical protein LOC100192583	mitochondrial electron transport / ATP synthesis.NADH-DH.localisation not clear	AT5G11770		NADH-ubiquinone oxidoreductase 20 kDa subunit, mitochondrial
GRMZM2G322328_T01	GRMZM2G322328	-0.072233	0.148682	0.020354	0.114916	0.116797	-0.000122	-0.389218	-0.309297	0.463766	0.459746	0.459248	0.389589		mitochondrial electron transport / ATP synthesis.NADH-DH.type II.external	AT2G20800;AT4G05020;AT4G21490;AT4G28220	NDB4;;NDB2;;NDB3;;NDB1;	NAD(P)H dehydrogenase B4;NAD(P)H dehydrogenase B2;NAD(P)H dehydrogenase B3;NAD(P)H dehydrogenase B1
GRMZM2G036464_T01	GRMZM2G036464	-0.159643	-0.257985	-0.32291	-0.256471	-0.138497	-0.425855	-0.185922	-0.184619	-0.058464	-0.080351	-0.085731	-0.116058	Glutamine synthetase root isozyme 4 (EC 6.3.1.2)(GS107)(Glutamate--ammonia ligase)	N-metabolism.ammonia metabolism.glutamine synthase	AT1G66200;AT3G17820;AT5G16570;AT5G37600	ATGSR2;GLN1;2;GSR2;;ATGSKB6;GLN1.3;GLN1;3;;GLN1;4;;ATGLN1;1;ATGSR1;GLN1;1;GSR 1;	glutamine synthase clone F11;glutamine synthetase 1.3;glutamine synthetase 1;4;glutamine synthase clone R1
GRMZM2G015289_T01	GRMZM2G015289	0.098872	0.398097	0.309481	0.326182	0.132236	0.148003	-0.068131	-0.072988	0.216569	0.335125	0.37989	0.453433	Putative uncharacterized protein	N-metabolism.N-degradation.glutamate dehydrogenase	AT1G51720		Amino acid dehydrogenase family protein
GRMZM2G129453_T01	GRMZM2G129453	0.006644	-0.287531	-0.223882	-0.245671	-0.179053	-0.284065	0.225724	0.168668	-0.226865	-0.397511	-0.443434	-0.497964	hypothetical protein LOC100191970	N-metabolism.nitrate metabolism.NR	AT2G46210;AT3G61580	AtSLD2;SLD2;;AtSLD1;SLD1;	Fatty acid/sphingolipid desaturase;Fatty acid/sphingolipid desaturase
GRMZM2G060742_T01	GRMZM2G060742	-0.149732	0.100744	0.039783	0.080878	0.017909	0.10567	-0.286964	-0.172253	0.234711	0.363155	0.387423	0.385043	citrate transporter family protein	not assigned.unknown	AT1G02260		Divalent ion symporter
GRMZM2G057451_T02	GRMZM2G057451	-0.2495	-0.37873	-0.337618	-0.408827	-0.326325	-0.247973	-0.051784	-0.031933	-0.282567	-0.30821	-0.303045	-0.281743	hypothetical protein LOC100278470	not assigned.unknown	AT1G03610;AT4G03420		Protein of unknown function (DUF789);Protein of unknown function (DUF789)
GRMZM2G100955_T01	GRMZM2G100955	0.145386	0.075191	0.147606	0.069713	-0.018109	0.02863	0.370543	0.361762	-0.264801	-0.311833	-0.287123	-0.169281		not assigned.unknown	AT1G03687		DTW domain-containing protein
GRMZM2G386643_T02	GRMZM2G386643	-0.206194	-0.110821	0.103363	0.110624	0.375482	0.142135	-0.191614	-0.197061	0.322749	0.266692	0.242258	0.132673	hypothetical protein LOC100381735	not assigned.unknown	AT1G04150;AT1G22610;AT1G51570;AT1G74720;AT3G03680;AT3G57880;AT3G61300;AT4G00700;AT4G11610;AT4G20080;AT5G06850;AT5G12970;AT5G48060	;;;QKY;;;;;;;;;;	C2 calcium/lipid-binding plant phosphoribosyltransferase family protein;C2 calcium/lipid-binding plant phosphoribosyltransferase family protein;Calcium-dependent lipid-binding (CaLB domain) plant phosphoribosyltransferase family protein;C2 calcium/lipid-binding plant phosphoribosyltransferase family protein;C2 calcium/lipid-binding plant phosphoribosyltransferase family protein;Calcium-dependent …
GRMZM2G158839_T01	GRMZM2G158839	-0.048002	-0.198795	-0.288902	-0.237347	-0.251429	-0.175579	0.188592	0.208988	-0.433298	-0.364285	-0.341711	-0.245629		not assigned.unknown	AT1G05750	CLB19;PDE247;	Tetratricopeptide repeat (TPR)-like superfamily protein
GRMZM2G399320_T01	GRMZM2G399320	-0.30795	-0.152174	0.00738	-0.048005	0.063352	-0.018742	-0.187053	-0.23134	0.012513	0.139414	0.1513	0.12575		not assigned.unknown	AT1G06720		P-loop containing nucleoside triphosphate hydrolases superfamily protein
AC206223.3_FGT001	AC206223.3_FG001	0.14187	0.168582	0.323776	0.346273	0.380339	0.302275	0.090318	0.08529	0.310558	0.182018	0.153648	0.089097	pherophorin like protein	not assigned.unknown	AT1G07120		0
GRMZM5G850640_T01	GRMZM5G850640	-0.319112	-0.206765	0.0068	0.034456	0.170627	-0.177542	-0.004152	-0.084371	-0.042006	-0.038213	-0.00051	0.051318	Putative uncharacterized protein	not assigned.unknown	AT1G07120		0
GRMZM2G154316_T01	GRMZM2G154316	-0.016443	0.230937	0.271817	0.299607	0.313564	0.271509	-0.099087	-0.077701	0.161039	0.279788	0.322847	0.385186	hypothetical protein LOC100279033	not assigned.unknown	AT1G07970		0
GRMZM2G102944_T02	GRMZM2G102944	0.289252	0.248476	0.105031	0.111748	-0.033564	0.097871	0.096942	0.107576	-0.034525	-0.023244	-0.007867	0.059957	serine/threonine-protein kinase Haspin	not assigned.unknown	AT1G09450	AtHaspin;Haspin;	Protein kinase superfamily protein
GRMZM2G164018_T02	GRMZM2G164018	-0.276141	-0.318866	-0.28308	-0.269327	-0.171733	-0.339275	-0.012889	-0.023983	-0.195248	-0.174682	-0.173634	-0.181819	hypothetical protein LOC100191742	not assigned.unknown	AT1G10270	GRP23;	glutamine-rich protein 23
GRMZM2G457534_T01	GRMZM2G457534	-0.215212	-0.096169	-0.012017	0.068485	0.290948	0.098709	-0.370917	-0.319337	0.37224	0.37777	0.358143	0.235056		not assigned.unknown	AT1G10385;AT5G49830	;EXO84B;	Vps51/Vps67 family (components of vesicular transport) protein;exocyst complex component 84B
GRMZM2G094698_T01	GRMZM2G094698	0.113139	0.347808	0.406842	0.369555	0.235668	0.282295	0.086145	0.061826	0.095893	0.256648	0.292567	0.359489		not assigned.unknown	AT1G10410;AT1G59650	;CW14;	Protein of unknown function (DUF1336);Protein of unknown function (DUF1336)
GRMZM2G165631_T01	GRMZM2G165631	-0.153769	-0.028752	0.095268	0.168247	0.36886	0.080274	-0.242607	-0.201343	0.293348	0.306176	0.299316	0.225052		not assigned.unknown	AT1G10950	AtTMN1;TMN1;	transmembrane nine 1
GRMZM2G378073_T01	GRMZM2G378073	0.14034	0.302615	0.352659	0.410445	0.353477	0.326172	-0.011392	-0.044382	0.160684	0.267685	0.277103	0.285826		not assigned.unknown	AT1G14590;AT2G02061		Nucleotide-diphospho-sugar transferase family protein;Nucleotide-diphospho-sugar transferase family protein
GRMZM2G114513_T02	GRMZM2G114513	0.086734	0.267038	0.23728	0.310968	0.237627	0.335657	-0.255443	-0.157856	0.411633	0.43957	0.43348	0.373585	hypothetical protein LOC100217151	not assigned.unknown	AT1G14910;AT2G01600		ENTH/ANTH/VHS superfamily protein;ENTH/ANTH/VHS superfamily protein
GRMZM2G023220_T02	GRMZM2G023220	-0.255696	-0.413645	-0.386947	-0.415995	-0.197032	-0.371782	-0.204234	-0.216811	0.023218	-0.075454	-0.098709	-0.18242	hypothetical protein LOC100382454	not assigned.unknown	AT1G15490;AT1G52750;AT1G80280		alpha/beta-Hydrolases superfamily protein;alpha/beta-Hydrolases superfamily protein;alpha/beta-Hydrolases superfamily protein
GRMZM5G863385_T01	GRMZM5G863385	0.055694	0.330278	0.254504	0.299124	0.226885	0.220661	-0.182877	-0.13333	0.416138	0.434368	0.4568	0.461429	regulatory subunit	not assigned.unknown	AT1G15740;AT5G20350	;TIP1;	Leucine-rich repeat family protein;Ankyrin repeat family protein with DHHC zinc finger domain
GRMZM2G430710_T01	GRMZM2G430710	0.195523	-0.015283	0.141834	0.043006	-0.015009	0.08631	0.405229	0.349376	-0.247499	-0.291066	-0.32367	-0.33425		not assigned.unknown	AT1G16480		Tetratricopeptide repeat (TPR)-like superfamily protein
GRMZM2G028905_T01	GRMZM2G028905	0.127102	0.337714	0.40515	0.337928	0.238627	0.227798	0.112895	0.033692	0.163324	0.105552	0.15864	0.283189	hypothetical protein LOC100272274	not assigned.unknown	AT1G19360;AT1G75110	RRA3;;RRA2;	Nucleotide-diphospho-sugar transferase family protein;Nucleotide-diphospho-sugar transferase family protein
GRMZM2G172726_T01	GRMZM2G172726	-0.001747	0.158635	0.294692	0.262627	0.333392	0.215198	-0.16962	-0.186399	0.400111	0.382798	0.389307	0.349683	hypothetical protein LOC100191799	not assigned.unknown	AT1G19360;AT1G75110	RRA3;;RRA2;	Nucleotide-diphospho-sugar transferase family protein;Nucleotide-diphospho-sugar transferase family protein
GRMZM2G068028_T01	GRMZM2G068028	-0.336657	-0.223967	-0.24713	-0.184717	-0.012366	-0.134921	-0.271108	-0.256026	-0.069615	0.110268	0.127765	0.11474	hypothetical protein LOC100273754	not assigned.unknown	AT1G19430;AT1G75200		S-adenosyl-L-methionine-dependent methyltransferases superfamily protein;flavodoxin family protein / radical SAM domain-containing protein
GRMZM2G119749_T04	GRMZM2G119749	0.094359	0.268301	0.210361	0.259407	0.228032	0.262187	-0.169436	-0.15682	0.428934	0.388486	0.378574	0.320067	hypothetical protein LOC100191908	not assigned.unknown	AT1G19690		NAD(P)-binding Rossmann-fold superfamily protein
GRMZM2G077279_T01	GRMZM2G077279	0.286798	0.34487	0.373268	0.294969	0.153403	0.098871	0.050687	-0.027779	0.309852	0.251254	0.229878	0.177308	LOC100277103 (pco118161), mRNA	not assigned.unknown	AT1G21790		TRAM, LAG1 and CLN8 (TLC) lipid-sensing domain containing protein
GRMZM2G025227_T02	GRMZM2G025227	0.190035	0.165743	0.164866	0.161724	0.018765	0.119988	0.392957	0.383385	-0.237747	-0.272571	-0.230566	-0.072838	hypothetical protein LOC100382305 (LOC100382305), mRNA	not assigned.unknown	AT1G22520;AT1G72170		Domain of unknown function (DUF543);Domain of unknown function (DUF543)
GRMZM2G465444_T01	GRMZM2G465444	0.055644	-0.113213	0.05155	-0.046791	-0.02283	-0.006565	0.479603	0.368685	-0.359706	-0.481459	-0.490159	-0.429566		not assigned.unknown	AT1G22950;AT1G22960		2-oxoglutarate (2OG) and Fe(II)-dependent oxygenase superfamily protein;Pentatricopeptide repeat (PPR) superfamily protein
AC199526.5_FGT003	AC199526.5_FG003	-0.062142	-0.197861	-0.338143	-0.332808	-0.364752	-0.32701	0.063024	0.121163	-0.388591	-0.273195	-0.256599	-0.198066	CRS2-associated factor 2, chloroplastic Precursor (Chloroplastic group IIA intron splicing facilitator CRS2-associated factor 2)	not assigned.unknown	AT1G23400	ATCAF2;CAF2;	RNA-binding CRS1 / YhbY (CRM) domain-containing protein
GRMZM2G138475_T03	GRMZM2G138475	0.270362	0.235831	0.267271	0.214011	0.05293	0.164186	0.398421	0.314909	-0.141055	-0.209418	-0.19787	-0.100441	hypothetical protein LOC100276874	not assigned.unknown	AT1G23890		NHL domain-containing protein
GRMZM2G020034_T01	GRMZM2G020034	-0.041566	0.203652	0.12261	0.130166	0.108516	-0.008709	-0.221133	-0.208714	0.285716	0.384328	0.400478	0.385897	hypothetical protein LOC100273933	not assigned.unknown	AT1G25420		Regulator of Vps4 activity in the MVB pathway protein
GRMZM2G439203_T01	GRMZM2G439203	0.122098	0.028255	0.189954	0.096377	0.052273	0.027412	0.400631	0.328917	-0.135643	-0.287373	-0.280071	-0.206664	hypothetical protein LOC100280207	not assigned.unknown	AT1G26120;AT3G02410;AT5G15860	ICME-LIKE1;;ICME-LIKE2;;ATPCME;ICME;PCME;	alpha/beta-Hydrolases superfamily protein;alpha/beta-Hydrolases superfamily protein;prenylcysteine methylesterase
GRMZM2G421791_T01	GRMZM2G421791	-0.035384	-0.138532	-0.083805	-0.133712	-0.117709	-0.399397	0.12456	0.04068	-0.166281	-0.216857	-0.211124	-0.182272		not assigned.unknown	AT1G28240		Protein of unknown function (DUF616)
GRMZM2G151909_T01	GRMZM2G151909	0.002966	-0.069119	-0.224804	-0.26963	-0.353571	-0.089458	-0.077541	-0.077639	0.019983	-0.046441	-0.051314	-0.064009	DNA-binding WRKY	not assigned.unknown	AT1G28280		VQ motif-containing protein
GRMZM2G130356_T01	GRMZM2G130356	0.124093	0.304145	0.197226	0.291411	0.167959	0.231649	-0.125794	-0.050453	0.313747	0.371765	0.387208	0.387018	hypothetical protein LOC100276031	not assigned.unknown	AT1G29840		alpha/beta-Hydrolases superfamily protein
GRMZM2G016184_T02	GRMZM2G016184	0.275024	0.531372	0.482895	0.51957	0.337983	0.390853	0.07786	0.089946	0.332788	0.31655	0.343357	0.409142	hypothetical protein LOC100272920	not assigned.unknown	AT1G31300		TRAM, LAG1 and CLN8 (TLC) lipid-sensing domain containing protein
GRMZM2G167741_T01	GRMZM2G167741	0.117531	-0.054221	-0.071348	-0.181762	-0.323888	-0.156161	0.307529	0.200436	-0.394088	-0.428435	-0.430581	-0.358253	hypothetical protein LOC100384383	not assigned.unknown	AT1G33410	ATNUP160;NUP160;SAR1;	SUPPRESSOR OF AUXIN RESISTANCE1
GRMZM2G158153_T03	GRMZM2G158153	0.07982	-0.015039	-0.107587	-0.112729	-0.263356	-0.108682	0.263601	0.189182	-0.449309	-0.421231	-0.389866	-0.247649	hypothetical protein LOC100193964	not assigned.unknown	AT1G33680;AT4G10070		KH domain-containing protein;KH domain-containing protein
GRMZM5G895188_T01	GRMZM5G895188	0.197335	0.238045	0.360129	0.300431	0.261804	0.227941	0.122644	0.045472	0.117489	0.058968	0.043265	0.034382	hypothetical protein LOC100279895	not assigned.unknown	AT1G33700;AT3G24180;AT4G10060;AT5G49900		Beta-glucosidase, GBA2 type family protein;Beta-glucosidase, GBA2 type family protein;Beta-glucosidase, GBA2 type family protein;Beta-glucosidase, GBA2 type family protein
GRMZM2G110345_T01	GRMZM2G110345	0.251622	0.162264	0.250228	0.153726	0.111174	0.214459	0.383706	0.280713	-0.028788	-0.211298	-0.216711	-0.173567		not assigned.unknown	AT1G42430		0
AC194970.5_FGT004	AC194970.5_FG004	0.320176	0.353072	0.180275	0.221549	-0.010561	0.163728	0.117796	0.133696	0.056485	0.089664	0.088914	0.115311		not assigned.unknown	AT1G45150		0
GRMZM2G172512_T02	GRMZM2G172512	0.294306	0.375345	0.365143	0.323282	0.160866	0.363528	0.207234	0.170773	-0.071644	0.009872	0.048668	0.171031	hypothetical protein LOC100275978	not assigned.unknown	AT1G45248		Nucleolar histone methyltransferase-related protein
GRMZM2G406101_T05	GRMZM2G406101	0.211474	0.182059	0.177978	0.15664	-0.004158	0.08129	0.311264	0.335532	-0.190212	-0.193109	-0.169373	-0.061325	hypothetical protein LOC100279593	not assigned.unknown	AT1G48380	HYP7;RHL1;	root hair initiation protein root hairless 1 (RHL1)
GRMZM2G099528_T01	GRMZM2G099528	-0.194057	-0.027397	-0.043794	0.004244	0.107386	-0.090856	-0.33069	-0.348355	0.281013	0.293367	0.30851	0.274508	hypothetical protein LOC100191929	not assigned.unknown	AT1G48440;AT3G17780		B-cell receptor-associated 31-like;
GRMZM2G074572_T01	GRMZM2G074572	-0.248927	-0.156791	-0.143246	-0.047292	0.186735	-0.034075	-0.400412	-0.358934	0.267181	0.36056	0.335765	0.199337		not assigned.unknown	AT1G49040	SCD1;	stomatal cytokinesis defective / SCD1 protein (SCD1)
GRMZM2G466394_T01	GRMZM2G466394	0.321387	0.194352	0.339541	0.248177	0.237185	0.406809	0.300517	0.256024	-0.024514	-0.113066	-0.135486	-0.135655		not assigned.unknown	AT1G49870		0
GRMZM2G034503_T02	GRMZM2G034503	0.141906	0.373137	0.215289	0.227147	0.019871	0.24743	-0.060697	-0.067106	0.136011	0.223187	0.260594	0.343415	decarboxylase family protein (LOC100284461), mRNA	not assigned.unknown	AT1G50575		Putative lysine decarboxylase family protein
GRMZM2G021885_T01	GRMZM2G021885	0.271353	0.170703	0.382484	0.269275	0.207445	0.266576	0.467009	0.419247	0.041816	-0.175879	-0.192948	-0.171755	Putative uncharacterized protein	not assigned.unknown	AT1G50660;AT3G20350		0
GRMZM2G145666_T01	GRMZM2G145666	0.046333	-0.051387	-0.230218	-0.228927	-0.363703	-0.209076	0.073529	0.070672	-0.308969	-0.24078	-0.231435	-0.175773	hypothetical protein LOC100192531	not assigned.unknown	AT1G51450	ASH2R;TRO;	TRAUCO
GRMZM2G031850_T01	GRMZM2G031850	0.121349	0.237668	0.323028	0.349015	0.356649	0.320837	-0.050531	-0.011921	0.321998	0.261344	0.264457	0.253053	pyridoxamine 5-phosphate oxidase family protein	not assigned.unknown	AT1G51560		Pyridoxamine 5'-phosphate oxidase family protein
GRMZM5G817559_T01	GRMZM5G817559	0.317427	0.206084	0.270982	0.277615	0.195032	0.302415	0.169152	0.204031	0.116126	0.018403	-0.011415	-0.041486	Putative uncharacterized protein	not assigned.unknown	AT1G54570;AT3G02030;AT3G26820;AT3G26840;AT5G41120;AT5G41130		Esterase/lipase/thioesterase family protein;transferases, transferring acyl groups other than amino-acyl groups;acyltransferases;Esterase/lipase/thioesterase family protein;Esterase/lipase/thioesterase family protein;Esterase/lipase/thioesterase family protein;Esterase/lipase/thioesterase family protein
GRMZM2G370915_T01	GRMZM2G370915	0.032954	0.130817	0.276626	0.345502	0.423026	0.163371	0.011492	-0.07384	0.185579	0.196903	0.186376	0.143325		not assigned.unknown	AT1G55130;AT2G24170;AT3G13772;AT5G10840;AT5G25100	AtTMN6;TMN6;;;AtTMN7;TMN7;;;	Endomembrane protein 70 protein family;Endomembrane protein 70 protein family;transmembrane nine 7;Endomembrane protein 70 protein family;Endomembrane protein 70 protein family
GRMZM2G011373_T01	GRMZM2G011373	-0.171217	-0.309483	-0.422447	-0.424838	-0.394431	-0.249297	-0.227443	-0.207851	-0.104027	-0.082188	-0.114084	-0.202503		not assigned.unknown	AT1G55370	NDF5;	NDH-dependent cyclic electron flow 5
GRMZM2G149073_T01	GRMZM2G149073	0.109863	0.343806	0.317662	0.346699	0.225982	0.17266	-0.075807	-0.047669	0.267066	0.385484	0.403655	0.407119	hypothetical protein LOC100191829	not assigned.unknown	AT1G55790		Domain of unknown function (DUF2431)
GRMZM2G123776_T01	GRMZM2G123776	-0.286718	-0.152801	-0.051416	-0.102145	-0.078184	-0.071966	-0.170097	-0.193594	0.009496	0.049505	0.100133	0.163135	hypothetical protein LOC100191960	not assigned.unknown	AT1G60420		DC1 domain-containing protein
GRMZM2G116670_T01	GRMZM2G116670	-0.22287	-0.372238	-0.310038	-0.305183	-0.152714	-0.169797	0.022436	0.127629	-0.310823	-0.251339	-0.261918	-0.272385	hypothetical protein LOC100276828	not assigned.unknown	AT1G61740		Sulfite exporter TauE/SafE family protein
GRMZM2G013176_T01	GRMZM2G013176	-0.086453	-0.2697	-0.173933	-0.245248	-0.176968	-0.31952	0.18137	0.080574	-0.369975	-0.370723	-0.386482	-0.387169	hypothetical protein LOC100191388	not assigned.unknown	AT1G62390	CLMP1;Phox2;	Octicosapeptide/Phox/Bem1p (PB1) domain-containing protein / tetratricopeptide repeat (TPR)-containing protein
GRMZM2G099109_T01	GRMZM2G099109	0.007981	0.215178	0.202194	0.245629	0.179176	0.082576	-0.269809	-0.282373	0.337542	0.46076	0.457956	0.386571	LOC100286263	not assigned.unknown	AT1G63220		Calcium-dependent lipid-binding (CaLB domain) family protein
GRMZM2G464891_T01	GRMZM2G464891	-0.194751	-0.106933	-0.27974	-0.207152	-0.160475	-0.211804	-0.353886	-0.295064	0.126974	0.261245	0.256741	0.180215		not assigned.unknown	AT1G64150		Uncharacterized protein family (UPF0016)
GRMZM2G077669_T01	GRMZM2G077669	-0.108817	-0.348385	-0.180603	-0.22456	-0.016592	-0.235911	0.11469	0.105799	-0.143399	-0.324162	-0.35634	-0.407439	Putative uncharacterized protein	not assigned.unknown	AT1G64650;AT3G49310;AT4G27720		Major facilitator superfamily protein;Major facilitator superfamily protein;Major facilitator superfamily protein
GRMZM2G034243_T01	GRMZM2G034243	-0.141392	-0.205714	-0.293662	-0.312197	-0.335969	-0.37177	-0.091545	-0.061019	-0.214591	-0.092233	-0.085724	-0.090998	hypothetical protein LOC100278292	not assigned.unknown	AT1G64770	NDF2;NDH45;PnsB2;	NDH-dependent cyclic electron flow 1
GRMZM2G051894_T01	GRMZM2G051894	-0.209947	-0.2505	-0.229079	-0.263044	-0.197076	-0.351682	-0.040756	-0.085211	-0.117206	-0.105779	-0.113624	-0.14369	hypothetical protein LOC100279225	not assigned.unknown	AT1G64960	HEB1;	ARM repeat superfamily protein
GRMZM2G053079_T01	GRMZM2G053079	0.011686	0.263522	0.178786	0.189775	0.124345	0.196978	-0.308547	-0.284596	0.382098	0.404735	0.445125	0.484222	hypothetical protein LOC100278967	not assigned.unknown	AT1G65020		0
GRMZM2G044581_T01	GRMZM2G044581	0.040269	-0.177478	-0.243966	-0.25597	-0.308288	-0.263495	0.202391	0.212294	-0.263793	-0.409235	-0.409772	-0.354506	hypothetical protein LOC100191828	not assigned.unknown	AT1G65320		Cystathionine beta-synthase (CBS) family protein
AC196156.3_FGT003	AC196156.3_FG003	0.284395	0.330397	0.29603	0.282315	0.102633	0.324637	0.19686	0.203967	-0.041141	-0.030056	0.005666	0.124193	Putative uncharacterized protein	not assigned.unknown	AT1G67350		0
GRMZM2G068575_T02	GRMZM2G068575	-0.300177	-0.256183	-0.31877	-0.285818	-0.13525	-0.302581	-0.275569	-0.275835	0.070724	0.057245	0.059591	0.018056	hypothetical protein LOC100276950	not assigned.unknown	AT1G67350		0
GRMZM2G395853_T01	GRMZM2G395853	-0.029393	0.103571	-0.112133	-0.051153	-0.115277	-0.159755	-0.281417	-0.322775	0.118431	0.194007	0.212468	0.222597	hypothetical protein LOC100193217	not assigned.unknown	AT1G67620		Lojap-related protein
GRMZM2G360615_T01	GRMZM2G360615	0.134911	0.218187	0.386873	0.356032	0.263467	0.185542	0.29236	0.286687	0.083911	0.053918	0.070578	0.128234	hypothetical protein LOC100273906	not assigned.unknown	AT1G68220		Protein of unknown function (DUF1218)
GRMZM2G117755_T01	GRMZM2G117755	0.050528	0.11177	0.31731	0.330298	0.37515	0.253014	0.005966	-0.024723	0.259378	0.190246	0.170166	0.108241	hypersensitive induced reaction1	not assigned.unknown	AT1G69840		SPFH/Band 7/PHB domain-containing membrane-associated protein family
GRMZM2G031824_T01	GRMZM2G031824	0.363325	0.334607	0.245236	0.212058	0.008464	0.16493	0.187848	0.221396	0.040765	-0.00265	0.000487	0.050036	hypothetical protein LOC100274556	not assigned.unknown	AT1G70160;AT4G27020;AT5G54870		0
GRMZM2G125455_T01	GRMZM2G125455	-0.163973	-0.327998	-0.371728	-0.39402	-0.365806	-0.33774	-0.073768	0.007689	-0.167735	-0.205645	-0.207338	-0.216902	hypothetical protein LOC100276420	not assigned.unknown	AT1G70280		NHL domain-containing protein
GRMZM2G477743_T01	GRMZM2G477743	0.328732	0.495961	0.382071	0.371509	0.137069	0.285993	0.141939	0.152832	0.17344	0.191483	0.210341	0.278562		not assigned.unknown	AT1G73480		alpha/beta-Hydrolases superfamily protein
GRMZM2G353885_T01	GRMZM2G353885	-0.312549	-0.209091	-0.091723	-0.022238	0.217487	-0.054828	-0.207616	-0.136941	0.084214	0.223067	0.209405	0.117975		not assigned.unknown	AT1G73960	TAF2;	TBP-associated factor 2
GRMZM2G438456_T01	GRMZM2G438456	0.161086	-0.019886	0.144026	0.01352	-0.052751	0.083546	0.408378	0.369575	-0.270756	-0.267579	-0.307111	-0.333567		not assigned.unknown	AT1G74580		Pentatricopeptide repeat (PPR) superfamily protein
GRMZM2G398825_T01	GRMZM2G398825	-0.220216	-0.074736	-0.098573	-0.00059	0.158401	-0.066015	-0.359621	-0.365712	0.216273	0.374699	0.349643	0.219311		not assigned.unknown	AT1G76630		Tetratricopeptide repeat (TPR)-like superfamily protein
GRMZM2G060467_T01	GRMZM2G060467	-0.081147	0.098942	0.210213	0.257546	0.398878	0.153235	-0.178447	-0.199636	0.291113	0.362507	0.360663	0.304588	hypothetical protein LOC100278743	not assigned.unknown	AT1G76660		0
GRMZM2G152877_T01	GRMZM2G152877	-0.013214	0.075532	0.10753	0.154932	0.279747	0.145396	-0.156172	-0.113794	0.371573	0.313599	0.277937	0.162924	hypothetical protein LOC100383440	not assigned.unknown	AT1G78280		transferases, transferring glycosyl groups
GRMZM2G007288_T01	GRMZM2G007288	-0.136892	-0.269191	-0.33203	-0.304394	-0.282534	-0.241057	0.005128	0.020884	-0.357667	-0.326261	-0.308897	-0.249234	hypothetical protein LOC100276421	not assigned.unknown	AT1G78420		RING/U-box superfamily protein
GRMZM2G127780_T02	GRMZM2G127780	0.134338	0.249341	0.33046	0.239519	0.171996	0.353014	0.158874	0.166744	0.099741	0.124779	0.131135	0.153492		not assigned.unknown	AT1G79270	ECT8;	evolutionarily conserved C-terminal region 8
GRMZM2G032163_T01	GRMZM2G032163	0.091381	0.302682	0.24041	0.224961	0.206454	0.225378	-0.272297	-0.252922	0.435256	0.445449	0.429564	0.350259		not assigned.unknown	AT1G79690	atnudt3;NUDT3;	nudix hydrolase homolog 3
GRMZM2G377553_T01	GRMZM2G377553	0.272785	0.414163	0.31866	0.353051	0.139909	0.28355	0.108726	0.171464	0.160557	0.185967	0.19462	0.237995	hypothetical protein LOC100304237	not assigned.unknown	AT1G80060		Ubiquitin-like superfamily protein
GRMZM5G817651_T02	GRMZM5G817651	-0.237504	-0.112149	-0.244396	-0.114164	-0.004778	-0.070166	-0.401796	-0.362598	0.060643	0.250549	0.257655	0.212373	hypothetical protein LOC100278060	not assigned.unknown	AT1G80710	DRS1;	DROUGHT SENSITIVE 1
GRMZM2G034697_T01	GRMZM2G034697	0.019309	-0.12321	-0.240617	-0.293993	-0.414903	-0.170368	0.049478	0.134954	-0.212759	-0.234442	-0.230381	-0.194447	hypothetical protein LOC100276493	not assigned.unknown	AT1G80860	ATPLMT;PLMT;	phospholipid N-methyltransferase
GRMZM5G887647_T01	GRMZM5G887647	-0.09961	-0.306904	-0.26721	-0.351186	-0.278989	-0.299488	0.107644	0.045741	-0.339908	-0.350528	-0.382275	-0.422114	hypothetical protein LOC100382929	not assigned.unknown	AT2G01350	QPT;	quinolinate phoshoribosyltransferase
GRMZM2G113205_T01	GRMZM2G113205	-0.185407	-0.421676	-0.404519	-0.475433	-0.308273	-0.310313	-0.036815	-0.045514	-0.218955	-0.267951	-0.290003	-0.335056	hypothetical protein LOC100191635	not assigned.unknown	AT2G03420		0
GRMZM2G074102_T01	GRMZM2G074102	0.27467	0.270611	0.322678	0.24543	0.123473	0.362075	0.241161	0.21061	0.092784	-0.031831	-0.021902	0.037712	hypothetical protein LOC100273090	not assigned.unknown	AT2G03510		SPFH/Band 7/PHB domain-containing membrane-associated protein family
GRMZM2G134844_T01	GRMZM2G134844	-0.054424	-0.289479	-0.263178	-0.295314	-0.27769	-0.229045	0.172671	0.111231	-0.329905	-0.427561	-0.445708	-0.440588	Putative uncharacterized protein	not assigned.unknown	AT2G03820		nonsense-mediated mRNA decay NMD3 family protein
GRMZM2G118433_T01	GRMZM2G118433	-0.277248	-0.180392	-0.100867	-0.012841	0.24045	-0.016368	-0.341367	-0.30459	0.323921	0.289105	0.272634	0.160468	hypothetical protein LOC100191413	not assigned.unknown	AT2G04280;AT4G12700		0
GRMZM2G091245_T01	GRMZM2G091245	-0.249882	-0.17359	-0.190483	-0.178415	-0.073071	-0.2633	-0.335237	-0.378059	0.115543	0.237882	0.233154	0.151362	hypothetical protein LOC100277966 (LOC100277966), mRNA	not assigned.unknown	AT2G04360		0
GRMZM2G318849_T05	GRMZM2G318849	0.012945	0.220343	0.394791	0.370358	0.375561	0.256308	0.037816	0.069402	0.202792	0.270684	0.286851	0.296573	hypothetical protein LOC100278719	not assigned.unknown	AT2G07170		ARM repeat superfamily protein
GRMZM2G045435_T02	GRMZM2G045435	0.226762	0.072688	0.135831	0.106816	-0.003747	0.097605	0.346858	0.316076	-0.10214	-0.200569	-0.231688	-0.239634	Putative uncharacterized protein	not assigned.unknown	AT2G13290		beta-1,4-N-acetylglucosaminyltransferase family protein
GRMZM2G050684_T01	GRMZM2G050684	-0.171046	-0.045206	-0.008651	-0.010531	0.077901	-0.07323	-0.326633	-0.333883	0.451757	0.352221	0.343406	0.254768	CBS domain containing protein	not assigned.unknown	AT2G14520;AT4G33700		CBS domain-containing protein with a domain of unknown function (DUF21);CBS domain-containing protein with a domain of unknown function (DUF21)
GRMZM2G133652_T01	GRMZM2G133652	-0.175849	-0.06384	0.07539	0.160631	0.386941	0.118349	-0.226517	-0.173536	0.191424	0.275323	0.274417	0.213506	Putative uncharacterized protein 334B7.2 Fragment	not assigned.unknown	AT2G15860		0
GRMZM2G084547_T02	GRMZM2G084547	0.102381	0.02384	0.181484	0.149974	0.156222	0.130026	0.315744	0.317198	-0.087496	-0.183596	-0.174756	-0.115573	peptidyl-prolyl cis-trans isomerase 1	not assigned.unknown	AT2G18040	PIN1AT;	peptidylprolyl cis/trans isomerase, NIMA-interacting 1
GRMZM2G147500_T06	GRMZM2G147500	-0.118211	-0.395665	-0.409694	-0.431837	-0.272073	-0.166184	-0.064052	0.045573	-0.197994	-0.280662	-0.308637	-0.36122	hypothetical protein LOC100276431	not assigned.unknown	AT2G18876;AT5G57410		Afadin/alpha-actinin-binding protein;Afadin/alpha-actinin-binding protein
GRMZM2G108686_T01	GRMZM2G108686	0.337912	0.143013	0.031646	-0.038105	-0.186072	0.185955	0.196521	0.226507	-0.086879	-0.173537	-0.206243	-0.212385	hypothetical protein LOC100381514	not assigned.unknown	AT2G20390		0
GRMZM2G062024_T01	GRMZM2G062024	-0.205359	-0.20228	-0.248072	-0.231633	-0.058935	-0.224694	-0.304728	-0.319965	0.047523	0.090801	0.086363	0.03268	carbohydrate transporter/ sugar porter/ transporter	not assigned.unknown	AT2G22730;AT5G64500		Major facilitator superfamily protein;Major facilitator superfamily protein
GRMZM2G110258_T01	GRMZM2G110258	-0.10476	-0.068379	-0.204962	-0.152992	-0.128717	-0.16736	-0.336461	-0.327976	0.114314	0.181792	0.174926	0.114884	hypothetical protein LOC100193975	not assigned.unknown	AT2G23370;AT4G34090		0
GRMZM5G862488_T01	GRMZM5G862488	-0.11518	0.099165	0.059867	0.0915	0.08224	0.126607	-0.298014	-0.200775	0.229642	0.392804	0.423437	0.423564	hypothetical protein LOC100274271	not assigned.unknown	AT2G23420;AT4G36940	NAPRT2;;NAPRT1;	nicotinate phosphoribosyltransferase 2;nicotinate phosphoribosyltransferase 1
GRMZM2G041842_T01	GRMZM2G041842	0.278641	0.129239	0.173418	0.083808	-0.035009	0.05813	0.411672	0.292673	-0.204333	-0.316047	-0.326955	-0.27056		not assigned.unknown	AT2G25320;AT2G25330		TRAF-like family protein;TRAF-like family protein
GRMZM2G115372_T01	GRMZM2G115372	-0.210518	-0.376929	-0.308686	-0.323948	-0.123365	-0.242776	-0.1307	-0.077258	-0.155118	-0.090535	-0.129918	-0.238544	ATPase (LOC100285563), mRNA	not assigned.unknown	AT2G25530		AFG1-like ATPase family protein
GRMZM2G428964_T01	GRMZM2G428964	0.198158	0.01913	-0.069443	-0.133605	-0.268118	-0.22262	0.299854	0.220039	-0.374377	-0.407333	-0.39823	-0.303132	hypothetical protein LOC100192759	not assigned.unknown	AT2G26840		0
GRMZM2G424595_T01	GRMZM2G424595	-0.241107	-0.069178	-0.081157	-0.018707	0.158122	-0.080858	-0.338383	-0.350518	0.241928	0.366479	0.364909	0.280498	hypothetical protein LOC100384314	not assigned.unknown	AT2G27900		0
GRMZM2G012964_T01	GRMZM2G012964	-0.046982	-0.24624	-0.117402	-0.191661	-0.082193	-0.120199	0.301877	0.211856	-0.378096	-0.38169	-0.400665	-0.392162	hypothetical protein LOC100384506	not assigned.unknown	AT2G29140;AT2G29190;AT2G29200;AT3G10360	APUM3;PUM3;;APUM2;PUM2;;APUM1;PUM1;;APUM4;PUM4;	pumilio 3;pumilio 2;pumilio 1;pumilio 4
GRMZM2G042623_T01	GRMZM2G042623	0.216965	-0.02347	0.074754	-0.061593	-0.146312	-0.082667	0.503444	0.394527	-0.399837	-0.51866	-0.528112	-0.452511	hypothetical protein LOC100279770	not assigned.unknown	AT2G29140;AT2G29190;AT2G29200;AT3G10360	APUM3;PUM3;;APUM2;PUM2;;APUM1;PUM1;;APUM4;PUM4;	pumilio 3;pumilio 2;pumilio 1;pumilio 4
GRMZM2G177518_T01	GRMZM2G177518	-0.006314	-0.103036	-0.160533	-0.157911	-0.161155	-0.343629	0.033917	-0.025989	-0.11367	-0.141238	-0.145238	-0.143723	hypothetical protein LOC100275225 (LOC100275225), mRNA	not assigned.unknown	AT2G29670		Tetratricopeptide repeat (TPR)-like superfamily protein
GRMZM2G006329_T01	GRMZM2G006329	0.206075	0.410942	0.270665	0.248538	-0.076563	0.050752	0.040525	0.057868	0.002208	0.140051	0.173675	0.260131	PH domain containing protein	not assigned.unknown	AT2G30880		Pleckstrin homology (PH) domain-containing protein
GRMZM2G306781_T01	GRMZM2G306781	-0.029857	-0.126695	-0.273369	-0.365575	-0.445156	-0.194288	-0.008369	0.018549	-0.235323	-0.233973	-0.220792	-0.16758	hypothetical protein LOC100277318	not assigned.unknown	AT2G31410		0
GRMZM2G011777_T02	GRMZM2G011777	0.189518	-0.019162	0.020237	-0.048924	-0.08783	-0.040747	0.363823	0.314996	-0.348757	-0.387026	-0.393369	-0.336492	hypothetical protein LOC100217299	not assigned.unknown	AT2G34050		0
GRMZM2G024109_T01	GRMZM2G024109	-0.015575	-0.1754	-0.318834	-0.401435	-0.460238	-0.143579	0.012033	0.077932	-0.253667	-0.295685	-0.289993	-0.242856		not assigned.unknown	AT2G38430;AT3G54310		0
GRMZM2G168412_T02	GRMZM2G168412	0.001432	-0.17555	-0.123835	-0.102239	-0.039295	-0.111806	0.161859	0.194929	-0.366068	-0.31128	-0.31628	-0.290273	hypothetical protein LOC100193530	not assigned.unknown	AT2G39670		Radical SAM superfamily protein
GRMZM2G014452_T01	GRMZM2G014452	0.151454	0.353443	0.263246	0.253041	0.09583	0.246347	-0.125554	-0.131728	0.196409	0.342491	0.36157	0.375022	hypothetical protein LOC100383526	not assigned.unknown	AT2G39740	HESO1;	Nucleotidyltransferase family protein
GRMZM2G003682_T01	GRMZM2G003682	-0.302507	-0.32691	-0.400432	-0.379941	-0.30076	-0.318764	-0.265156	-0.239334	-0.054228	-0.052895	-0.039306	-0.044407	nematode-resistance protein	not assigned.unknown	AT2G40000	ATHSPRO2;HSPRO2;	ortholog of sugar beet HS1 PRO-1 2
GRMZM5G832740_T01	GRMZM5G832740	0.049735	0.28554	0.203671	0.277457	0.185188	0.204508	-0.213252	-0.19947	0.36183	0.406463	0.426238	0.429141	protein yippee-like	not assigned.unknown	AT2G40110;AT3G11230		Yippee family putative zinc-binding protein;Yippee family putative zinc-binding protein
GRMZM5G804783_T02	GRMZM5G804783	-0.073207	0.109209	0.178515	0.252736	0.369112	0.264081	-0.254802	-0.204699	0.219739	0.355165	0.36142	0.32028	hypothetical protein LOC100279308	not assigned.unknown	AT2G40550	ETG1;	E2F target gene 1
GRMZM2G459861_T01	GRMZM2G459861	0.017379	-0.247516	-0.269488	-0.317184	-0.29693	-0.154551	0.132238	0.117865	-0.200626	-0.352399	-0.382681	-0.40413		not assigned.unknown	AT2G40800;AT3G56430		0
GRMZM2G005281_T02	GRMZM2G005281	-0.334782	-0.231076	-0.25143	-0.181605	-0.007021	-0.194061	-0.280185	-0.217239	0.13184	0.166012	0.183151	0.15674	GTPase family protein	not assigned.unknown	AT2G41670		P-loop containing nucleoside triphosphate hydrolases superfamily protein
GRMZM2G061043_T01	GRMZM2G061043	0.234228	0.020849	0.059839	-0.036876	-0.185251	-0.050275	0.440503	0.334925	-0.361051	-0.434839	-0.443529	-0.373503	hypothetical protein LOC100382780	not assigned.unknown	AT2G45000	EMB2766;	structural constituent of nuclear pore
GRMZM2G066222_T02	GRMZM2G066222	0.153117	0.098036	0.169931	0.107368	-0.011014	-0.033833	0.330128	0.331192	-0.19547	-0.215871	-0.186874	-0.078229	ribosomal protein S27	not assigned.unknown	AT2G45710;AT3G61110	;ARS27A;RS27A;	Zinc-binding ribosomal protein family protein;ribosomal protein S27
GRMZM2G106164_T01	GRMZM2G106164	-0.106779	-0.23524	-0.411117	-0.419223	-0.515262	-0.385678	0.032956	0.050443	-0.316633	-0.326671	-0.323782	-0.284514	hypothetical protein LOC100274094	not assigned.unknown	AT2G47910	CRR6;	chlororespiratory reduction 6
GRMZM2G472770_T02	GRMZM2G472770	0.070862	-0.173114	-0.0755	-0.18135	-0.20026	-0.219364	0.370823	0.243859	-0.277376	-0.459552	-0.484131	-0.472296	hypothetical protein LOC100381729	not assigned.unknown	AT3G01780	TPLATE;	ARM repeat superfamily protein
GRMZM2G044460_T01	GRMZM2G044460	0.242921	0.384037	0.356142	0.365982	0.169499	0.293203	0.164727	0.128016	0.166712	0.101522	0.128483	0.213309	hypothetical protein LOC100382514	not assigned.unknown	AT3G01860		0
GRMZM2G145024_T02	GRMZM2G145024	0.120391	0.384884	0.316669	0.330268	0.195884	0.242269	-0.067574	0.000693	0.247904	0.367735	0.414431	0.486674		not assigned.unknown	AT3G03610		ELMO/CED-12 family protein
GRMZM2G406043_T01	GRMZM2G406043	-0.29386	-0.102601	-0.112512	-0.024751	0.162901	-0.053707	-0.385103	-0.358212	0.220322	0.370016	0.372923	0.294435		not assigned.unknown	AT3G04490		0
GRMZM2G457621_T01	GRMZM2G457621	-0.096498	-0.201276	-0.381051	-0.352946	-0.433994	-0.31731	-0.170699	-0.177185	-0.117292	-0.095532	-0.121086	-0.178547	hypothetical protein LOC100272838	not assigned.unknown	AT3G04550;AT5G28500		0
GRMZM5G831313_T02	GRMZM5G831313	-0.012726	0.092713	-0.10698	-0.011356	-0.022053	0.037184	-0.353205	-0.297516	0.157628	0.32573	0.323013	0.266606	hypothetical protein LOC100272440	not assigned.unknown	AT3G04650		FAD/NAD(P)-binding oxidoreductase family protein
GRMZM2G052471_T03	GRMZM2G052471	0.124279	0.214736	0.380521	0.332455	0.300621	0.293752	0.137565	0.083498	0.175956	0.128842	0.144598	0.175465	thioredoxin-like protein 1	not assigned.unknown	AT3G04780		Protein of unknown function (DUF1000)
GRMZM2G123807_T02	GRMZM2G123807	0.090699	-0.142712	-0.058191	-0.081066	-0.025947	-0.064358	0.203235	0.172401	-0.248801	-0.388316	-0.402814	-0.374949	transport protein particle component, Bet3 containing protein	not assigned.unknown	AT3G05000		Transport protein particle (TRAPP) component
GRMZM2G135320_T01	GRMZM2G135320	0.016163	-0.120631	-0.247997	-0.247345	-0.357024	-0.231673	0.144782	0.126915	-0.326154	-0.340099	-0.338752	-0.287624	hypothetical protein LOC100278107	not assigned.unknown	AT3G05430;AT5G27650		Tudor/PWWP/MBT superfamily protein;Tudor/PWWP/MBT superfamily protein
GRMZM2G025250_T01	GRMZM2G025250	-0.173688	-0.034336	0.049226	0.057041	0.072889	-0.157911	-0.24656	-0.35936	0.155214	0.179008	0.189075	0.167443		not assigned.unknown	AT3G06080;AT5G19160	TBL10;;TBL11;	Plant protein of unknown function (DUF828);TRICHOME BIREFRINGENCE-LIKE 11
GRMZM2G024145_T01	GRMZM2G024145	-0.089123	0.082606	0.162405	0.208719	0.243475	0.075338	-0.232882	-0.123439	0.376657	0.33591	0.345254	0.311021	hypothetical protein LOC100191916	not assigned.unknown	AT3G06170		Serinc-domain containing serine and sphingolipid biosynthesis protein
GRMZM2G325804_T02	GRMZM2G325804	-0.043365	-0.19389	-0.284212	-0.269247	-0.279799	-0.405836	0.013008	0.035179	-0.159208	-0.187786	-0.207367	-0.241951		not assigned.unknown	AT3G06880		Transducin/WD40 repeat-like superfamily protein
GRMZM2G082207_T04	GRMZM2G082207	0.214933	0.189981	0.315823	0.274686	0.260694	0.271392	0.324263	0.360266	0.023361	-0.09412	-0.078162	-0.001092	hypothetical protein LOC100191379	not assigned.unknown	AT3G07170		Sterile alpha motif (SAM) domain-containing protein
GRMZM2G142437_T02	GRMZM2G142437	0.016059	0.150845	0.142857	0.185054	0.176249	0.267249	-0.207858	-0.211812	0.340198	0.407454	0.384282	0.284644	Putative uncharacterized protein	not assigned.unknown	AT3G08840		D-alanine--D-alanine ligase family
GRMZM2G077420_T01	GRMZM2G077420	0.370829	0.287555	0.340281	0.214175	0.00518	0.289436	0.3575	0.281921	0.026886	-0.09028	-0.10714	-0.085573		not assigned.unknown	AT3G09040		Pentatricopeptide repeat (PPR) superfamily protein
GRMZM2G007146_T01	GRMZM2G007146	0.151096	0.332305	0.400067	0.419637	0.333419	0.339378	0.043377	0.060369	0.33133	0.25269	0.267031	0.293198	hypothetical protein LOC100272816	not assigned.unknown	AT3G09450;AT3G09470		;Major facilitator superfamily protein
GRMZM2G077299_T01	GRMZM2G077299	0.281538	0.272032	0.377036	0.325016	0.246226	0.244397	0.264763	0.169434	0.034232	0.048608	0.028184	0.011115	alpha-N-arabinofuranosidase A	not assigned.unknown	AT3G10740;AT5G26120	ARAF;ARAF1;ASD1;ATASD1;;ASD2;ATASD2;	alpha-L-arabinofuranosidase 1;alpha-L-arabinofuranosidase 2
GRMZM2G331374_T01	GRMZM2G331374	0.064628	-0.105453	0.065227	-0.035565	-0.027855	-0.046465	0.395461	0.352176	-0.30723	-0.432907	-0.423173	-0.340312		not assigned.unknown	AT3G12150		0
GRMZM2G152768_T01	GRMZM2G152768	-0.037635	-0.049505	0.122408	0.143754	0.354648	0.212021	-0.079734	-0.101991	0.175181	0.121777	0.09929	0.026942	hypothetical protein LOC100382099	not assigned.unknown	AT3G13990		Kinase-related protein of unknown function (DUF1296)
GRMZM2G001334_T03	GRMZM2G001334	-0.106089	0.132794	-0.013041	0.046772	-0.028208	-0.116031	-0.352554	-0.348379	0.291204	0.390974	0.407339	0.377395	hypothetical protein LOC100279312	not assigned.unknown	AT3G15160		0
GRMZM2G071448_T01	GRMZM2G071448	-0.090086	-0.301313	-0.300668	-0.363603	-0.271569	-0.361393	0.053419	-0.01991	-0.188483	-0.273222	-0.296718	-0.337155		not assigned.unknown	AT3G15470;AT5G54200		Transducin/WD40 repeat-like superfamily protein;Transducin/WD40 repeat-like superfamily protein
GRMZM2G420469_T02	GRMZM2G420469	-0.157734	-0.280593	-0.347969	-0.37639	-0.334332	-0.421535	-0.145851	-0.139449	-0.137675	-0.156218	-0.172924	-0.216741	hypothetical protein LOC100193747	not assigned.unknown	AT3G15470;AT5G54200		Transducin/WD40 repeat-like superfamily protein;Transducin/WD40 repeat-like superfamily protein
GRMZM2G402092_T01	GRMZM2G402092	-0.143762	-0.185617	-0.28331	-0.246849	-0.227522	-0.360441	-0.226078	-0.21545	-0.035382	0.063694	0.04974	-0.013748	hypothetical protein LOC100277981	not assigned.unknown	AT3G17930		0
GRMZM2G173321_T01	GRMZM2G173321	0.20773	0.052728	0.22247	0.071846	0.036419	0.092754	0.367729	0.287335	-0.113575	-0.241652	-0.250711	-0.216712	DNA binding protein	not assigned.unknown	AT3G19184;AT5G42700		AP2/B3-like transcriptional factor family protein;AP2/B3-like transcriptional factor family protein
GRMZM2G148633_T01	GRMZM2G148633	-0.129831	0.118897	0.119601	0.105316	0.093658	0.036314	-0.27076	-0.264963	0.237509	0.338996	0.376763	0.398011	hypothetical protein LOC100276098	not assigned.unknown	AT3G21865	PEX22;	peroxin 22
GRMZM2G169671_T01	GRMZM2G169671	0.150735	0.128961	0.237789	0.215339	0.161931	0.329906	0.244427	0.260733	-0.027822	-0.114547	-0.117474	-0.081784		not assigned.unknown	AT3G22850;AT5G43830		Aluminium induced protein with YGL and LRDR motifs;Aluminium induced protein with YGL and LRDR motifs
GRMZM2G015295_T01	GRMZM2G015295	-0.01918	-0.346437	-0.311946	-0.288626	-0.153437	-0.093735	0.118164	0.110718	-0.270118	-0.431852	-0.46901	-0.498584	adenosylhomocysteinase	not assigned.unknown	AT3G23810;AT4G13940	ATSAHH2;SAHH2;;ATSAHH1;EMB1395;HOG1;MEE58;SAHH1;	S-adenosyl-l-homocysteine (SAH) hydrolase 2;S-adenosyl-L-homocysteine hydrolase
GRMZM2G098545_T01	GRMZM2G098545	-0.052798	0.224466	0.09309	0.191924	0.158466	0.035196	-0.234474	-0.221123	0.185945	0.335094	0.376193	0.419899	ATP-dependent protease Clp ATPase subunit	not assigned.unknown	AT3G26580		Tetratricopeptide repeat (TPR)-like superfamily protein
GRMZM2G059252_T01	GRMZM2G059252	-0.221452	-0.387929	-0.450341	-0.40927	-0.304127	-0.29155	-0.301421	-0.177169	-0.083698	-0.059335	-0.091963	-0.192054	hypothetical protein LOC100278550	not assigned.unknown	AT3G26710	CCB1;	cofactor assembly of complex C
GRMZM5G822842_T01	GRMZM5G822842	0.221399	0.186534	0.345846	0.266445	0.151655	0.122407	0.368129	0.252394	0.045261	-0.155672	-0.164418	-0.126735		not assigned.unknown	AT3G26890;AT5G41110		0
GRMZM2G015854_T01	GRMZM2G015854	0.286275	0.290119	0.147242	0.168677	-0.016124	0.097144	0.143244	0.208494	0.041561	0.063623	0.043093	0.029697	hypothetical protein LOC100304257	not assigned.unknown	AT3G26950		0
GRMZM5G862959_T02	GRMZM5G862959	0.106655	0.225676	0.330181	0.358984	0.393259	0.259344	0.029336	0.063076	0.241257	0.253734	0.266111	0.280965	hypothetical protein LOC100273149	not assigned.unknown	AT3G27460	AtSGF29a;SGF29a;	SGF29 tudor-like domain
GRMZM2G027797_T02	GRMZM2G027797	0.289246	0.262381	0.23753	0.201293	0.025728	0.298248	0.151785	0.185619	-0.060414	-0.01092	-0.000876	0.055035	hypothetical protein LOC100273556	not assigned.unknown	AT3G27640		Transducin/WD40 repeat-like superfamily protein
GRMZM2G451366_T01	GRMZM2G451366	-0.145921	-0.430657	-0.402566	-0.420123	-0.209051	-0.353645	-0.032468	-0.067537	-0.238425	-0.342043	-0.373385	-0.428178	nicalin	not assigned.unknown	AT3G44330		0
GRMZM5G843474_T01	GRMZM5G843474	-0.176374	-0.097936	-0.171706	-0.117699	-0.041977	-0.029817	-0.35865	-0.307606	0.097336	0.225217	0.225328	0.169291		not assigned.unknown	AT3G44370		Membrane insertion protein, OxaA/YidC with tetratricopeptide repeat domain
GRMZM2G342327_T02	GRMZM2G342327	0.123822	0.18861	0.315567	0.293746	0.273046	0.235782	0.276177	0.325459	0.066124	0.012053	0.020427	0.063227	hypothetical protein LOC100193323	not assigned.unknown	AT3G45090;AT5G60760		P-loop containing nucleoside triphosphate hydrolases superfamily protein;P-loop containing nucleoside triphosphate hydrolases superfamily protein
GRMZM2G133684_T02	GRMZM2G133684	0.272946	0.401015	0.30067	0.292551	0.059579	0.30251	0.087255	0.126536	0.098735	0.151457	0.177868	0.255282	Putative uncharacterized protein	not assigned.unknown	AT3G47980;AT5G62720		Integral membrane HPP family protein;Integral membrane HPP family protein
GRMZM2G107111_T01	GRMZM2G107111	-0.031434	0.256636	0.271796	0.292566	0.226588	0.196326	-0.24118	-0.171773	0.412428	0.423942	0.46198	0.491368	Putative uncharacterized protein	not assigned.unknown	AT3G48195		Phox (PX) domain-containing protein
GRMZM2G423831_T01	GRMZM2G423831	-0.098599	-0.33421	-0.398919	-0.358568	-0.293745	-0.292528	-0.024141	0.02309	-0.271671	-0.249266	-0.276274	-0.325649	hypothetical protein LOC100304356	not assigned.unknown	AT3G49140;AT5G24060		Pentatricopeptide repeat (PPR) superfamily protein;Pentatricopeptide repeat (PPR) superfamily protein
GRMZM2G101460_T01	GRMZM2G101460	0.156605	0.254644	0.248368	0.200218	0.076437	0.335078	0.077775	0.062144	0.035401	0.056753	0.069266	0.112147	hypothetical protein LOC100279198	not assigned.unknown	AT3G49725		GTP-binding protein, HflX
GRMZM2G173030_T01	GRMZM2G173030	0.144882	-0.046458	-0.009432	-0.072128	-0.183137	-0.107962	0.410242	0.336909	-0.344065	-0.441719	-0.448677	-0.384369	hypothetical protein LOC100274068	not assigned.unknown	AT3G50370		0
GRMZM2G116434_T01	GRMZM2G116434	0.256888	0.293996	0.274623	0.30735	0.186111	0.343216	0.043389	0.107034	0.196063	0.160547	0.140432	0.110999	hypothetical protein LOC100280322	not assigned.unknown	AT3G51130		0
GRMZM2G096370_T01	GRMZM2G096370	-0.222607	-0.155417	-0.136605	-0.076678	0.142497	0.004156	-0.382705	-0.328163	0.206886	0.305774	0.277755	0.147617	hypothetical protein LOC100381905	not assigned.unknown	AT3G52140		tetratricopeptide repeat (TPR)-containing protein
GRMZM2G067514_T01	GRMZM2G067514	0.345409	0.305362	0.139092	0.102207	-0.044551	0.252548	0.118049	0.147403	0.009097	-0.003105	-0.00454	0.039615	hypothetical protein LOC100275495	not assigned.unknown	AT3G52155		Phosphoglycerate mutase family protein
GRMZM2G130010_T01	GRMZM2G130010	0.206279	0.124953	0.21643	0.177923	0.128401	0.23969	0.323154	0.339514	-0.109901	-0.139975	-0.1398	-0.089468	hypothetical protein LOC100276705	not assigned.unknown	AT3G52860		0
GRMZM2G177026_T02	GRMZM2G177026	0.044519	0.269116	0.083396	0.168064	0.091995	0.042798	-0.260414	-0.245417	0.208285	0.334932	0.377479	0.433882	hypothetical protein LOC100279208	not assigned.unknown	AT3G55070		LisH/CRA/RING-U-box domains-containing protein
GRMZM2G051403_T01	GRMZM2G051403	-0.117714	-0.254176	-0.430131	-0.369861	-0.373538	-0.409931	-0.154123	-0.120853	-0.206647	-0.122765	-0.133342	-0.167949	hypothetical protein LOC100273037	not assigned.unknown	AT3G55250	PDE329;	0
AC197705.4_FGT011	AC197705.4_FG011	-0.234887	-0.137058	-0.256605	-0.212827	-0.192099	-0.251887	-0.319389	-0.328247	-0.040537	0.138001	0.149054	0.130839		not assigned.unknown	AT3G56040	UGP3;	UDP-glucose pyrophosphorylase 3
GRMZM2G035042_T01	GRMZM2G035042	-0.248229	-0.187605	-0.307953	-0.244878	-0.178201	-0.191859	-0.373408	-0.336591	0.002127	0.139106	0.142961	0.097743	IMP dehydrogenase/GMP reductase	not assigned.unknown	AT3G57180	BPG2;	P-loop containing nucleoside triphosphate hydrolases superfamily protein
GRMZM2G042099_T01	GRMZM2G042099	0.126384	0.002387	-0.026063	-0.003368	-0.017756	0.084974	0.212682	0.315796	-0.340358	-0.270117	-0.265638	-0.19943	hypothetical protein LOC100191812	not assigned.unknown	AT3G59090		0
GRMZM2G056606_T01	GRMZM2G056606	0.282318	0.233301	0.084257	0.106349	-0.051523	0.148788	0.089268	0.114792	0.066015	-0.016446	-0.020261	0.012934	Putative uncharacterized protein	not assigned.unknown	AT4G00585		0
GRMZM2G403797_T01	GRMZM2G403797	-0.211079	-0.165856	-0.240652	-0.195472	-0.161972	-0.342572	-0.172356	-0.173677	-0.102802	0.038007	0.053364	0.051642	hypothetical protein LOC100277394	not assigned.unknown	AT4G01037	AtWTF1;WTF1;	Ubiquitin carboxyl-terminal hydrolase family protein
GRMZM2G162616_T01	GRMZM2G162616	0.116109	-0.169902	0.014767	-0.069266	-0.007033	-0.027136	0.316217	0.240117	-0.101537	-0.376067	-0.424918	-0.47251	hypothetical protein LOC100191706	not assigned.unknown	AT4G02720		0
GRMZM2G060079_T05	GRMZM2G060079	0.053804	-0.223153	-0.199808	-0.286283	-0.248633	-0.236834	0.099458	0.069853	-0.090714	-0.290395	-0.345465	-0.431399	oxidoreductase, 2OG-Fe oxygenase family protein	not assigned.unknown	AT4G02940		oxidoreductase, 2OG-Fe(II) oxygenase family protein
GRMZM2G339848_T01	GRMZM2G339848	0.217853	0.355194	0.339417	0.280571	0.041046	0.112801	0.278769	0.196881	-0.044137	-0.039086	-0.000792	0.12695	Putative uncharacterized protein	not assigned.unknown	AT4G03090		sequence-specific DNA binding;sequence-specific DNA binding transcription factors
GRMZM2G358618_T01	GRMZM2G358618	-0.069949	0.121674	0.052036	0.073865	0.012863	0.135127	-0.277269	-0.236679	0.26275	0.397491	0.392637	0.326656		not assigned.unknown	AT4G03200		catalytics
GRMZM2G005346_T01	GRMZM2G005346	0.255624	0.274765	0.36433	0.346537	0.280774	0.385261	0.237946	0.242251	0.136187	0.050658	0.047193	0.069656	LOC100283464	not assigned.unknown	AT4G10050		esterase/lipase/thioesterase family protein
GRMZM2G107665_T01	GRMZM2G107665	-0.056973	-0.129824	-0.314179	-0.270811	-0.355946	-0.272028	0.028748	0.057075	-0.319765	-0.279763	-0.25873	-0.181993	aminomethyltransferase	not assigned.unknown	AT4G12130		Glycine cleavage T-protein family
GRMZM2G014313_T02	GRMZM2G014313	-0.256019	-0.371015	-0.150085	-0.1681	0.121147	-0.181761	-0.123645	-0.154264	0.170946	-0.046617	-0.082613	-0.196757	protein pob	not assigned.unknown	AT4G12590		Protein of unknown function DUF106, transmembrane
GRMZM2G170975_T01	GRMZM2G170975	0.09396	0.36497	0.331644	0.358434	0.196623	0.377084	-0.003129	0.043676	0.124691	0.235508	0.305753	0.443723	hypothetical protein LOC100275730	not assigned.unknown	AT4G12970	EPFL9;STOMAGEN;	stomagen
GRMZM2G314692_T04	GRMZM2G314692	0.073707	0.219856	0.281848	0.258265	0.30302	0.199859	-0.127311	-0.106496	0.375047	0.344292	0.330637	0.263192	hypothetical protein LOC100193630	not assigned.unknown	AT4G13400		2-oxoglutarate (2OG) and Fe(II)-dependent oxygenase superfamily protein
GRMZM5G820460_T04	GRMZM5G820460	0.000456	0.073026	0.034061	0.058725	0.039849	-0.025481	-0.214919	-0.173033	0.368071	0.297407	0.293073	0.235954	F-box domain containing protein	not assigned.unknown	AT4G15563		0
GRMZM2G571844_T01	GRMZM2G571844	0.068447	-0.165071	-0.168976	-0.237124	-0.278761	-0.080912	0.268459	0.207136	-0.382843	-0.453865	-0.470608	-0.443601		not assigned.unknown	AT4G15890		binding
GRMZM2G057973_T02	GRMZM2G057973	-0.037161	-0.119585	-0.233391	-0.241792	-0.301038	-0.216417	0.096836	0.06829	-0.354857	-0.302246	-0.288281	-0.22224	hypothetical protein LOC100272386	not assigned.unknown	AT4G16100;AT5G49220		Protein of unknown function (DUF789);Protein of unknown function (DUF789)
GRMZM5G835530_T01	GRMZM5G835530	0.04122	0.150934	0.290379	0.278524	0.34825	0.231292	0.02876	0.041105	0.234238	0.200277	0.197549	0.177191		not assigned.unknown	AT4G16144	AMSH3;	associated molecule with the SH3 domain of STAM 3
GRMZM2G473310_T01	GRMZM2G473310	-0.291981	-0.202763	-0.148405	-0.068792	0.162372	-0.103661	-0.254662	-0.205508	0.095642	0.229257	0.215535	0.119767		not assigned.unknown	AT4G17330	ATG2484-1;G2484-1;	G2484-1 protein
GRMZM2G456023_T02	GRMZM2G456023	-0.290994	-0.366136	-0.295515	-0.358423	-0.188034	-0.338163	-0.168164	-0.193858	-0.095413	-0.129331	-0.132853	-0.167034	hypothetical protein LOC100384563	not assigned.unknown	AT4G19040;AT5G45560	EDR2;;	ENHANCED DISEASE RESISTANCE 2;Pleckstrin homology (PH) domain-containing protein / lipid-binding START domain-containing protein
GRMZM2G068328_T01	GRMZM2G068328	0.286934	0.406082	0.339158	0.354369	0.220484	0.327911	-0.00624	0.068126	0.236611	0.268358	0.276126	0.294487	hypothetical protein LOC100193159	not assigned.unknown	AT4G20350		oxidoreductases
GRMZM5G803610_T04	GRMZM5G803610	-0.164413	-0.110705	-0.234981	-0.169582	-0.091754	-0.073981	-0.400105	-0.310121	0.066899	0.244094	0.233224	0.151576	hypothetical protein LOC100279364	not assigned.unknown	AT4G21220	AtLpxD2;LpxD2;	Trimeric LpxA-like enzymes superfamily protein
GRMZM2G064547_T01	GRMZM2G064547	0.105771	-0.028009	-0.163545	-0.229635	-0.351613	-0.008723	0.076618	0.129009	-0.24523	-0.222623	-0.222253	-0.180397	hypothetical protein LOC100274048	not assigned.unknown	AT4G21310		Protein of unknown function (DUF1218)
GRMZM2G107609_T01	GRMZM2G107609	0.046074	0.356013	0.339559	0.352427	0.252383	0.25501	-0.202176	-0.144525	0.420803	0.517878	0.535129	0.519701	Putative uncharacterized protein	not assigned.unknown	AT4G22740		glycine-rich protein
GRMZM2G052893_T01	GRMZM2G052893	-0.125039	-0.076857	-0.136772	-0.133452	-0.10903	-0.123538	-0.308419	-0.377412	0.137615	0.190583	0.182649	0.116637	hypothetical protein LOC100278168	not assigned.unknown	AT4G24090		0
GRMZM2G079109_T01	GRMZM2G079109	-0.032068	0.176149	0.175097	0.154862	0.116367	0.127761	-0.198219	-0.157405	0.293123	0.341719	0.375217	0.394028	abhydrolase domain-containing protein 5	not assigned.unknown	AT4G24160		alpha/beta-Hydrolases superfamily protein
GRMZM2G046900_T04	GRMZM2G046900	0.288453	0.198113	0.134081	0.108976	-0.03005	0.134119	0.216691	0.284974	-0.04177	-0.106838	-0.103668	-0.054998	hypothetical protein LOC100278972	not assigned.unknown	AT4G24380		0
GRMZM2G098239_T03	GRMZM2G098239	-0.211336	-0.25258	-0.375099	-0.258907	-0.144952	-0.159847	-0.255783	-0.213706	0.025596	-0.010794	-0.027356	-0.090147	Orf protein	not assigned.unknown	AT4G24510	CER2;VC-2;VC2;	HXXXD-type acyl-transferase family protein
GRMZM2G399952_T01	GRMZM2G399952	-0.260236	-0.100211	-0.216261	-0.179972	-0.139711	-0.161198	-0.445075	-0.361001	0.164157	0.35665	0.357625	0.274769	hypothetical protein LOC100274541	not assigned.unknown	AT4G24750		Rhodanese/Cell cycle control phosphatase superfamily protein
GRMZM2G161087_T02	GRMZM2G161087	-0.076314	0.103244	0.20835	0.224873	0.343551	0.254828	-0.191058	-0.172342	0.278936	0.385049	0.375767	0.301742	hypothetical protein LOC100304405	not assigned.unknown	AT4G24970;AT5G50780		Histidine kinase-, DNA gyrase B-, and HSP90-like ATPase family protein;Histidine kinase-, DNA gyrase B-, and HSP90-like ATPase family protein
GRMZM2G150648_T01	GRMZM2G150648	0.079488	-0.134979	-0.048995	-0.119918	-0.181216	-0.03476	0.359588	0.310663	-0.410127	-0.447087	-0.444825	-0.36977	hypothetical protein LOC100191636	not assigned.unknown	AT4G25630;AT5G52470	ATFIB2;FIB2;;ATFBR1;ATFIB1;FBR1;FIB1;SKIP7;	fibrillarin 2;fibrillarin 1
GRMZM2G023073_T01	GRMZM2G023073	0.007732	-0.203018	-0.233451	-0.326315	-0.318788	-0.251337	0.192038	0.105256	-0.367885	-0.442788	-0.43272	-0.360648		not assigned.unknown	AT4G27585		SPFH/Band 7/PHB domain-containing membrane-associated protein family
GRMZM2G110381_T01	GRMZM2G110381	0.059426	0.182143	0.260403	0.273684	0.272137	0.335201	-0.051604	0.030333	0.302545	0.27429	0.303212	0.338914	LOC100280486	not assigned.unknown	AT4G27745		Yippee family putative zinc-binding protein
GRMZM5G873015_T01	GRMZM5G873015	0.087622	-0.177645	-0.168191	-0.272273	-0.311619	-0.162804	0.273328	0.174674	-0.351128	-0.483848	-0.500598	-0.468229		not assigned.unknown	AT4G28200		0
GRMZM2G131623_T02	GRMZM2G131623	0.284266	0.361391	0.361514	0.325242	0.190272	0.318208	0.120919	0.124081	0.093011	0.088929	0.09731	0.143935	Putative uncharacterized protein	not assigned.unknown	AT4G28260		0
GRMZM2G117388_T03	GRMZM2G117388	-0.100478	0.087705	0.053405	0.068256	0.098679	-0.040316	-0.353463	-0.321921	0.373506	0.368132	0.390206	0.36784	Derlin-1.1 (ZmDerlin1-1)	not assigned.unknown	AT4G29330	DER1;	DERLIN-1
GRMZM2G169548_T01	GRMZM2G169548	-0.124428	-0.062092	-0.058421	-0.013143	0.068945	0.146931	-0.360596	-0.283664	0.260649	0.310289	0.301289	0.221766	hypothetical protein LOC100272846	not assigned.unknown	AT4G29540	AtLpxA;LpxA;	bacterial transferase hexapeptide repeat-containing protein
GRMZM2G131708_T01	GRMZM2G131708	-0.169557	-0.236508	-0.278183	-0.349985	-0.329755	-0.361074	-0.057199	-0.066622	-0.248181	-0.172861	-0.150503	-0.108918	hypothetical protein LOC100272998	not assigned.unknown	AT4G29590		S-adenosyl-L-methionine-dependent methyltransferases superfamily protein
GRMZM2G118104_T01	GRMZM2G118104	0.015461	0.176671	0.278716	0.353255	0.363079	0.229624	-0.087627	-0.157524	0.211685	0.273702	0.275571	0.249449	hypothetical protein LOC100304199	not assigned.unknown	AT4G29820	ATCFIM-25;CFIM-25;	homolog of CFIM-25
GRMZM5G891783_T01	GRMZM5G891783	-0.19317	-0.152039	-0.288156	-0.197774	-0.104714	-0.208651	-0.35605	-0.327802	0.009462	0.204296	0.20187	0.141338	hypothetical protein LOC100276032	not assigned.unknown	AT4G30720	PDE327;	FAD/NAD(P)-binding oxidoreductase family protein
GRMZM2G097995_T02	GRMZM2G097995	0.22271	0.360053	0.415928	0.403132	0.301593	0.279761	0.122389	0.110299	0.1992	0.195877	0.222025	0.288276	hypothetical protein LOC100277310	not assigned.unknown	AT4G32342;AT5G25360		0
AC212684.3_FGT012	AC212684.3_FG012	0.161971	0.047359	0.11069	0.058242	-0.088037	0.004283	0.374721	0.299773	-0.194436	-0.271766	-0.279405	-0.228475		not assigned.unknown	AT4G32430		Pentatricopeptide repeat (PPR) superfamily protein
GRMZM2G091756_T01	GRMZM2G091756	-0.164056	-0.068996	-0.18887	-0.113573	-0.049499	-0.108946	-0.342641	-0.345577	0.108665	0.203495	0.209642	0.175011	mitochondrial glycoprotein	not assigned.unknown	AT4G32605		Mitochondrial glycoprotein family protein
GRMZM2G412150_T01	GRMZM2G412150	-0.308891	-0.19322	-0.125417	-0.084685	0.129094	-0.14016	-0.254814	-0.249752	0.131634	0.258956	0.241194	0.133987		not assigned.unknown	AT4G32820		Tetratricopeptide repeat (TPR)-like superfamily protein
GRMZM2G063192_T01	GRMZM2G063192	0.151393	-0.019914	0.009855	0.005952	-0.098132	-0.037427	0.354032	0.360965	-0.351182	-0.373764	-0.368117	-0.283217	cell division cycle protein 20	not assigned.unknown	AT4G33260;AT4G33270;AT5G26900;AT5G27080;AT5G27570	AtCDC20.2;CDC20.2;;AtCDC20.1;CDC20.1;;AtCDC20.4;CDC20.4;;AtCDC20.3;CDC20.3;;AtCDC20.5;CDC20.5;	Transducin family protein / WD-40 repeat family protein;Transducin family protein / WD-40 repeat family protein;Transducin family protein / WD-40 repeat family protein;Transducin family protein / WD-40 repeat family protein;Transducin/WD40 repeat-like superfamily protein
GRMZM2G080355_T01	GRMZM2G080355	-0.269089	-0.272356	-0.327256	-0.292099	-0.221789	-0.359121	-0.17276	-0.165035	-0.047292	-0.034916	-0.027883	-0.045837	hypothetical protein LOC100278372	not assigned.unknown	AT4G34190	SEP1;	stress enhanced protein 1
GRMZM2G123709_T01	GRMZM2G123709	0.181596	0.374567	0.436945	0.491974	0.463315	0.403061	0.02652	0.03709	0.362972	0.350626	0.361649	0.370357	nucleotide binding protein	not assigned.unknown	AT4G35140		Transducin/WD40 repeat-like superfamily protein
GRMZM2G362306_T01	GRMZM2G362306	0.057419	-0.024854	0.078349	-0.011224	-0.052329	0.040752	0.414995	0.379201	-0.422009	-0.401905	-0.363805	-0.20866	hypothetical protein LOC100279201	not assigned.unknown	AT4G35910		Adenine nucleotide alpha hydrolases-like superfamily protein
GRMZM2G165290_T01	GRMZM2G165290	0.03968	-0.136706	-0.050089	-0.10672	-0.122738	-0.083109	0.324739	0.258269	-0.307715	-0.394418	-0.40836	-0.377543	hypothetical protein LOC100191780	not assigned.unknown	AT4G36680		Tetratricopeptide repeat (TPR)-like superfamily protein
GRMZM2G042208_T02	GRMZM2G042208	0.281649	0.209701	0.136333	0.152732	0.014718	0.002486	0.05313	0.123586	0.0895	0.061257	0.024268	-0.033573	hypothetical protein LOC100278909	not assigned.unknown	AT4G37020		0
GRMZM5G835772_T02	GRMZM5G835772	0.294645	0.34809	0.264065	0.202147	-0.036497	0.118454	0.184889	0.16938	0.067638	-0.030347	-0.001168	0.099591	hypothetical protein LOC100382492	not assigned.unknown	AT5G05310		TLC ATP/ADP transporter
GRMZM5G816791_T01	GRMZM5G816791	0.26436	0.123099	0.078013	-0.01811	-0.230803	0.010569	0.407997	0.327846	-0.252401	-0.396414	-0.387023	-0.277679	hypothetical protein LOC100381929	not assigned.unknown	AT5G07940;AT5G07970;AT5G07980		;dentin sialophosphoprotein-related;dentin sialophosphoprotein-related
GRMZM2G070442_T01	GRMZM2G070442	0.246578	0.408731	0.270176	0.283506	0.021475	0.360444	0.104568	0.088608	0.061754	0.082101	0.124974	0.253267	hypothetical protein LOC100276675	not assigned.unknown	AT5G10150		Domain of unknown function (DUF966)
GRMZM2G020409_T01	GRMZM2G020409	-0.088394	-0.280815	-0.340795	-0.453111	-0.449669	-0.266416	0.04091	0.050222	-0.300204	-0.34887	-0.347588	-0.316811		not assigned.unknown	AT5G10200		ARM-repeat/Tetratricopeptide repeat (TPR)-like protein
GRMZM2G024119_T07	GRMZM2G024119	0.289178	0.27655	0.197429	0.174376	0.035423	0.27477	0.169414	0.238519	-0.011604	-0.007175	-0.005784	0.037824	hypothetical protein LOC100277765	not assigned.unknown	AT5G10320		0
GRMZM2G019901_T01	GRMZM2G019901	-0.080976	-0.129027	-0.177867	-0.153824	-0.163552	-0.418558	-0.029429	-0.059715	-0.075954	-0.063499	-0.066781	-0.080596	hypothetical protein LOC100278924	not assigned.unknown	AT5G10690		pentatricopeptide (PPR) repeat-containing protein / CBS domain-containing protein
GRMZM2G154532_T05	GRMZM2G154532	0.0382	0.191282	0.16514	0.316586	0.357899	0.289806	-0.264163	-0.171383	0.485379	0.461395	0.449026	0.362153	hypothetical protein LOC100216683	not assigned.unknown	AT5G10730		NAD(P)-binding Rossmann-fold superfamily protein
GRMZM2G416388_T04	GRMZM2G416388	-0.056303	0.221572	0.070579	0.102776	-0.026764	0.115989	-0.267044	-0.124517	0.272481	0.377988	0.421126	0.46531	CBS domain protein	not assigned.unknown	AT5G10860	CBSX3;	Cystathionine beta-synthase (CBS) family protein
GRMZM2G118743_T01	GRMZM2G118743	-0.152859	0.094637	0.093781	0.077853	0.139525	0.038145	-0.316008	-0.293866	0.287195	0.404538	0.430406	0.41584	hypothetical protein LOC100191395	not assigned.unknown	AT5G11030	ALF4;	aberrant lateral root formation 4
GRMZM2G181018_T03	GRMZM2G181018	0.18503	0.294592	0.317778	0.386035	0.330968	0.356156	0.022775	0.114562	0.303002	0.245396	0.259856	0.283768	arabinogalactan protein	not assigned.unknown	AT5G11680		0
GRMZM2G119339_T01	GRMZM2G119339	0.112029	0.294075	0.36657	0.327464	0.20648	0.19132	0.066298	0.046444	0.184622	0.227497	0.272237	0.352597	hypothetical protein LOC100193821	not assigned.unknown	AT5G12230;AT5G19480	MED19A;;	0
GRMZM2G305851_T01	GRMZM2G305851	-0.051907	-0.178341	-0.293811	-0.348401	-0.387819	-0.356004	0.122012	0.056009	-0.464399	-0.381422	-0.365584	-0.290559	hypothetical protein LOC100276525	not assigned.unknown	AT5G12470		Protein of unknown function (DUF3411)
GRMZM2G140095_T01	GRMZM2G140095	-0.010096	0.048372	0.2158	0.303327	0.433957	0.080639	0.014792	-0.031067	0.234928	0.208511	0.177489	0.089089	protein kinase APK1A (LOC100283091), mRNA	not assigned.unknown	AT5G13160;AT5G18610	PBS1;;	Protein kinase superfamily protein;Protein kinase superfamily protein
GRMZM2G131820_T01	GRMZM2G131820	0.197563	-0.02105	-0.028291	-0.075887	-0.170206	0.100276	0.323456	0.281801	-0.361676	-0.362465	-0.387357	-0.36796	hypothetical protein LOC100216732	not assigned.unknown	AT5G14080		Tetratricopeptide repeat (TPR)-like superfamily protein
GRMZM2G053767_T03	GRMZM2G053767	-0.233696	-0.168615	-0.226152	-0.17322	-0.030778	-0.107227	-0.331213	-0.326392	0.058719	0.128256	0.151751	0.151975	hypothetical protein LOC100193155	not assigned.unknown	AT5G15750		Alpha-L RNA-binding motif/Ribosomal protein S4 family protein
GRMZM2G067277_T01	GRMZM2G067277	0.122741	0.327219	0.355307	0.458526	0.427659	0.329597	-0.057306	-0.064978	0.331904	0.371435	0.374631	0.353193	hypothetical protein LOC100276795	not assigned.unknown	AT5G16550		0
GRMZM2G465257_T01	GRMZM2G465257	0.124778	0.346392	0.371195	0.382211	0.244736	0.147643	0.110975	0.116934	0.1661	0.19801	0.245297	0.351009	Putative uncharacterized protein	not assigned.unknown	AT5G16920		Fasciclin-like arabinogalactan family protein
GRMZM2G504906_T01	GRMZM2G504906	0.298664	0.199036	0.171577	0.044396	-0.143027	0.110123	0.403378	0.363818	-0.245212	-0.310732	-0.29229	-0.169541		not assigned.unknown	AT5G17270;AT5G37130		Protein prenylyltransferase superfamily protein;Protein prenylyltransferase superfamily protein
GRMZM2G163307_T01	GRMZM2G163307	0.217293	0.391654	0.357476	0.383437	0.251469	0.355861	0.125675	0.164497	0.132405	0.121805	0.151068	0.236744	hypothetical protein LOC100280088	not assigned.unknown	AT5G19930		Protein of unknown function DUF92, transmembrane
GRMZM2G176910_T01	GRMZM2G176910	0.063932	0.310853	0.227093	0.260144	0.059605	0.16622	-0.121721	-0.077313	0.195369	0.338355	0.371128	0.415694	growth inhibition and differentiation-related protein 88	not assigned.unknown	AT5G22120		0
GRMZM2G142456_T01	GRMZM2G142456	-0.282467	-0.120347	-0.090477	-0.046164	0.142776	0.020057	-0.344597	-0.316746	0.191929	0.31445	0.306693	0.216934		not assigned.unknown	AT5G22450		0
GRMZM2G133444_T01	GRMZM2G133444	0.150979	0.388567	0.408877	0.397135	0.294067	0.230747	-0.029401	-0.085885	0.347138	0.395718	0.397451	0.374791	hypothetical protein LOC100383632	not assigned.unknown	AT5G23390		Plant protein of unknown function (DUF639)
GRMZM2G310944_T01	GRMZM2G310944	0.192157	-0.158704	-0.172817	-0.235217	-0.291605	-0.203495	0.367391	0.282778	-0.350425	-0.567363	-0.593547	-0.557123		not assigned.unknown	AT5G24710		Transducin/WD40 repeat-like superfamily protein
GRMZM2G093291_T01	GRMZM2G093291	-0.088575	-0.22943	-0.281316	-0.324229	-0.377127	-0.268406	0.044376	0.076232	-0.293163	-0.222386	-0.233708	-0.2436	hypothetical protein LOC100383512	not assigned.unknown	AT5G27270	EMB976;	Tetratricopeptide repeat (TPR)-like superfamily protein
GRMZM2G148167_T01	GRMZM2G148167	-0.196464	-0.236515	-0.341902	-0.334221	-0.338408	-0.358259	-0.09493	-0.04725	-0.084575	-0.178557	-0.164565	-0.137744	hypothetical protein LOC100193781	not assigned.unknown	AT5G34940	AtGUS3;GUS3;	glucuronidase 3
GRMZM2G044354_T01	GRMZM2G044354	0.231326	0.306633	0.345709	0.358858	0.366651	0.331128	0.031455	0.040679	0.340223	0.249437	0.237514	0.203535	LOC100282809	not assigned.unknown	AT5G35080		0
GRMZM2G005955_T02	GRMZM2G005955	-0.277371	-0.087722	-0.113488	0.023489	0.202254	-0.005947	-0.337931	-0.282822	0.247702	0.343874	0.356144	0.309473	hypothetical protein LOC100278249	not assigned.unknown	AT5G35180		Protein of unknown function (DUF1336)
GRMZM2G098712_T01	GRMZM2G098712	0.107237	0.013385	0.157417	0.086298	0.096219	0.06687	0.360812	0.26776	-0.036225	-0.192899	-0.220799	-0.232864		not assigned.unknown	AT5G39710	EMB2745;	Tetratricopeptide repeat (TPR)-like superfamily protein
GRMZM2G378040_T01	GRMZM2G378040	-0.055055	0.147776	0.15263	0.243848	0.23173	0.183477	-0.2375	-0.15649	0.219853	0.441025	0.448839	0.402982		not assigned.unknown	AT5G40270;AT5G40290		HD domain-containing metal-dependent phosphohydrolase family protein;HD domain-containing metal-dependent phosphohydrolase family protein
GRMZM2G015869_T01	GRMZM2G015869	0.053235	0.109216	0.267197	0.303325	0.436924	0.218226	0.02597	0.09527	0.264481	0.249291	0.233366	0.172047	cystinosin (LOC100283468), mRNA	not assigned.unknown	AT5G40670		PQ-loop repeat family protein / transmembrane family protein
GRMZM2G356034_T01	GRMZM2G356034	0.180769	0.428674	0.483653	0.413287	0.24466	0.242714	0.257655	0.210389	0.03359	0.115523	0.163074	0.286339	hypothetical protein LOC100383993	not assigned.unknown	AT5G41620		0
GRMZM2G156422_T01	GRMZM2G156422	0.217683	-0.083428	-0.139815	-0.163117	-0.263269	-0.172191	0.327457	0.288458	-0.334657	-0.419407	-0.45256	-0.446419	hypothetical protein LOC100272987	not assigned.unknown	AT5G42090		Lung seven transmembrane receptor family protein
GRMZM2G075257_T01	GRMZM2G075257	0.28319	0.287022	0.236806	0.281845	0.181525	0.334653	0.197359	0.293533	-0.022869	0.02241	0.018557	0.051237	protein BRE	not assigned.unknown	AT5G42470		0
GRMZM2G330945_T01	GRMZM2G330945	0.117304	-0.001256	-0.10883	-0.1774	-0.348855	-0.0718	0.29175	0.311745	-0.388667	-0.289807	-0.28665	-0.223843	hypothetical protein LOC100193895	not assigned.unknown	AT5G42900	COR27;	cold regulated gene 27
GRMZM2G021549_T01	GRMZM2G021549	0.385573	0.324344	0.369558	0.326442	0.159608	0.174978	0.362406	0.316386	-0.115464	-0.127118	-0.125825	-0.058128		not assigned.unknown	AT5G44150		0
GRMZM2G351417_T01	GRMZM2G351417	-0.072682	0.101245	0.080267	0.094499	0.186633	0.183738	-0.309444	-0.259928	0.363553	0.388523	0.399263	0.360765		not assigned.unknown	AT5G47540		Mo25 family protein
GRMZM2G368678_T01	GRMZM2G368678	-0.277446	-0.196439	-0.171488	-0.129066	0.094062	-0.11642	-0.305313	-0.260071	0.08893	0.230099	0.215044	0.117729		not assigned.unknown	AT5G47690		binding
GRMZM2G085469_T01	GRMZM2G085469	0.219711	0.359229	0.308871	0.380049	0.227344	0.276312	0.072154	0.119217	0.153219	0.16997	0.200152	0.277187	hypothetical protein LOC100278233	not assigned.unknown	AT5G47830		0
GRMZM2G062848_T03	GRMZM2G062848	-0.013399	0.151751	0.228256	0.278687	0.289975	0.21409	-0.164489	-0.107263	0.375529	0.375687	0.362199	0.287058	hypothetical protein LOC100277415	not assigned.unknown	AT5G47900		Protein of unknown function (DUF1624)
GRMZM2G058970_T01	GRMZM2G058970	-0.295286	-0.192904	-0.174309	-0.048072	0.212411	-0.038403	-0.307867	-0.21201	0.060499	0.180852	0.195029	0.165987		not assigned.unknown	AT5G49930	emb1441;	zinc knuckle (CCHC-type) family protein
GRMZM2G030858_T01	GRMZM2G030858	0.406605	0.269626	0.344294	0.257479	0.124657	0.201008	0.429624	0.345954	-0.063899	-0.212225	-0.241376	-0.224682		not assigned.unknown	AT5G50970		transducin family protein / WD-40 repeat family protein
GRMZM2G139160_T02	GRMZM2G139160	0.296156	0.322206	0.260112	0.274339	0.020106	0.275345	0.157185	0.16116	-0.027498	0.035537	0.036021	0.075399	C2H2 zinc finger protein	not assigned.unknown	AT5G54630		zinc finger protein-related
GRMZM2G393935_T01	GRMZM2G393935	0.296673	0.29955	0.29217	0.259873	0.135557	0.275895	0.14425	0.108551	-0.016505	0.055084	0.048188	0.059641		not assigned.unknown	AT5G55840		Pentatricopeptide repeat (PPR) superfamily protein
GRMZM2G018417_T02	GRMZM2G018417	0.285975	0.353084	0.274153	0.264897	0.1225	0.248329	0.089721	0.09431	0.227994	0.110144	0.117753	0.157328	hypothetical protein LOC100192034	not assigned.unknown	AT5G57490	ATVDAC4;VDAC4;	voltage dependent anion channel 4
GRMZM2G352132_T01	GRMZM2G352132	-0.193225	-0.452928	-0.495304	-0.460147	-0.316549	-0.356772	-0.13421	-0.140306	-0.142439	-0.261809	-0.303969	-0.399615		not assigned.unknown	AT5G58000		Reticulon family protein
GRMZM2G128865_T01	GRMZM2G128865	-0.278635	-0.148424	-0.144332	-0.090189	0.116943	-0.066892	-0.417666	-0.376032	0.222443	0.355644	0.347098	0.241997		not assigned.unknown	AT5G58100		0
GRMZM2G010196_T01	GRMZM2G010196	-0.114831	-0.206731	-0.271092	-0.317501	-0.302068	-0.347582	-0.104572	-0.133952	-0.115964	-0.10048	-0.110021	-0.144254	hypothetical protein LOC100193255	not assigned.unknown	AT5G58250	EMB3143;	0
GRMZM2G076630_T01	GRMZM2G076630	-0.121749	0.090268	0.094421	0.177932	0.290836	0.13501	-0.342635	-0.322659	0.290796	0.393672	0.398507	0.345126	hypothetical protein LOC100383356	not assigned.unknown	AT5G62090	SLK2;	SEUSS-like 2
GRMZM2G071491_T02	GRMZM2G071491	-0.129216	0.000462	0.114572	0.192273	0.377686	0.090817	-0.16011	-0.113029	0.222091	0.290716	0.280017	0.206651	hypothetical protein LOC100280226	not assigned.unknown	AT5G62090	SLK2;	SEUSS-like 2
GRMZM2G057690_T01	GRMZM2G057690	-0.066379	-0.215924	-0.118487	-0.163931	-0.168323	-0.102912	0.274817	0.255248	-0.331002	-0.412317	-0.39568	-0.315893		not assigned.unknown	AT5G66230		Chalcone-flavanone isomerase family protein
GRMZM2G486244_T01	GRMZM2G486244	0.327272	0.206975	0.275205	0.189484	0.075854	0.184228	0.203602	0.182994	-0.008585	-0.066856	-0.097032	-0.117205		not assigned.unknown
GRMZM2G022632_T01	GRMZM2G022632	0.145391	0.043884	0.150302	0.136278	0.265274	0.333404	0.09864	0.075659	0.11573	0.040042	0.005785	-0.056013		not assigned.unknown
GRMZM2G089222_T01	GRMZM2G089222	-0.317937	-0.173378	-0.1481	-0.070561	0.115134	-0.137742	-0.380998	-0.369154	0.248894	0.330331	0.312381	0.193736		not assigned.unknown
GRMZM2G019225_T01	GRMZM2G019225	0.12253	0.325211	0.416596	0.393163	0.362554	0.441697	0.033162	0.041118	0.228539	0.308758	0.333475	0.371169		not assigned.unknown
GRMZM2G157580_T02	GRMZM2G157580	0.122479	0.445836	0.348594	0.357488	0.204606	0.373638	-0.144011	-0.139049	0.311526	0.41839	0.469142	0.548466		not assigned.unknown
GRMZM2G156415_T06	GRMZM2G156415	0.356227	0.498706	0.533537	0.486959	0.301741	0.424172	0.237571	0.145231	0.215291	0.174902	0.175776	0.211003	hypothetical protein LOC100276459	not assigned.unknown
GRMZM5G877929_T01	GRMZM5G877929	0.157452	0.310449	0.257155	0.262422	0.148991	0.419677	0.019038	0.042061	0.113679	0.101946	0.128165	0.19547	Putative uncharacterized protein	not assigned.unknown
GRMZM5G819438_T01	GRMZM5G819438	0.204162	0.344142	0.321387	0.335323	0.184782	0.410782	-0.042491	0.022001	0.297304	0.283881	0.301468	0.329938	NudC domain-containing protein 2	not assigned.unknown
GRMZM5G893764_T06	GRMZM5G893764	0.213081	0.374931	0.292187	0.30637	0.104111	0.272585	0.023118	0.053904	0.135976	0.25927	0.28513	0.336235	hypothetical protein LOC100273832	not assigned.unknown
GRMZM2G165209_T01	GRMZM2G165209	0.255802	0.360092	0.215767	0.21476	-0.013116	0.162947	0.174311	0.168361	-0.012759	0.020668	0.056325	0.167521	hypothetical protein LOC100272540	not assigned.unknown
GRMZM2G126484_T02	GRMZM2G126484	0.132324	0.340341	0.42375	0.410554	0.369332	0.410143	-0.05808	-0.094913	0.298835	0.326256	0.335964	0.331019	hypothetical protein LOC100304407	not assigned.unknown
GRMZM2G406977_T01	GRMZM2G406977	0.069065	0.387771	0.32319	0.371962	0.251407	0.264822	-0.128711	-0.102756	0.317093	0.380653	0.422332	0.483333	Heterogeneous nuclear ribonucleoprotein U-like protein 1Putative uncharacterized protein ;	not assigned.unknown
GRMZM5G806818_T01	GRMZM5G806818	-0.071401	0.267505	0.182584	0.234502	0.065518	0.136397	-0.148444	-0.097991	0.112191	0.286614	0.359995	0.482834	hypothetical protein LOC100384824	not assigned.unknown
GRMZM2G453424_T02	GRMZM2G453424	0.134881	0.405663	0.37501	0.382033	0.259403	0.357161	-0.017869	-0.001439	0.181634	0.281897	0.346867	0.472308	hypothetical protein LOC100191330	not assigned.unknown
GRMZM2G025074_T01	GRMZM2G025074	0.060222	0.294881	0.279091	0.345404	0.34636	0.349796	-0.262648	-0.196876	0.518413	0.532597	0.52962	0.466389		not assigned.unknown
AC148167.6_FGT001	AC148167.6_FG001	0.144028	0.445744	0.432944	0.388683	0.21291	0.268983	0.033302	0.028492	0.162721	0.310369	0.363532	0.463483	LOC100284611	not assigned.unknown
GRMZM2G420571_T01	GRMZM2G420571	0.272207	0.386627	0.375136	0.358863	0.147779	0.402727	0.189171	0.191196	0.169649	0.131389	0.145758	0.201914		not assigned.unknown
GRMZM2G319760_T01	GRMZM2G319760	-0.039618	0.149182	0.195419	0.267055	0.332842	0.312672	-0.22404	-0.170594	0.334615	0.454662	0.440239	0.349569		not assigned.unknown
GRMZM2G121047_T01	GRMZM2G121047	0.18792	0.052885	0.149377	0.048423	-0.095646	0.028886	0.459461	0.407738	-0.263614	-0.387828	-0.38309	-0.291222		not assigned.unknown
GRMZM2G020450_T01	GRMZM2G020450	0.009026	0.310834	0.1886	0.251978	0.116413	0.122191	-0.103324	-0.028317	0.219304	0.333008	0.377884	0.444633		not assigned.unknown
AC211401.4_FGT003	AC211401.4_FG003	-0.110678	0.183973	0.259866	0.272411	0.326767	0.172323	-0.163544	-0.109872	0.347862	0.373027	0.411158	0.439084	hypothetical protein LOC100193318	not assigned.unknown
GRMZM2G128491_T01	GRMZM2G128491	0.065837	0.148892	0.20927	0.293247	0.341137	0.261256	-0.097318	-0.043291	0.463131	0.284516	0.267307	0.20154	hypothetical protein LOC100276254	not assigned.unknown
GRMZM2G113532_T01	GRMZM2G113532	0.25042	0.305912	0.335676	0.339933	0.27345	0.399045	0.161776	0.23889	0.152753	0.127214	0.152858	0.222445	hypothetical protein LOC100278162	not assigned.unknown
GRMZM2G457347_T01	GRMZM2G457347	-0.026017	0.108916	0.234935	0.340017	0.426417	0.116445	-0.04229	-0.123968	0.218634	0.237352	0.231435	0.187409		not assigned.unknown
GRMZM2G086946_T01	GRMZM2G086946	0.109077	0.165522	0.336274	0.332718	0.400798	0.391086	0.04733	0.069451	0.228337	0.164039	0.166506	0.161716		not assigned.unknown
GRMZM2G062476_T01	GRMZM2G062476	0.080491	0.339808	0.355911	0.386782	0.337009	0.254812	-0.164688	-0.173917	0.367527	0.423657	0.4385	0.430149	hypothetical protein LOC100276696	not assigned.unknown
GRMZM2G139858_T02	GRMZM2G139858	-0.143513	0.053057	0.133143	0.122201	0.241369	0.161494	-0.285984	-0.245145	0.371164	0.431535	0.426805	0.341206	hypothetical protein LOC100274181	not assigned.unknown
GRMZM2G037193_T01	GRMZM2G037193	0.072487	0.362747	0.27815	0.280677	0.0497	0.158532	-0.063614	-0.038911	0.145606	0.301827	0.346605	0.426434		not assigned.unknown
GRMZM5G843174_T02	GRMZM5G843174	0.065585	0.294404	0.317346	0.349248	0.326009	0.307049	-0.056196	-0.040784	0.317125	0.360311	0.392688	0.425478	hypothetical protein LOC100192562	not assigned.unknown
GRMZM2G094988_T02	GRMZM2G094988	0.355599	0.281449	0.351284	0.278362	0.14689	0.279831	0.263742	0.192029	-0.052708	-0.088026	-0.095964	-0.057815		not assigned.unknown
GRMZM5G892709_T01	GRMZM5G892709	0.171823	0.441169	0.3373	0.363313	0.145524	0.298133	-0.068409	-0.054522	0.240999	0.354948	0.380873	0.425024	Putative uncharacterized protein	not assigned.unknown
GRMZM2G075023_T02	GRMZM2G075023	0.044581	0.169007	0.010721	0.059124	-0.065298	-0.03841	-0.332427	-0.268539	0.304897	0.417258	0.403085	0.31268	hypothetical protein LOC100277103	not assigned.unknown
GRMZM2G057305_T02	GRMZM2G057305	0.153551	0.358981	0.157183	0.211232	-0.056172	0.10199	-0.135339	-0.068796	0.17444	0.251314	0.273306	0.311644	hypothetical protein LOC100272512	not assigned.unknown
GRMZM2G061492_T01	GRMZM2G061492	0.139723	0.332798	0.41536	0.430815	0.40667	0.295633	0.044272	0.010336	0.323699	0.358107	0.342871	0.292894		not assigned.unknown
GRMZM2G087651_T01	GRMZM2G087651	0.328457	0.215764	0.221361	0.13961	0.000667	0.169923	0.225732	0.218128	0.032488	-0.123435	-0.135975	-0.112156	LOC100281355	not assigned.unknown
GRMZM2G008242_T01	GRMZM2G008242	0.055486	0.299802	0.272959	0.366699	0.281234	0.32071	-0.109443	-0.050391	0.198627	0.291083	0.337543	0.412211	serine esterase family protein	not assigned.unknown
GRMZM2G000713_T01	GRMZM2G000713	0.197873	0.302821	0.308648	0.339029	0.282542	0.399941	-0.067376	-0.024185	0.406292	0.339717	0.338877	0.314987	hypothetical protein LOC100275743	not assigned.unknown
GRMZM5G864178_T01	GRMZM5G864178	0.326776	0.261354	0.230069	0.130318	-0.040959	0.082279	0.222289	0.156568	-0.103865	-0.129339	-0.129757	-0.077107		not assigned.unknown
GRMZM5G858880_T01	GRMZM5G858880	0.031604	0.281008	0.20205	0.256415	0.141031	0.205274	-0.132841	-0.102115	0.192861	0.364518	0.39001	0.409518		not assigned.unknown
GRMZM2G043183_T03	GRMZM2G043183	-0.032196	0.150476	0.08569	0.154491	0.112552	0.024272	-0.22914	-0.195479	0.277124	0.401111	0.398028	0.333596	Putative uncharacterized protein	not assigned.unknown
GRMZM2G080349_T01	GRMZM2G080349	0.127284	0.20475	0.319512	0.275055	0.253999	0.338692	-0.053057	-0.048837	0.40146	0.369486	0.341318	0.24415	hypothetical protein LOC100278124 (LOC100278124), mRNA	not assigned.unknown
GRMZM5G806441_T01	GRMZM5G806441	-0.044574	-0.212823	-0.077971	-0.111549	-0.029167	-0.080124	0.288917	0.362559	-0.31653	-0.343983	-0.359388	-0.34565		not assigned.unknown
GRMZM2G058484_T01	GRMZM2G058484	0.151651	0.413625	0.266169	0.304224	0.112821	0.145563	-0.101752	-0.04907	0.234723	0.34653	0.372173	0.409267	Putative uncharacterized protein	not assigned.unknown
GRMZM2G037094_T01	GRMZM2G037094	0.12597	-0.00935	-0.006728	-0.026694	-0.129205	0.060795	0.335385	0.36141	-0.278174	-0.353938	-0.346633	-0.263116		not assigned.unknown
GRMZM2G341269_T02	GRMZM2G341269	-0.318253	-0.076306	-0.089311	0.007803	0.107221	-0.094334	-0.403451	-0.360277	0.159743	0.403757	0.43396	0.406716		not assigned.unknown
GRMZM2G022820_T01	GRMZM2G022820	0.253412	0.265679	0.328439	0.252554	0.049914	0.168307	0.41914	0.355273	-0.119383	-0.129605	-0.123033	-0.048873		not assigned.unknown
GRMZM2G018955_T01	GRMZM2G018955	-0.063846	0.207087	0.20955	0.267938	0.182167	0.077508	-0.107489	-0.112343	0.227001	0.296718	0.343399	0.406687	hypothetical protein LOC100273087	not assigned.unknown
GRMZM2G027272_T01	GRMZM2G027272	-0.09774	0.185628	0.127977	0.130395	0.015577	0.097963	-0.287633	-0.2786	0.215358	0.298978	0.347891	0.406193	hypothetical protein LOC100193184	not assigned.unknown
GRMZM5G819302_T01	GRMZM5G819302	0.321054	0.416075	0.335881	0.256089	0.008318	0.320131	0.057251	0.020377	0.3212	0.25102	0.227354	0.187733		not assigned.unknown
GRMZM2G122863_T01	GRMZM2G122863	0.102724	0.336379	0.369798	0.395252	0.270706	0.35391	-0.003754	0.029071	0.280807	0.32828	0.359484	0.404768	hypothetical protein LOC100279455	not assigned.unknown
GRMZM2G463318_T01	GRMZM2G463318	0.232819	0.221229	0.173049	0.20238	0.098956	0.355414	0.113032	0.107833	-0.076726	-0.044751	-0.034847	0.023228		not assigned.unknown
GRMZM2G042006_T03	GRMZM2G042006	0.313333	0.222729	0.090067	0.046406	-0.17655	0.083191	0.339113	0.304526	-0.250278	-0.220059	-0.193764	-0.069234	hypothetical protein LOC100192817	not assigned.unknown
GRMZM2G124288_T02	GRMZM2G124288	0.055253	0.09201	0.254292	0.307874	0.388382	0.255575	0.056134	0.127432	0.175947	0.165509	0.161749	0.140726	hypothetical protein LOC100276316	not assigned.unknown
GRMZM5G856681_T01	GRMZM5G856681	-0.033493	0.147713	0.13952	0.153891	0.203302	0.150803	-0.27395	-0.27182	0.34842	0.393562	0.391692	0.333705	hypothetical protein LOC100383133	not assigned.unknown
GRMZM2G127656_T03	GRMZM2G127656	0.173693	0.081477	0.093218	0.125122	0.076579	0.241939	0.297043	0.348941	-0.260523	-0.235631	-0.220974	-0.133806	hypothetical protein LOC100273932	not assigned.unknown
GRMZM2G091583_T02	GRMZM2G091583	0.309509	0.403882	0.359693	0.27129	0.088745	0.151337	0.108445	-0.002301	0.190814	0.118322	0.122949	0.15503	hypothetical protein LOC100384257	not assigned.unknown
GRMZM5G823855_T02	GRMZM5G823855	0.309039	0.294527	0.230849	0.139914	-0.047387	0.127624	0.138312	0.100072	0.15725	0.024308	0.008151	0.002852	hypothetical protein LOC100383156	not assigned.unknown
GRMZM2G323353_T01	GRMZM2G323353	0.142299	0.177583	0.422459	0.383561	0.374836	0.204948	0.399319	0.300039	-0.042436	-0.115103	-0.087985	0.016784	hypothetical protein LOC100193649	not assigned.unknown
AC213353.3_FGT004	AC213353.3_FG004	0.01515	0.142966	0.248699	0.329635	0.38588	0.164654	-0.031307	-0.105016	0.160772	0.213361	0.205559	0.166182		not assigned.unknown
GRMZM2G072898_T03	GRMZM2G072898	0.291468	0.169584	0.202702	0.141891	-0.015631	0.053765	0.410471	0.345785	-0.169079	-0.255512	-0.25729	-0.192779	hypothetical protein LOC100194269	not assigned.unknown
GRMZM2G403218_T02	GRMZM2G403218	-0.049432	-0.041322	0.188878	0.201698	0.38405	0.165307	0.131527	0.109719	0.071106	0.065711	0.055755	0.021683		not assigned.unknown
GRMZM2G073942_T03	GRMZM2G073942	0.303694	0.402535	0.180568	0.242351	-0.000678	0.198274	0.05361	0.093325	0.046182	0.105842	0.135546	0.228277		not assigned.unknown
GRMZM2G173858_T01	GRMZM2G173858	0.303529	0.229705	0.248273	0.262993	0.133618	0.240294	0.228254	0.267358	-0.001032	-0.015848	-0.035645	-0.034339	hypothetical protein LOC100192869	not assigned.unknown
GRMZM2G135019_T01	GRMZM2G135019	0.221566	0.249446	0.339676	0.36773	0.313329	0.364448	0.052956	0.038581	0.383609	0.195883	0.171421	0.121136	hypothetical protein LOC100193776	not assigned.unknown
GRMZM5G820727_T07	GRMZM5G820727	0.230583	0.253761	0.315154	0.241259	0.097375	0.123942	0.373612	0.338158	-0.045712	-0.089139	-0.08638	-0.030912	serine esterase family protein	not assigned.unknown
GRMZM2G003861_T01	GRMZM2G003861	0.066129	0.25619	0.130836	0.247559	0.164506	0.181351	-0.226403	-0.137044	0.337917	0.387666	0.404245	0.401354	SLL2	not assigned.unknown
GRMZM2G161377_T01	GRMZM2G161377	0.07302	0.204941	0.380467	0.276343	0.259461	0.238009	0.106572	0.054392	0.233447	0.13278	0.135133	0.139272	lipid binding protein	not assigned.unknown
GRMZM2G356404_T01	GRMZM2G356404	0.249281	0.359212	0.312525	0.263823	0.075533	0.231381	0.13943	0.123977	0.05608	0.115846	0.134007	0.193081		not assigned.unknown
GRMZM2G140582_T01	GRMZM2G140582	0.058752	0.270263	0.263793	0.259508	0.219801	0.199478	-0.149814	-0.174674	0.380466	0.343914	0.354864	0.3429	hypothetical protein LOC100384252	not assigned.unknown
GRMZM2G148998_T01	GRMZM2G148998	0.109643	0.356399	0.301421	0.261798	0.105569	0.156366	0.120361	0.082106	0.120318	0.191271	0.234451	0.32509	Putative uncharacterized protein	not assigned.unknown
GRMZM2G430745_T01	GRMZM2G430745	0.149637	0.16616	0.275641	0.230191	0.137278	0.180688	0.38127	0.310465	-0.148015	-0.160042	-0.127031	-0.010124		not assigned.unknown
GRMZM2G180218_T01	GRMZM2G180218	0.290901	0.141527	0.055561	0.066057	-0.097216	0.119326	0.292149	0.331692	-0.244555	-0.246812	-0.253224	-0.196259		not assigned.unknown
GRMZM2G117410_T02	GRMZM2G117410	0.082014	0.136517	0.103667	0.052981	-0.149217	-0.030082	0.229995	0.331588	-0.179324	-0.163719	-0.128308	-0.022724	Putative uncharacterized protein	not assigned.unknown
GRMZM2G038532_T01	GRMZM2G038532	0.006674	0.1989	0.218947	0.194183	0.205013	0.157038	-0.172439	-0.223643	0.377634	0.332318	0.337413	0.3109		not assigned.unknown
GRMZM5G832166_T02	GRMZM5G832166	0.298113	0.389301	0.286511	0.285589	0.091218	0.280606	0.125876	0.157845	0.056029	0.109305	0.137209	0.228646	LOC100282123	not assigned.unknown
GRMZM2G038882_T01	GRMZM2G038882	0.107984	-0.018426	0.200155	0.115906	0.150885	0.05005	0.376592	0.232677	-0.159594	-0.27391	-0.292559	-0.282204	hypothetical protein LOC100381738	not assigned.unknown
GRMZM2G305409_T01	GRMZM2G305409	0.248704	0.125128	0.200611	0.163057	0.04717	0.085844	0.368515	0.329687	-0.124134	-0.272866	-0.268704	-0.191617		not assigned.unknown
GRMZM2G111923_T01	GRMZM2G111923	0.04407	0.27708	0.346016	0.350674	0.322541	0.247328	-0.130917	-0.173981	0.318368	0.385471	0.388221	0.35384	hypothetical protein LOC100274004	not assigned.unknown
GRMZM5G894436_T01	GRMZM5G894436	0.292183	0.178024	0.13527	0.07349	-0.093815	0.094968	0.234564	0.192969	-0.113873	-0.143463	-0.153007	-0.123468		not assigned.unknown
GRMZM2G091168_T02	GRMZM2G091168	0.276577	0.376923	0.44965	0.449178	0.371245	0.317259	0.13668	0.117098	0.225979	0.164441	0.178021	0.221827	hypothetical protein LOC100193871	not assigned.unknown
GRMZM2G134340_T01	GRMZM2G134340	0.289856	0.347363	0.137211	0.184654	-0.010931	0.171719	0.064705	0.147725	0.032665	0.082626	0.091166	0.14176	hypothetical protein LOC100217130	not assigned.unknown
GRMZM2G168393_T01	GRMZM2G168393	-0.015315	0.21833	0.216723	0.205597	0.166302	0.184718	-0.148482	-0.169519	0.344158	0.320119	0.355104	0.392136	hypothetical protein LOC100303803	not assigned.unknown
GRMZM2G119252_T02	GRMZM2G119252	0.167189	0.371254	0.199966	0.280547	0.0377	0.226776	-0.089094	-0.073385	0.165463	0.263803	0.282666	0.317147		not assigned.unknown
GRMZM2G141941_T01	GRMZM2G141941	0.243624	0.365909	0.3619	0.339343	0.208728	0.339714	0.030318	0.049253	0.237093	0.239142	0.246505	0.262953	hypothetical protein LOC100217028	not assigned.unknown
GRMZM2G040965_T01	GRMZM2G040965	0.255089	0.446704	0.33372	0.338293	0.055053	0.227482	0.21005	0.21041	-0.033302	0.0787	0.124055	0.259504	AFH1	not assigned.unknown
GRMZM2G139175_T01	GRMZM2G139175	0.287391	0.304248	0.252077	0.22845	-0.016319	0.207716	0.117456	0.069397	0.059994	0.062338	0.065297	0.099376	hypothetical protein LOC100278859	not assigned.unknown
GRMZM2G039826_T01	GRMZM2G039826	0.102778	-0.069444	0.133808	0.019836	0.066191	0.098354	0.36819	0.310065	-0.186234	-0.322984	-0.341009	-0.322843	hypothetical protein LOC100278051 (LOC100278051), mRNA	not assigned.unknown
GRMZM2G332225_T01	GRMZM2G332225	0.237017	0.404246	0.315723	0.359935	0.178491	0.232319	0.059044	0.026303	0.185158	0.163807	0.176816	0.220204		not assigned.unknown
GRMZM2G329885_T03	GRMZM2G329885	0.113448	0.084915	0.177608	0.107078	0.069813	0.140298	0.297529	0.319592	-0.13686	-0.142441	-0.15109	-0.126363		not assigned.unknown
GRMZM5G892094_T01	GRMZM5G892094	0.286117	0.279199	0.117161	0.177256	-0.024482	0.162807	0.123003	0.157159	-0.073195	-0.008567	0.002791	0.066315		not assigned.unknown
GRMZM2G100475_T01	GRMZM2G100475	0.283635	0.286101	0.179409	0.130533	-0.071624	0.195447	0.195482	0.210199	-0.065771	-0.032558	-0.03618	0.008612	hypothetical protein LOC100304211	not assigned.unknown
AC225176.2_FGT003	AC225176.2_FG003	0.03218	0.245827	0.133901	0.157846	0.026001	0.072222	-0.208927	-0.199143	0.170761	0.28132	0.325841	0.388978		not assigned.unknown
GRMZM5G828362_T01	GRMZM5G828362	0.218188	0.432232	0.285107	0.32613	0.101075	0.123248	0.088583	0.071995	0.064719	0.147263	0.187197	0.292945	hypothetical protein LOC100382796	not assigned.unknown
GRMZM2G127548_T01	GRMZM2G127548	0.161928	0.37343	0.368738	0.406304	0.320767	0.240893	-0.076961	-0.097327	0.233454	0.311534	0.341265	0.388735	BSD domain containing proteinPutative uncharacterized protein ;	not assigned.unknown
GRMZM5G890163_T01	GRMZM5G890163	0.281059	0.347533	0.357982	0.297335	0.16665	0.204737	0.232537	0.161989	0.064681	0.044904	0.037906	0.064735		not assigned.unknown
GRMZM2G393436_T01	GRMZM2G393436	-0.012124	0.159199	0.242746	0.31512	0.356889	0.161555	-0.076209	-0.128072	0.215875	0.280879	0.281894	0.247548		not assigned.unknown
GRMZM2G040493_T01	GRMZM2G040493	-0.09461	-0.020465	0.055726	0.151956	0.300294	0.152048	-0.263072	-0.248809	0.36891	0.319396	0.304461	0.213455		not assigned.unknown
GRMZM2G462883_T01	GRMZM2G462883	0.085932	0.305531	0.139831	0.207322	0.045514	0.33344	-0.081176	-0.036752	0.106138	0.184558	0.234599	0.340668	hypothetical protein LOC100382162	not assigned.unknown
GRMZM2G093535_T01	GRMZM2G093535	0.215267	0.096845	0.202049	0.095343	-0.032208	0.057804	0.364387	0.313249	-0.049077	-0.227817	-0.223501	-0.164708		not assigned.unknown
GRMZM2G117776_T01	GRMZM2G117776	0.19025	0.114257	0.080329	0.003824	-0.195455	0.001404	0.364387	0.307537	-0.321611	-0.340989	-0.318086	-0.193585		not assigned.unknown
GRMZM2G009014_T01	GRMZM2G009014	0.280698	0.226694	0.104248	0.047254	-0.177567	0.058408	0.085275	0.073594	0.035159	-0.063318	-0.06226	-0.030653	hypothetical protein LOC100278549	not assigned.unknown
AC199571.3_FGT003	AC199571.3_FG003	-0.275116	-0.141078	-0.053017	-0.065255	0.095157	-0.000637	-0.166524	-0.117637	0.108804	0.16361	0.161388	0.108794		not assigned.unknown
GRMZM5G874736_T02	GRMZM5G874736	-0.275235	-0.087056	-0.155021	-0.066322	0.012817	-0.072159	-0.315387	-0.235426	-0.018227	0.208193	0.246541	0.277161	hypothetical protein LOC100381803	not assigned.unknown
GRMZM2G027183_T02	GRMZM2G027183	-0.051006	0.115082	0.273382	0.27693	0.356583	0.208932	-0.040736	-0.08151	0.289937	0.258951	0.261649	0.236372	hypothetical protein LOC100192674	not assigned.unknown
GRMZM2G005278_T01	GRMZM2G005278	0.162296	0.35583	0.099835	0.094526	-0.1782	0.128186	-0.032392	-0.036142	-0.012826	0.10164	0.156316	0.285627	Putative uncharacterized protein	not assigned.unknown
GRMZM2G138012_T01	GRMZM2G138012	-0.275704	-0.200284	-0.181723	-0.218423	-0.134642	-0.178674	-0.193391	-0.233791	0.019195	0.044648	0.037781	-0.009652		not assigned.unknown
GRMZM2G372930_T01	GRMZM2G372930	-0.276446	-0.215966	-0.180575	-0.101869	0.150429	0.032719	-0.334029	-0.24646	0.146426	0.229852	0.210243	0.102452		not assigned.unknown
GRMZM2G367234_T02	GRMZM2G367234	0.189494	-0.060657	0.022082	-0.030607	-0.066793	0.016399	0.366969	0.349348	-0.324583	-0.373328	-0.400608	-0.387989		not assigned.unknown
GRMZM2G017536_T01	GRMZM2G017536	0.1682	0.041607	0.240528	0.234098	0.351671	0.300891	0.235571	0.291454	0.084175	-0.027786	-0.067123	-0.13111	Putative uncharacterized protein	not assigned.unknown
GRMZM2G064050_T01	GRMZM2G064050	0.199387	0.373432	0.354307	0.327661	0.116638	0.225371	0.180462	0.158354	-0.008798	0.115183	0.143251	0.230831	hypothetical protein LOC100384273	not assigned.unknown
GRMZM2G061728_T01	GRMZM2G061728	0.120966	0.20237	0.360033	0.302503	0.195127	0.250251	0.246184	0.238866	0.022955	0.018864	0.065852	0.177918	hypothetical protein LOC100272375	not assigned.unknown
GRMZM2G081363_T01	GRMZM2G081363	0.003032	-0.11052	-0.23614	-0.187841	-0.239561	-0.198264	0.157795	0.202003	-0.443059	-0.38965	-0.358482	-0.236947	hypothetical protein LOC100193270	not assigned.unknown
GRMZM2G169372_T01	GRMZM2G169372	-0.231274	-0.458695	-0.351687	-0.361206	-0.152703	-0.241877	-0.078775	-0.01869	-0.06488	-0.189281	-0.247317	-0.384539	dehydrin 13	not assigned.unknown
GRMZM2G442195_T01	GRMZM2G442195	-0.151457	-0.359729	-0.127466	-0.179738	0.123838	-0.125732	0.020962	-0.019987	0.037107	-0.187639	-0.224158	-0.311594	Putative uncharacterized protein	not assigned.unknown
GRMZM2G048013_T02	GRMZM2G048013	0.179143	-0.061043	0.087006	-0.013195	-0.032477	0.054734	0.405503	0.408405	-0.17259	-0.391004	-0.408084	-0.373731	COX VIIa-like protein	not assigned.unknown
GRMZM2G377694_T01	GRMZM2G377694	0.186759	0.428306	0.28544	0.330598	0.080692	0.286523	0.047441	0.064246	0.047929	0.182455	0.230528	0.346749	hypothetical protein LOC100275227	not assigned.unknown
GRMZM2G026802_T02	GRMZM2G026802	0.144474	0.289381	0.342876	0.328544	0.253904	0.328564	0.104085	0.074646	0.113058	0.209842	0.210866	0.220011	hypothetical protein LOC100193130	not assigned.unknown
GRMZM2G173137_T01	GRMZM2G173137	-0.329438	-0.142953	-0.108244	-0.016072	0.163418	0.034277	-0.353456	-0.269483	0.204008	0.320146	0.328758	0.27295	hypothetical protein LOC100280058	not assigned.unknown
GRMZM2G058528_T02	GRMZM2G058528	-0.197731	-0.26402	-0.321114	-0.353372	-0.341868	-0.339162	-0.121036	-0.156424	-0.101619	-0.183515	-0.161584	-0.118126	hypothetical protein LOC100193326	not assigned.unknown
GRMZM2G461186_T01	GRMZM2G461186	0.117592	-0.086212	-0.109271	-0.149357	-0.215306	0.128905	0.168858	0.238605	-0.354344	-0.314525	-0.315119	-0.263149		not assigned.unknown
GRMZM2G155532_T01	GRMZM2G155532	-0.297807	-0.425608	-0.376913	-0.321627	-0.134942	-0.311809	-0.018266	-0.001778	-0.250442	-0.324726	-0.307334	-0.25975	hypothetical protein LOC100275569 (LOC100275569), mRNA	not assigned.unknown
GRMZM2G015818_T01	GRMZM2G015818	0.086334	-0.042547	-0.217598	-0.253179	-0.347449	-0.149153	-0.010987	-0.077481	-0.089242	-0.059051	-0.095903	-0.169346		not assigned.unknown
GRMZM2G132653_T02	GRMZM2G132653	0.040946	-0.132004	-0.002497	-0.074287	-0.043861	-0.074242	0.347864	0.249064	-0.263501	-0.396835	-0.404713	-0.356882	hypothetical protein LOC100275542	not assigned.unknown
GRMZM2G701082_T06	GRMZM2G701082	-0.067245	-0.205777	-0.36853	-0.318127	-0.348048	-0.151151	-0.058976	0.002377	-0.154504	-0.244852	-0.254564	-0.253437	hypothetical protein LOC100191540	not assigned.unknown
GRMZM2G042664_T02	GRMZM2G042664	-0.248306	-0.334428	-0.465113	-0.414327	-0.354328	-0.344513	-0.120585	-0.116728	-0.306352	-0.226089	-0.215819	-0.1921		not assigned.unknown
AC196059.3_FGT003	AC196059.3_FG003	-0.156375	-0.278904	-0.448315	-0.389248	-0.351374	-0.337979	-0.18663	-0.135635	-0.208305	-0.085964	-0.097823	-0.142412		not assigned.unknown
GRMZM2G331766_T01	GRMZM2G331766	-0.008137	-0.249088	-0.347789	-0.342327	-0.299303	-0.347351	-0.003392	-0.022638	-0.171606	-0.311086	-0.342211	-0.38258	hypothetical protein LOC100278847	not assigned.unknown
GRMZM2G153488_T03	GRMZM2G153488	0.046049	-0.188823	-0.128656	-0.107191	-0.079176	-0.077803	0.292254	0.263521	-0.284245	-0.469161	-0.469144	-0.401121	LOC100280611	not assigned.unknown
GRMZM2G097884_T01	GRMZM2G097884	-0.017519	-0.082106	-0.267993	-0.24187	-0.352394	-0.236379	-0.037173	-0.02125	-0.218329	-0.212247	-0.191205	-0.126869	hypothetical protein LOC100384443	not assigned.unknown
GRMZM5G824534_T01	GRMZM5G824534	-0.205929	-0.212873	-0.365191	-0.316082	-0.329154	-0.351001	-0.256898	-0.21827	-0.125783	0.028424	0.040276	0.026793	hypothetical protein LOC100276448	not assigned.unknown
GRMZM2G121683_T01	GRMZM2G121683	-0.240645	-0.456245	-0.327564	-0.354716	-0.073583	-0.243245	-0.042175	-0.066232	-0.152535	-0.263425	-0.288391	-0.34944	hypothetical protein LOC100382048	not assigned.unknown
GRMZM2G082544_T01	GRMZM2G082544	-0.038595	-0.003806	-0.261489	-0.226298	-0.356094	-0.183693	-0.224232	-0.181084	-0.039624	0.034055	0.046184	0.064266	hypothetical protein LOC100276824	not assigned.unknown
GRMZM2G110988_T01	GRMZM2G110988	-0.02566	-0.126606	-0.294349	-0.282633	-0.35736	-0.136099	-0.055539	-0.003035	-0.112816	-0.10521	-0.1134	-0.124648		not assigned.unknown
GRMZM2G068071_T01	GRMZM2G068071	-0.253918	-0.18743	-0.262208	-0.130277	0.026137	-0.206938	-0.33869	-0.332155	0.10871	0.210798	0.189313	0.086593	hypothetical protein LOC100192923 (LOC100192923), mRNA	not assigned.unknown
GRMZM2G009544_T01	GRMZM2G009544	-0.106593	-0.093732	-0.300227	-0.275733	-0.358154	-0.301823	-0.169828	-0.222336	-0.118742	-0.089279	-0.069627	-0.031212	hypothetical protein LOC100275265	not assigned.unknown
GRMZM2G322129_T01	GRMZM2G322129	0.025353	-0.219386	-0.13653	-0.169471	-0.123779	-0.215517	0.202884	0.157006	-0.20293	-0.338735	-0.372489	-0.410822	hypothetical protein LOC100194083	not assigned.unknown
GRMZM2G325633_T01	GRMZM2G325633	-0.215532	-0.143802	-0.121921	-0.032779	0.162126	-0.069095	-0.316454	-0.332566	0.243787	0.275257	0.252207	0.135252		not assigned.unknown
GRMZM2G144742_T07	GRMZM2G144742	-0.146341	-0.157434	-0.377598	-0.305635	-0.35961	-0.280453	-0.231517	-0.129367	-0.19474	-0.067002	-0.04335	-0.005905	hypothetical protein LOC100193062	not assigned.unknown
GRMZM2G079436_T01	GRMZM2G079436	-0.183694	-0.422948	-0.332227	-0.369321	-0.221284	-0.25405	-0.048773	-0.056014	-0.09177	-0.303515	-0.334514	-0.389043		not assigned.unknown
GRMZM2G162369_T02	GRMZM2G162369	-0.088371	-0.23901	-0.371813	-0.363181	-0.350806	-0.358202	-0.141111	-0.113024	-0.170218	-0.082836	-0.098022	-0.146089	50S ribosomal protein L40	not assigned.unknown
GRMZM2G046402_T01	GRMZM2G046402	0.154683	-0.046222	0.096708	-0.021837	-0.009056	-0.057501	0.486592	0.413124	-0.333903	-0.403004	-0.41434	-0.36559	hypothetical protein LOC100273515	not assigned.unknown
GRMZM2G180150_T01	GRMZM2G180150	-0.301498	-0.18755	-0.173298	-0.060241	0.184732	-0.107166	-0.317248	-0.267849	0.152912	0.25516	0.246514	0.160519	Putative uncharacterized protein	not assigned.unknown
GRMZM5G837022_T01	GRMZM5G837022	0.095298	-0.021053	-0.104657	-0.128266	-0.241592	-0.241118	0.245763	0.2442	-0.368905	-0.344552	-0.323845	-0.219758	Putative uncharacterized protein	not assigned.unknown
GRMZM2G055657_T01	GRMZM2G055657	0.038324	-0.22473	-0.243749	-0.251939	-0.167583	-0.271748	0.155507	0.097199	-0.353462	-0.387466	-0.41114	-0.41213	hypothetical protein LOC100193881	not assigned.unknown
GRMZM2G009091_T02	GRMZM2G009091	0.167051	0.028841	-0.097363	-0.142568	-0.366534	-0.157393	0.294034	0.265274	-0.485719	-0.4069	-0.374657	-0.228762	hypothetical protein LOC100273014 (LOC100273014), mRNA	not assigned.unknown
GRMZM2G149808_T01	GRMZM2G149808	-0.301653	-0.29927	-0.326969	-0.280262	-0.140693	-0.189065	-0.275193	-0.192552	0.040016	-0.022	0.009723	0.034467	hypothetical protein LOC100276938	not assigned.unknown
GRMZM2G010439_T01	GRMZM2G010439	-0.200072	-0.358734	-0.381178	-0.371045	-0.334364	-0.31316	0.012909	0.053539	-0.281316	-0.21502	-0.221626	-0.238462		not assigned.unknown
GRMZM2G421463_T01	GRMZM2G421463	-0.262333	-0.381988	-0.42594	-0.371304	-0.165788	-0.326705	-0.195192	-0.180766	-0.05803	-0.104804	-0.12852	-0.207786	hypothetical protein LOC100191962	not assigned.unknown
AC217962.3_FGT005	AC217962.3_FG005	-0.303603	-0.200289	-0.081703	-0.026126	0.243741	-0.025502	-0.302503	-0.262406	0.101699	0.203362	0.203415	0.138594	hypothetical protein LOC100381477	not assigned.unknown
GRMZM2G173416_T03	GRMZM2G173416	-0.19069	-0.057267	-0.0809	0.032397	0.201835	0.061979	-0.369566	-0.294146	0.253477	0.346869	0.338449	0.250739		not assigned.unknown
GRMZM2G144726_T01	GRMZM2G144726	-0.262453	-0.165126	-0.152831	-0.058531	0.144181	-0.047492	-0.372919	-0.313893	0.100283	0.254037	0.252343	0.183352	hypothetical protein LOC100191952	not assigned.unknown
GRMZM2G302664_T01	GRMZM2G302664	-0.092646	-0.363191	-0.479565	-0.464904	-0.372154	-0.302868	-0.154587	-0.143908	-0.127272	-0.256972	-0.296295	-0.375083	hypothetical protein LOC100272899	not assigned.unknown
GRMZM2G090792_T02	GRMZM2G090792	-0.179714	-0.203973	-0.395721	-0.338829	-0.344909	-0.281195	-0.1772	-0.188897	-0.121309	-0.078484	-0.066429	-0.05714	hypothetical protein LOC100274868	not assigned.unknown
GRMZM2G142620_T01	GRMZM2G142620	-0.307415	-0.279643	-0.237298	-0.154464	0.068401	-0.106114	-0.290681	-0.269792	0.058219	0.12926	0.113522	0.022214	hypothetical protein LOC100191718	not assigned.unknown
GRMZM2G055000_T01	GRMZM2G055000	-0.053491	-0.194166	-0.267223	-0.305021	-0.329512	-0.364096	-0.04374	-0.082804	-0.098356	-0.174143	-0.192276	-0.223637	SR protein related family member	not assigned.unknown
AC208579.3_FGT001	AC208579.3_FG001	-0.105444	-0.133524	-0.216264	-0.183245	-0.155988	-0.364111	-0.013753	-0.035485	-0.118427	-0.068112	-0.06185	-0.05925		not assigned.unknown
GRMZM2G053588_T01	GRMZM2G053588	-0.307498	-0.209747	-0.15042	-0.090197	0.139401	-0.121987	-0.294111	-0.252345	0.109899	0.255416	0.242022	0.140446	hypothetical protein LOC100279985 (LOC100279985), mRNA	not assigned.unknown
GRMZM2G144645_T01	GRMZM2G144645	-0.017092	-0.125687	-0.248498	-0.226445	-0.233063	-0.187159	0.066333	0.030247	-0.384171	-0.270673	-0.250695	-0.176881	hypothetical protein LOC100279296	not assigned.unknown
GRMZM2G157007_T01	GRMZM2G157007	-0.081274	-0.171277	-0.325959	-0.323511	-0.350252	-0.364761	-0.105344	-0.073547	-0.170418	-0.126943	-0.114349	-0.09137	50S ribosomal protein L40	not assigned.unknown
GRMZM2G155002_T01	GRMZM2G155002	0.083734	-0.084717	-0.23436	-0.251571	-0.378803	-0.148048	0.141391	0.163001	-0.340584	-0.348284	-0.337633	-0.255813	hypothetical protein LOC100276248	not assigned.unknown
GRMZM2G069455_T01	GRMZM2G069455	0.212838	0.047023	0.138776	0.017396	-0.093026	0.077494	0.449474	0.385327	-0.275805	-0.4118	-0.407188	-0.317908		not assigned.unknown
GRMZM2G005419_T01	GRMZM2G005419	-0.209449	-0.47598	-0.485837	-0.485385	-0.298736	-0.368056	-0.116526	-0.078497	-0.173261	-0.277713	-0.312093	-0.388887	hypothetical protein LOC100275768 (LOC100275768), mRNA	not assigned.unknown
GRMZM2G366142_T01	GRMZM2G366142	-0.187881	-0.430451	-0.424856	-0.391265	-0.250406	-0.368281	-0.019368	0.037	-0.241234	-0.321506	-0.344538	-0.385938	hypothetical protein LOC100193554	not assigned.unknown
GRMZM2G464782_T03	GRMZM2G464782	-0.048663	-0.119624	-0.253543	-0.257227	-0.383727	-0.322485	0.067006	0.126226	-0.290515	-0.204636	-0.185189	-0.122432	Putative uncharacterized protein	not assigned.unknown
GRMZM2G312165_T01	GRMZM2G312165	-0.314793	-0.218171	-0.269256	-0.19142	-0.093746	-0.263608	-0.202265	-0.141679	0.051097	0.075718	0.095282	0.091708		not assigned.unknown
GRMZM2G055404_T01	GRMZM2G055404	-0.085912	-0.244792	-0.364846	-0.331367	-0.368004	-0.368981	-0.026316	0.008037	-0.256151	-0.24438	-0.252367	-0.252682	DNA-binding WRKY	not assigned.unknown
GRMZM5G815851_T02	GRMZM5G815851	-0.045584	-0.141396	-0.246184	-0.328411	-0.38707	-0.176561	0.022336	0.096357	-0.18025	-0.208077	-0.19175	-0.135336	hypothetical protein LOC100193991	not assigned.unknown
GRMZM2G050270_T01	GRMZM2G050270	-0.005842	-0.260892	-0.218235	-0.201229	-0.122225	-0.213139	0.137009	0.125986	-0.152238	-0.334062	-0.375688	-0.427009	3-N-debenzoyl-2-deoxytaxol N-benzoyltransferase	not assigned.unknown
GRMZM2G014441_T01	GRMZM2G014441	-0.072811	-0.320612	-0.339982	-0.387757	-0.30699	-0.232922	0.001596	0.015904	-0.141251	-0.276996	-0.31031	-0.363714	hypothetical protein LOC100276861	not assigned.unknown
GRMZM2G317487_T01	GRMZM2G317487	-0.314995	-0.270203	-0.31672	-0.191482	0.030911	-0.152158	-0.32431	-0.27462	0.045897	0.15682	0.140161	0.042931		not assigned.unknown
GRMZM2G032110_T03	GRMZM2G032110	-0.047529	-0.27596	-0.292758	-0.290048	-0.279313	-0.142476	0.210084	0.15105	-0.425231	-0.452193	-0.461841	-0.428958	hypothetical protein LOC100276768	not assigned.unknown
GRMZM2G161514_T01	GRMZM2G161514	-0.189603	-0.082139	-0.184516	-0.103985	0.01965	-0.086736	-0.421905	-0.351863	0.183807	0.28021	0.280811	0.215064	hypothetical protein LOC100217108	not assigned.unknown
GRMZM5G880306_T01	GRMZM5G880306	-0.002196	-0.136141	-0.189659	-0.25363	-0.32485	-0.186042	0.190685	0.119328	-0.403576	-0.368647	-0.358082	-0.282828		not assigned.unknown
GRMZM2G053600_T01	GRMZM2G053600	-0.09499	-0.153672	-0.282116	-0.327121	-0.39125	-0.24932	0.007087	-0.003117	-0.219905	-0.253923	-0.243157	-0.193836	hypothetical protein LOC100272774	not assigned.unknown
GRMZM2G084445_T01	GRMZM2G084445	-0.173682	-0.343936	-0.345713	-0.363992	-0.249918	-0.37865	-0.050254	-0.041097	-0.124763	-0.230939	-0.240824	-0.260361	hypothetical protein LOC100277269	not assigned.unknown
GRMZM2G162154_T01	GRMZM2G162154	-0.308209	-0.093134	-0.23879	-0.122429	-0.068098	-0.169947	-0.394962	-0.352782	0.069632	0.236095	0.275808	0.295		not assigned.unknown
GRMZM2G589470_T01	GRMZM2G589470	0.038985	-0.157451	-0.216149	-0.209482	-0.237147	-0.245807	0.211823	0.191559	-0.346207	-0.422341	-0.413071	-0.342289		not assigned.unknown
AC233952.1_FGT006	AC233952.1_FG006	-0.252906	-0.129579	-0.197426	-0.068392	0.100814	-0.046408	-0.40112	-0.357637	0.166665	0.289564	0.288539	0.215662	hypothetical protein LOC100276814	not assigned.unknown
GRMZM2G125853_T04	GRMZM2G125853	0.044671	-0.135874	-0.31357	-0.324033	-0.402424	-0.308689	0.062056	0.040066	-0.32468	-0.313293	-0.311963	-0.261562		not assigned.unknown
GRMZM2G459104_T01	GRMZM2G459104	-0.297663	-0.162557	-0.164451	-0.057503	0.170742	-0.058775	-0.409139	-0.358812	0.221457	0.346973	0.33704	0.229336		not assigned.unknown
GRMZM2G447406_T01	GRMZM2G447406	0.133975	-0.013258	-0.13314	-0.143157	-0.269714	-0.236381	0.325849	0.314173	-0.465167	-0.428427	-0.410931	-0.296111		not assigned.unknown
GRMZM5G835704_T01	GRMZM5G835704	-0.134692	-0.147985	-0.324034	-0.341146	-0.405333	-0.205975	-0.118024	-0.120301	-0.178377	-0.136324	-0.123743	-0.089086	VIP1 protein	not assigned.unknown
GRMZM2G046092_T02	GRMZM2G046092	-0.318643	-0.117745	-0.049789	-0.046097	0.034939	-0.210082	-0.221838	-0.125518	0.0195	0.139326	0.19383	0.254205		not assigned.unknown
GRMZM2G038152_T03	GRMZM2G038152	-0.223623	-0.342751	-0.432328	-0.408932	-0.304514	-0.322265	-0.21691	-0.189715	-0.094731	-0.11884	-0.138791	-0.198252	hypothetical protein LOC100384701	not assigned.unknown
GRMZM2G114778_T01	GRMZM2G114778	-0.066967	-0.154391	-0.298327	-0.354963	-0.407783	-0.163618	-0.054899	0.03761	-0.171809	-0.174057	-0.160445	-0.119871		not assigned.unknown
GRMZM2G073180_T01	GRMZM2G073180	-0.020787	-0.035664	-0.019833	0.00278	-0.054234	-0.098717	0.209212	0.199811	-0.427366	-0.2626	-0.224463	-0.106473	hypothetical protein LOC100382620	not assigned.unknown
GRMZM2G462080_T01	GRMZM2G462080	0.003668	0.173116	0.014518	0.064801	-0.032688	-0.061968	-0.279499	-0.362656	0.324451	0.323933	0.334676	0.308881	hypothetical protein LOC100279039	not assigned.unknown
GRMZM2G108410_T01	GRMZM2G108410	-0.322772	-0.248565	-0.279613	-0.195181	-0.088058	-0.262498	-0.186527	-0.137332	0.017355	0.028974	0.047107	0.046563		not assigned.unknown
GRMZM2G144071_T01	GRMZM2G144071	0.21863	-0.086467	0.002001	-0.068374	-0.143129	-0.039709	0.405079	0.372221	-0.323584	-0.399255	-0.439718	-0.448071	hypothetical protein LOC100279406	not assigned.unknown
GRMZM2G114584_T03	GRMZM2G114584	-0.056538	-0.28445	-0.166708	-0.149138	-0.04939	-0.155638	0.257953	0.213438	-0.392882	-0.435765	-0.456934	-0.449112	hypothetical protein LOC100216762	not assigned.unknown
GRMZM5G897944_T01	GRMZM5G897944	-0.051079	-0.376597	-0.37155	-0.404293	-0.299202	-0.239533	-0.040429	-0.072896	-0.067459	-0.29109	-0.346316	-0.449235	hypothetical protein LOC100274850	not assigned.unknown
GRMZM2G043489_T01	GRMZM2G043489	-0.215861	-0.360738	-0.367076	-0.40651	-0.257189	-0.402932	-0.197692	-0.188733	-0.047857	-0.099868	-0.133432	-0.228653	hypothetical protein LOC100280168	not assigned.unknown
GRMZM5G839530_T01	GRMZM5G839530	-0.027622	-0.138055	-0.29213	-0.357132	-0.439116	-0.15386	-0.053898	0.033873	-0.203242	-0.197641	-0.189043	-0.152056	hypothetical protein LOC100384460	not assigned.unknown
GRMZM5G864784_T01	GRMZM5G864784	-0.028698	-0.159049	-0.291125	-0.371713	-0.439159	-0.139844	0.010695	0.092292	-0.252998	-0.267041	-0.254216	-0.196295	Putative uncharacterized protein	not assigned.unknown
GRMZM2G157252_T02	GRMZM2G157252	-0.052848	-0.232708	-0.404374	-0.408197	-0.439658	-0.256484	-0.044935	-0.021361	-0.22305	-0.274905	-0.275091	-0.250816		not assigned.unknown
GRMZM2G094083_T02	GRMZM2G094083	-0.039892	-0.175071	-0.303491	-0.39047	-0.444697	-0.190541	-0.00982	0.046831	-0.227421	-0.2596	-0.252359	-0.206995	hypothetical protein LOC100216986	not assigned.unknown
GRMZM5G868917_T01	GRMZM5G868917	-0.027019	-0.132666	-0.261671	-0.350003	-0.444954	-0.189549	0.017765	0.1025	-0.293016	-0.275293	-0.255923	-0.181281		not assigned.unknown
GRMZM2G419024_T01	GRMZM2G419024	-0.340032	-0.270042	-0.268289	-0.21855	-0.109644	-0.313096	-0.208755	-0.171064	0.066867	0.093009	0.089282	0.029068		not assigned.unknown
GRMZM2G011079_T02	GRMZM2G011079	0.065113	-0.202274	-0.134462	-0.190664	-0.156625	-0.134066	0.279278	0.238608	-0.184024	-0.365618	-0.414457	-0.470444	hypothetical protein LOC100383823	not assigned.unknown
GRMZM2G149060_T01	GRMZM2G149060	-0.344308	-0.207433	-0.105239	-0.024828	0.184726	-0.143318	-0.226812	-0.193641	0.089151	0.236549	0.233667	0.156781		not assigned.unknown
GRMZM2G422190_T01	GRMZM2G422190	-0.109354	-0.29174	-0.464468	-0.447183	-0.450555	-0.27971	-0.126599	-0.080395	-0.168594	-0.180821	-0.175739	-0.170535		not assigned.unknown
GRMZM5G854138_T01	GRMZM5G854138	-0.32636	-0.418677	-0.426722	-0.374558	-0.202721	-0.426985	-0.237857	-0.211825	-0.057022	-0.116046	-0.114603	-0.149136	abscisic stress ripening protein 2	not assigned.unknown
GRMZM2G051512_T01	GRMZM2G051512	-0.183013	-0.032913	-0.230907	-0.074352	-0.023308	0.00408	-0.475683	-0.415899	0.159149	0.296247	0.312839	0.287226		not assigned.unknown
GRMZM2G125823_T01	GRMZM2G125823	-0.242707	-0.380514	-0.327255	-0.308248	-0.197191	-0.333319	0.060385	0.123067	-0.312931	-0.258265	-0.24357	-0.215022		not assigned.unknown
GRMZM2G003331_T01	GRMZM2G003331	0.0247	-0.28337	-0.281218	-0.276944	-0.216597	-0.287535	0.193996	0.14164	-0.326825	-0.456504	-0.490377	-0.509783		nucleotide metabolism.degradation	AT3G04080;AT5G18280	APY1;ATAPY1;;APY2;ATAPY2;	apyrase 1;apyrase 2
GRMZM2G137724_T01	GRMZM2G137724	-0.058719	0.069624	0.256956	0.23651	0.39244	0.260429	-0.084363	-0.067917	0.349949	0.295599	0.291654	0.240255	hypothetical protein LOC100194033	nucleotide metabolism.degradation	AT4G04880		adenosine/AMP deaminase family protein
GRMZM2G085960_T01	GRMZM2G085960	-0.054677	0.156564	0.173396	0.132932	0.056306	0.061074	-0.212237	-0.166448	0.22383	0.356095	0.387759	0.399254	hypothetical protein LOC100274097	nucleotide metabolism.degradation
GRMZM2G079944_T01	GRMZM2G079944	0.079509	0.236434	0.201211	0.217526	0.233666	0.332571	-0.170615	-0.1372	0.349052	0.347813	0.358317	0.346358	LOC100283047	nucleotide metabolism.phosphotransfer and pyrophosphatases.adenylate kinase	AT4G25280		P-loop containing nucleoside triphosphate hydrolases superfamily protein
GRMZM2G143165_T01	GRMZM2G143165	0.001651	-0.330345	-0.266063	-0.317655	-0.194763	-0.278979	0.169009	0.097622	-0.104299	-0.363519	-0.421262	-0.515353	LOC100280465	nucleotide metabolism.phosphotransfer and pyrophosphatases.misc	AT4G29680		Alkaline-phosphatase-like family protein
GRMZM2G135132_T01	GRMZM2G135132	-0.074919	-0.04794	0.086685	0.196513	0.407747	0.084068	-0.210108	-0.211699	0.349471	0.276886	0.247406	0.127912		nucleotide metabolism.salvage.nucleoside kinases.adenosine kinase	AT3G09820;AT5G03300	ADK1;ATADK1;;ADK2;	adenosine kinase 1;adenosine kinase 2
GRMZM2G180863_T02	GRMZM2G180863	-0.21326	-0.372381	-0.244692	-0.348589	-0.217741	-0.143222	-0.081072	-0.043564	-0.108819	-0.181356	-0.203196	-0.261609	hypothetical protein LOC100279628	nucleotide metabolism.synthesis.PRS-PP
GRMZM2G368902_T01	GRMZM2G368902	-0.148763	-0.275703	-0.391471	-0.357113	-0.288891	-0.175124	-0.25737	-0.252463	-0.084795	-0.048697	-0.087574	-0.193705		nucleotide metabolism.synthesis.purine.AICAR transformylase	AT2G35040		AICARFT/IMPCHase bienzyme family protein
GRMZM2G339699_T01	GRMZM2G339699	-0.170596	-0.276459	-0.295434	-0.308843	-0.278395	-0.308642	0.125031	0.045646	-0.49516	-0.381496	-0.360016	-0.276037	amidophosphoribosyltransferase	nucleotide metabolism.synthesis.purine.amidophosphoribosyltransferase	AT2G16570;AT4G34740;AT4G38880	ASE1;ATASE;ATASE1;;ASE2;ATASE2;ATPURF2;CIA1;;ASE3;ATASE3;	GLN phosphoribosyl pyrophosphate amidotransferase 1;GLN phosphoribosyl pyrophosphate amidotransferase 2;GLN phosphoribosyl pyrophosphate amidotransferase 3
GRMZM2G061990_T01	GRMZM2G061990	-0.040332	-0.278447	-0.154307	-0.184512	-0.08692	-0.064874	0.233975	0.161928	-0.326646	-0.382537	-0.413223	-0.431018		nucleotide metabolism.synthesis.pyrimidine.carbamoyl phosphate synthetase	AT1G29900	CARB;VEN3;	carbamoyl phosphate synthetase B
GRMZM2G122999_T03	GRMZM2G122999	0.080226	0.228442	0.237378	0.232665	0.194618	0.22106	-0.182163	-0.172756	0.3152	0.438883	0.416086	0.319875	CTP synthase	nucleotide metabolism.synthesis.pyrimidine.CTP synthetase	AT1G30820;AT2G34890;AT3G12670;AT4G02120;AT4G20320	;;emb2742;;;	CTP synthase family protein;CTP synthase family protein;CTP synthase family protein;CTP synthase family protein;CTP synthase family protein
AC234185.1_FGT004	AC234185.1_FG004	-0.230689	-0.345971	-0.415347	-0.355073	-0.194358	-0.29107	-0.182823	-0.128627	-0.185425	-0.110159	-0.107192	-0.123768		nucleotide metabolism.synthesis.pyrimidine.CTP synthetase	AT1G30820;AT2G34890;AT3G12670;AT4G02120;AT4G20320	;;emb2742;;;	CTP synthase family protein;CTP synthase family protein;CTP synthase family protein;CTP synthase family protein;CTP synthase family protein
GRMZM5G855337_T01	GRMZM5G855337	-0.023686	-0.325835	-0.297094	-0.298072	-0.119044	-0.264241	0.12555	0.091794	-0.176409	-0.337348	-0.382375	-0.442135	hypothetical protein LOC100194241	nucleotide metabolism.synthesis.pyrimidine.CTP synthetase
GRMZM5G891282_T01	GRMZM5G891282	0.05901	-0.168171	-0.135653	-0.187469	-0.247329	-0.088728	0.285938	0.241618	-0.307122	-0.410906	-0.431708	-0.411385	ribose-5-phosphate isomerase	OPP.non-reductive PP.ribose 5-phosphate isomerase
GRMZM2G104070_T01	GRMZM2G104070	-0.120486	-0.247114	-0.40587	-0.377346	-0.361475	-0.216507	-0.216386	-0.238559	-0.157077	-0.135906	-0.15698	-0.203935	ribose-5-phosphate isomerase	OPP.non-reductive PP.ribose 5-phosphate isomerase
GRMZM5G828312_T02	GRMZM5G828312	0.182951	-0.039797	-0.038676	-0.051295	-0.162924	-0.022382	0.364018	0.357329	-0.340111	-0.439799	-0.436988	-0.352177		OPP.non-reductive PP.transaldolase
GRMZM2G136072_T01	GRMZM2G136072	-0.068351	-0.315852	-0.409851	-0.382788	-0.268631	-0.296434	-0.179018	-0.145441	0.012169	-0.092855	-0.156788	-0.308101	glyoxylate reductase	OPP.oxidative PP.6-phosphogluconate dehydrogenase	AT2G45630		D-isomer specific 2-hydroxyacid dehydrogenase family protein
GRMZM2G153984_T01	GRMZM2G153984	0.021689	0.072177	0.209977	0.290701	0.354043	0.16253	0.081179	0.044989	0.162808	0.10196	0.09638	0.079558	2-hydroxy-3-oxopropionate reductase	OPP.oxidative PP.6-phosphogluconate dehydrogenase	AT3G25530	ATGHBDH;GHBDH;GLYR1;GR1;	glyoxylate reductase 1
GRMZM2G074946_T01	GRMZM2G074946	0.083006	0.140222	0.016005	0.090967	0.106658	0.087668	-0.264249	-0.231779	0.417141	0.378292	0.331226	0.191947	LOC100282975	OPP.oxidative PP.6-phosphogluconolactonase
GRMZM2G179521_T01	GRMZM2G179521	-0.314254	-0.237885	-0.251705	-0.204283	-0.099265	-0.255589	-0.348737	-0.39294	0.137057	0.121245	0.127223	0.080248	hypothetical protein LOC100383765	OPP.oxidative PP.G6PD	AT1G24280;AT5G13110;AT5G28530;AT5G35790	G6PD3;;G6PD2;;FRS10;;G6PD1;	glucose-6-phosphate dehydrogenase 3;glucose-6-phosphate dehydrogenase 2;FAR1-related sequence 10;glucose-6-phosphate dehydrogenase 1
GRMZM2G060369_T02	GRMZM2G060369	0.182348	-0.054904	-0.111279	-0.128601	-0.252917	-0.161898	0.293525	0.269809	-0.400748	-0.399528	-0.398854	-0.325207	Putative uncharacterized protein	polyamine metabolism.synthesis.SAM decarboxylase
GRMZM2G461159_T01	GRMZM2G461159	0.261624	0.03181	-0.001467	-0.049967	-0.212302	-0.122985	0.411069	0.360686	-0.437648	-0.43115	-0.431014	-0.341498	LOC100282888	polyamine metabolism.synthesis.SAM decarboxylase
GRMZM5G837626_T01	GRMZM5G837626	0.146232	-0.089732	0.044887	-0.028715	-0.063668	0.036376	0.429463	0.385164	-0.345288	-0.439702	-0.452732	-0.401133	hypothetical protein LOC100382777 (LOC100382777), mRNA	protein.aa activation
GRMZM2G029027_T02	GRMZM2G029027	-0.219764	-0.099287	-0.115822	-0.062329	0.117279	0.009571	-0.415682	-0.378276	0.184897	0.333164	0.328786	0.245765		protein.aa activation.arginine-tRNA ligase	AT1G66530;AT4G26300	;emb1027;	Arginyl-tRNA synthetase, class Ic;Arginyl-tRNA synthetase, class Ic
GRMZM2G378717_T01	GRMZM2G378717	-0.233215	-0.15396	-0.118883	-0.12808	0.065304	-0.102763	-0.352392	-0.327882	0.180613	0.264691	0.242185	0.1264	hypothetical protein LOC100382529	protein.aa activation.aspartate-tRNA ligase	AT4G33760		tRNA synthetase class II (D, K and N) family protein
GRMZM2G032049_T01	GRMZM2G032049	-0.190802	-0.164647	-0.192879	-0.130773	0.083148	-0.0104	-0.375104	-0.331987	0.181621	0.242102	0.215676	0.099338	glutaminyl-tRNA synthetase	protein.aa activation.glutamine-tRNA ligase	AT1G25350	OVA9;	glutamine-tRNA ligase, putative / glutaminyl-tRNA synthetase, putative / GlnRS, putative
GRMZM2G048012_T01	GRMZM2G048012	-0.187789	-0.074869	-0.142825	-0.105757	0.04008	0.008461	-0.409121	-0.360602	0.170419	0.321742	0.324242	0.25793	hypothetical protein LOC100280365	protein.aa activation.glutamine-tRNA ligase	AT1G25350	OVA9;	glutamine-tRNA ligase, putative / glutaminyl-tRNA synthetase, putative / GlnRS, putative
GRMZM5G821551_T02	GRMZM5G821551	-0.097387	-0.405211	-0.361505	-0.376549	-0.272182	-0.169861	0.189834	0.185103	-0.456914	-0.531806	-0.54618	-0.52075	hypothetical protein LOC100383520	protein.aa activation.glycine-tRNA ligase	AT1G29870;AT1G29880		tRNA synthetase class II (G, H, P and S) family protein;glycyl-tRNA synthetase / glycine--tRNA ligase
GRMZM5G858471_T01	GRMZM5G858471	-0.342519	-0.292436	-0.296696	-0.17861	0.038932	-0.186294	-0.378438	-0.259556	0.050625	0.244637	0.230889	0.117595		protein.aa activation.leucine-tRNA ligase	AT4G04350	EMB2369;	tRNA synthetase class I (I, L, M and V) family protein
GRMZM2G118062_T01	GRMZM2G118062	-0.195859	-0.103498	-0.183322	-0.081116	0.082803	-0.044749	-0.378319	-0.307004	0.131567	0.303555	0.298187	0.22432		protein.aa activation.lysine-tRNA ligase	AT3G13490	ATKRS-2;OVA5;	Lysyl-tRNA synthetase, class II
GRMZM2G166713_T01	GRMZM2G166713	0.032507	0.32882	0.427322	0.467771	0.451123	0.349975	-0.14713	-0.164385	0.45195	0.44877	0.458948	0.438002		protein.aa activation.methionine-tRNA ligase	AT4G13780		methionine--tRNA ligase, putative / methionyl-tRNA synthetase, putative / MetRS, putative
GRMZM2G143450_T01	GRMZM2G143450	-0.277879	-0.259961	-0.100319	-0.135037	0.071443	-0.148722	-0.103342	-0.136956	-0.015858	0.010292	0.014548	-0.013211		protein.aa activation.methionine-tRNA ligase	AT4G13780		methionine--tRNA ligase, putative / methionyl-tRNA synthetase, putative / MetRS, putative
GRMZM2G315806_T01	GRMZM2G315806	-0.192368	-0.132611	-0.277184	-0.231797	-0.183341	-0.259306	-0.324287	-0.334614	0.004691	0.130352	0.135238	0.101716	LOC100285657	protein.aa activation.pseudouridylate synthase	AT2G39140	PDE328;SVR1;	pseudouridine synthase family protein
GRMZM2G158261_T03	GRMZM2G158261	-0.152561	0.10427	0.151221	0.243243	0.261686	0.115575	-0.200044	-0.100439	0.215795	0.367979	0.394777	0.393255	RNA binding protein	protein.aa activation.pseudouridylate synthase	AT3G52260		Pseudouridine synthase family protein
GRMZM5G871297_T01	GRMZM5G871297	0.014637	-0.013498	-0.206746	-0.261164	-0.407624	-0.283595	-0.071103	-0.086405	-0.200591	-0.085799	-0.074754	-0.045375	hypothetical protein LOC100194398	protein.aa activation.valine-tRNA ligase	AT1G14610;AT5G16715	TWN2;VALRS;;EMB2247;	valyl-tRNA synthetase / valine--tRNA ligase (VALRS);ATP binding;valine-tRNA ligases;aminoacyl-tRNA ligases;nucleotide binding;ATP binding;aminoacyl-tRNA ligases
GRMZM2G100976_T01	GRMZM2G100976	-0.145913	-0.290894	-0.356457	-0.307422	-0.175449	-0.342338	-0.221664	-0.161202	-0.075223	-0.026936	-0.066242	-0.177972	NFU3	protein.assembly and cofactor ligation	AT4G25910;AT5G49940	ATCNFU3;NFU3;;ATCNFU2;NFU2;	NFU domain protein 3;NIFU-like protein 2
GRMZM2G102838_T01	GRMZM2G102838	-0.096056	-0.258036	-0.384606	-0.358203	-0.348278	-0.297769	-0.117907	-0.135944	-0.177775	-0.155171	-0.179802	-0.233947	Plastid high chlorophyll fluorescence 136 Precursor	protein.assembly and cofactor ligation	AT5G23120	HCF136;	photosystem II stability/assembly factor, chloroplast (HCF136)
GRMZM2G096343_T01	GRMZM2G096343	0.198329	0.441256	0.453659	0.50612	0.412974	0.391601	-0.080119	-0.129414	0.371404	0.35128	0.360273	0.367485		protein.degradation	AT1G01650;AT1G63690	ATSPPL4;SPPL4;;ATSPPL2;SPPL2;	SIGNAL PEPTIDE PEPTIDASE-LIKE 4;SIGNAL PEPTIDE PEPTIDASE-LIKE 2
GRMZM2G082330_T02	GRMZM2G082330	0.354075	0.216984	0.168272	0.072481	-0.079458	0.127485	0.281141	0.253643	-0.044362	-0.191253	-0.212612	-0.187521	hypothetical protein LOC100217036	protein.degradation	AT1G05820;AT2G43070	ATSPPL5;SPPL5;;ATSPPL3;SPPL3;	SIGNAL PEPTIDE PEPTIDASE-LIKE 5;SIGNAL PEPTIDE PEPTIDASE-LIKE 3
GRMZM2G178958_T01	GRMZM2G178958	-0.009751	-0.2532	-0.284317	-0.331861	-0.314427	-0.249928	0.123153	0.083101	-0.256142	-0.380708	-0.414353	-0.441453	hypothetical protein LOC100381923	protein.degradation	AT2G24200;AT4G30910;AT4G30920	;;AtLAP2;LAP2;	Cytosol aminopeptidase family protein;Cytosol aminopeptidase family protein;Cytosol aminopeptidase family protein
GRMZM2G452896_T01	GRMZM2G452896	-0.112426	-0.153459	-0.188472	-0.319472	-0.383071	-0.075418	-0.121661	-0.084779	-0.116045	-0.079273	-0.066706	-0.047736		protein.degradation	AT2G24280		alpha/beta-Hydrolases superfamily protein
GRMZM2G071268_T01	GRMZM2G071268	-0.105244	-0.005223	0.004677	0.068137	0.236504	0.166261	-0.387662	-0.317989	0.319091	0.404893	0.381262	0.257918	LOC100285393 (pco091746), mRNA	protein.degradation	AT4G14570	AARE;AtAARE;	acylaminoacyl-peptidase-related
GRMZM2G041885_T01	GRMZM2G041885	0.061902	-0.053141	-0.044357	-0.058306	-0.060702	-0.100727	0.19038	0.237783	-0.349947	-0.261499	-0.242536	-0.167829	LOC100282700	protein.degradation	AT4G33410	ATSPPL1;SPPL1;	SIGNAL PEPTIDE PEPTIDASE-LIKE 1
GRMZM2G119411_T01	GRMZM2G119411	-0.218979	-0.340342	-0.334766	-0.362718	-0.270395	-0.274873	-0.124508	-0.090058	-0.175638	-0.194351	-0.196529	-0.212595		protein.degradation	AT5G20660		Zn-dependent exopeptidases superfamily protein
GRMZM2G053236_T01	GRMZM2G053236	-0.047667	-0.273156	-0.310914	-0.321769	-0.311271	-0.289324	0.089251	0.054713	-0.296484	-0.355169	-0.380647	-0.397821	ATP-dependent Clp protease proteolytic subunit	protein.degradation	AT5G23140	CLPP2;NCLPP7;	nuclear-encoded CLP protease P7
GRMZM2G111756_T01	GRMZM2G111756	0.042095	-0.21653	-0.283412	-0.298067	-0.35223	-0.305362	0.193087	0.128958	-0.324418	-0.422438	-0.455736	-0.46882	hypothetical protein LOC100273342	protein.degradation	AT5G23140	CLPP2;NCLPP7;	nuclear-encoded CLP protease P7
GRMZM2G090070_T01	GRMZM2G090070	-0.32417	-0.221115	-0.12896	-0.060733	0.170092	-0.030705	-0.269508	-0.208304	0.136429	0.229474	0.219213	0.131834		protein.degradation	AT5G42620		metalloendopeptidases;zinc ion binding
GRMZM2G477200_T01	GRMZM2G477200	-0.043308	0.138598	0.063021	0.085003	0.015638	-0.018316	-0.2681	-0.3554	0.371947	0.371439	0.370317	0.308233		protein.degradation
GRMZM2G072973_T01	GRMZM2G072973	-0.168667	-0.007722	-0.18691	-0.024688	0.013091	-0.055008	-0.367568	-0.271276	0.078773	0.357902	0.353446	0.280615		protein.degradation
GRMZM2G130605_T01	GRMZM2G130605	-0.175036	-0.063925	-0.264425	-0.116609	-0.083414	-0.12488	-0.389527	-0.304358	0.076911	0.220328	0.234072	0.213841	hypothetical protein LOC100193421	protein.degradation
GRMZM2G083820_T01	GRMZM2G083820	-0.005883	-0.195434	-0.157169	-0.250332	-0.263153	-0.243274	0.279906	0.20136	-0.415807	-0.415186	-0.412959	-0.357654		protein.degradation.AAA type	AT1G50140;AT3G19740		P-loop containing nucleoside triphosphate hydrolases superfamily protein;P-loop containing nucleoside triphosphate hydrolases superfamily protein
GRMZM2G066615_T01	GRMZM2G066615	0.017715	-0.16038	-0.191075	-0.298363	-0.382415	-0.207788	0.160498	0.124221	-0.301552	-0.332508	-0.33475	-0.293464	hypothetical protein LOC100194134	protein.degradation.AAA type	AT2G18330;AT3G03060;AT4G36580;AT5G16930		AAA-type ATPase family protein;P-loop containing nucleoside triphosphate hydrolases superfamily protein;AAA-type ATPase family protein;AAA-type ATPase family protein
GRMZM2G095254_T01	GRMZM2G095254	-0.034336	-0.328978	-0.399511	-0.39197	-0.350546	-0.276971	0.102826	0.082613	-0.318267	-0.410282	-0.444266	-0.475688	hypothetical protein LOC100278733	protein.degradation.AAA type
GRMZM2G065757_T01	GRMZM2G065757	0.102381	0.242557	0.360092	0.389963	0.474791	0.356746	-0.02944	0.005405	0.43286	0.338779	0.333095	0.292533	aspartic proteinase oryzasin-1	protein.degradation.aspartate protease	AT1G11910;AT1G62290;AT4G04460	APA1;ATAPA1;;;	aspartic proteinase A1;Saposin-like aspartyl protease family protein;Saposin-like aspartyl protease family protein
GRMZM2G077233_T01	GRMZM2G077233	-0.057841	0.142234	0.25556	0.238431	0.295388	0.192928	-0.229456	-0.167172	0.375005	0.44261	0.451998	0.402172	retrotransposon protein SINE subclass	protein.degradation.aspartate protease	AT1G11910;AT1G62290;AT4G04460	APA1;ATAPA1;;;	aspartic proteinase A1;Saposin-like aspartyl protease family protein;Saposin-like aspartyl protease family protein
GRMZM2G125544_T01	GRMZM2G125544	0.066185	0.179137	0.437109	0.370323	0.442802	0.234624	0.099934	-0.012602	0.358048	0.201429	0.185364	0.137067	hypothetical protein LOC100280323	protein.degradation.aspartate protease	AT1G49050		Eukaryotic aspartyl protease family protein
GRMZM2G102933_T01	GRMZM2G102933	-0.158171	0.034674	-0.108546	0.021885	0.057045	0.055503	-0.385563	-0.27416	0.303345	0.387533	0.400722	0.357066		protein.degradation.aspartate protease
GRMZM2G005304_T01	GRMZM2G005304	-0.322387	-0.174891	-0.12219	-0.070851	0.13384	0.055204	-0.412173	-0.363904	0.177929	0.268934	0.264779	0.184313	autophagy-related 7	protein.degradation.autophagy	AT5G45900	APG7;ATAPG7;ATATG7;ATG7;	ThiF family protein
GRMZM2G122139_T01	GRMZM2G122139	-0.130936	-0.141646	-0.287056	-0.300276	-0.335116	-0.366901	-0.160611	-0.208495	-0.040308	0.018539	0.012463	-0.022374	cytosolic purine 5-nucleotidase	protein.degradation.cysteine protease	AT1G75210		HAD-superfamily hydrolase, subfamily IG, 5'-nucleotidase
GRMZM2G156648_T01	GRMZM2G156648	0.271346	0.363034	0.396551	0.397654	0.31501	0.363487	0.022102	0.028561	0.344939	0.301305	0.29272	0.271817	hypothetical protein LOC100383706	protein.degradation.cysteine protease	AT3G22260		Cysteine proteinases superfamily protein
GRMZM2G098298_T01	GRMZM2G098298	-0.000483	0.103601	0.225299	0.301963	0.437588	0.27119	-0.084918	-0.048212	0.37332	0.330185	0.319173	0.256559	Cysteine proteinase 1 Precursor (EC 3.4.22.-)	protein.degradation.cysteine protease	AT4G16190;AT4G39090	;RD19;RD19A;	Papain family cysteine protease;Papain family cysteine protease
GRMZM2G073465_T02	GRMZM2G073465	0.008684	-0.253963	-0.162966	-0.181572	-0.060348	-0.062898	0.15257	0.116933	-0.073324	-0.310715	-0.351332	-0.401337	cysteine protease 1	protein.degradation.cysteine protease
GRMZM2G110408_T02	GRMZM2G110408	-0.190123	-0.163509	-0.240093	-0.20096	-0.082146	-0.128016	-0.381658	-0.336993	0.211549	0.226807	0.197364	0.073202	filamentation temperature-sensitive H 2A	protein.degradation.metalloprotease	AT1G06430;AT2G30950;AT2G36730;AT5G15250	FTSH8;;FTSH2;VAR2;;;ATFTSH6;FTSH6;	FTSH protease 8;FtsH extracellular protease family;Pentatricopeptide repeat (PPR) superfamily protein;FTSH protease 6
GRMZM2G087598_T01	GRMZM2G087598	-0.267476	-0.213654	-0.257149	-0.191006	0.031846	-0.161944	-0.427536	-0.363039	0.205206	0.236394	0.219837	0.111219	filamentation temperature-sensitive H 2B	protein.degradation.metalloprotease	AT1G06430;AT2G30950;AT2G36730;AT5G15250	FTSH8;;FTSH2;VAR2;;;ATFTSH6;FTSH6;	FTSH protease 8;FtsH extracellular protease family;Pentatricopeptide repeat (PPR) superfamily protein;FTSH protease 6
GRMZM2G133249_T01	GRMZM2G133249	-0.193028	-0.081586	-0.09322	0.033382	0.213847	0.046684	-0.384413	-0.296738	0.276522	0.404771	0.378446	0.240953		protein.degradation.metalloprotease	AT2G41790;AT3G57470		Insulinase (Peptidase family M16) family protein;Insulinase (Peptidase family M16) family protein
GRMZM2G115981_T01	GRMZM2G115981	-0.196555	-0.028709	-0.016791	0.052976	0.199893	0.028432	-0.41205	-0.369659	0.338551	0.419149	0.402936	0.28675	Putative uncharacterized protein	protein.degradation.metalloprotease	AT5G35690		0
AC200210.1_FGT006	AC200210.1_FG006	-0.305388	-0.190399	-0.183305	-0.088678	0.087653	-0.152694	-0.313577	-0.276203	0.122263	0.248698	0.238206	0.148817		protein.degradation.metalloprotease	AT5G56730		Insulinase (Peptidase family M16) protein
GRMZM5G852779_T02	GRMZM5G852779	0.397503	0.326489	0.240771	0.176192	-0.114024	0.133171	0.239022	0.219741	-0.047046	-0.118388	-0.118975	-0.06002		protein.degradation.metalloprotease
GRMZM2G079352_T01	GRMZM2G079352	-0.157828	-0.001615	0.042888	0.118028	0.309275	0.082304	-0.325621	-0.306528	0.351111	0.394641	0.391054	0.308101		protein.degradation.serine protease	AT3G03380	DEG7;DegP7;	DegP protease 7
GRMZM2G475349_T01	GRMZM2G475349	-0.247292	-0.125105	-0.056548	0.04228	0.295668	0.066411	-0.360403	-0.316175	0.294069	0.370177	0.358388	0.251384		protein.degradation.serine protease	AT3G03380	DEG7;DegP7;	DegP protease 7
GRMZM2G347743_T02	GRMZM2G347743	0.056002	0.098661	0.112064	0.133382	0.174773	0.232574	-0.209302	-0.131287	0.388277	0.301023	0.263681	0.142042	serine carboxypeptidase 1	protein.degradation.serine protease	AT3G12203	scpl17;	serine carboxypeptidase-like 17
GRMZM2G161696_T01	GRMZM2G161696	-0.084436	-0.342599	-0.308789	-0.384882	-0.30891	-0.162486	0.041944	0.057889	-0.174549	-0.344652	-0.365472	-0.382262	lysosomal protective protein	protein.degradation.serine protease	AT5G23210	SCPL34;	serine carboxypeptidase-like 34
GRMZM2G331833_T01	GRMZM2G331833	0.128629	0.064129	0.238426	0.110252	0.074565	-0.058093	0.424014	0.247453	-0.174869	-0.304167	-0.296431	-0.213236	hypothetical protein LOC100272778	protein.degradation.serine protease
GRMZM2G373849_T01	GRMZM2G373849	-0.306871	-0.193666	-0.124297	-0.022347	0.23187	-0.040005	-0.351063	-0.312994	0.222824	0.309839	0.292151	0.176024		protein.degradation.serine protease
GRMZM2G399207_T01	GRMZM2G399207	-0.246924	-0.100726	-0.109035	-0.006131	0.199283	0.005675	-0.393244	-0.341877	0.23859	0.376282	0.364724	0.260598		protein.degradation.serine protease
GRMZM2G056373_T01	GRMZM2G056373	-0.185565	-0.044876	-0.100132	-0.045606	-0.000871	-0.025324	-0.371643	-0.37077	0.195206	0.27717	0.285954	0.242128		protein.degradation.serine protease
GRMZM2G414915_T01	GRMZM2G414915	-0.145913	-0.416904	-0.486079	-0.445038	-0.300596	-0.403712	-0.018718	-0.032391	-0.187435	-0.345633	-0.373085	-0.41572	LOC100286067	protein.degradation.subtilases	AT1G01900;AT2G05920;AT3G14067;AT3G14240;AT4G34980;AT5G51750;AT5G67360	ATSBT1.1;SBTI1.1;;;;;SLP2;;ATSBT1.3;SBT1.3;;ARA12;	subtilase family protein;Subtilase family protein;Subtilase family protein;Subtilase family protein;subtilisin-like serine protease 2;subtilase 1.3;Subtilase family protein
GRMZM2G145242_T02	GRMZM2G145242	-0.13187	-0.382121	-0.361967	-0.413508	-0.274002	-0.372402	0.005225	-0.019298	-0.190158	-0.302376	-0.334942	-0.397289		protein.degradation.subtilases	AT2G04160;AT5G59810	AIR3;;ATSBT5.4;SBT5.4;	Subtilisin-like serine endopeptidase family protein;Subtilase family protein
GRMZM2G177276_T01	GRMZM2G177276	-0.116991	0.013845	-0.185084	-0.135438	-0.123048	-0.066069	-0.480425	-0.362204	0.266325	0.330303	0.342042	0.306632	ubiquitin-conjugating enzyme E2 J2	protein.degradation.ubiquitin	AT1G17280;AT5G50430	UBC34;;UBC33;	ubiquitin-conjugating enzyme 34;ubiquitin-conjugating enzyme 33
GRMZM2G106222_T02	GRMZM2G106222	-0.128278	-0.228166	-0.165568	-0.21406	-0.125022	-0.355699	-0.052844	-0.135122	0.028938	-0.144843	-0.175678	-0.248336		protein.degradation.ubiquitin	AT1G32850;AT2G40930;AT4G10570;AT4G10590;AT5G22030	UBP11;;ATUBP5;PDE323;UBP5;;UBP9;;UBP10;;UBP8;	ubiquitin-specific protease 11;ubiquitin-specific protease 5;ubiquitin-specific protease 9;ubiquitin-specific protease 10;ubiquitin-specific protease 8
GRMZM2G070881_T01	GRMZM2G070881	-0.02827	0.148588	0.121954	0.165822	0.183135	0.253242	-0.344799	-0.27027	0.415555	0.485483	0.469727	0.3686		protein.degradation.ubiquitin	AT2G12550	NUB1;	ubiquitin-associated (UBA)/TS-N domain-containing protein
GRMZM2G157316_T01	GRMZM2G157316	0.17306	-0.104336	-0.039623	-0.044815	-0.024748	-0.168969	0.40872	0.400139	-0.323675	-0.427564	-0.446121	-0.413167	hypothetical protein LOC100191325	protein.degradation.ubiquitin	AT3G56740		Ubiquitin-associated (UBA) protein
GRMZM5G824938_T04	GRMZM5G824938	-0.035108	0.185141	0.168387	0.215663	0.21781	0.08937	-0.180667	-0.154406	0.320594	0.405172	0.407542	0.35721		protein.degradation.ubiquitin
GRMZM2G429237_T01	GRMZM2G429237	0.111019	0.354578	0.260219	0.192685	-0.03807	0.102121	0.13522	0.1084	0.034208	0.089245	0.155558	0.318621	cysteine-type endopeptidase/ ubiquitin thiolesterase	protein.degradation.ubiquitin
GRMZM5G800842_T01	GRMZM5G800842	0.292788	0.060779	0.123567	0.043776	-0.092971	0.097019	0.504367	0.460594	-0.287752	-0.467709	-0.472862	-0.382411	hypothetical protein LOC100382860	protein.degradation.ubiquitin.E1
GRMZM2G116919_T02	GRMZM2G116919	0.012566	0.272846	0.076256	0.131614	0.000729	0.078987	-0.289498	-0.23621	0.28313	0.332956	0.370558	0.412673	hypothetical protein LOC100193789	protein.degradation.ubiquitin.E2	AT1G17280;AT5G50430	UBC34;;UBC33;	ubiquitin-conjugating enzyme 34;ubiquitin-conjugating enzyme 33
GRMZM2G022859_T01	GRMZM2G022859	0.042101	0.073839	0.257632	0.256882	0.350656	0.319963	0.057407	0.13431	0.189965	0.147904	0.150298	0.141075	hypothetical protein LOC100192908	protein.degradation.ubiquitin.E2	AT1G23260;AT1G70660	MMZ1;UEV1A;;MMZ2;UEV1B;	MMS ZWEI homologue 1;MMS ZWEI homologue 2
GRMZM2G018447_T01	GRMZM2G018447	0.071869	-0.001807	0.133576	0.13697	0.1022	0.097343	0.280332	0.315742	-0.091117	-0.164321	-0.16062	-0.121138	hypothetical protein LOC100272309	protein.degradation.ubiquitin.E2	AT1G45050;AT1G75440;AT5G42990	ATUBC2-1;UBC15;;UBC16;;UBC18;	Ubiquitin-conjugating enzyme family protein;ubiquitin-conjugating enzyme 16;ubiquitin-conjugating enzyme 18
GRMZM2G027546_T01	GRMZM2G027546	0.185766	0.298239	0.386852	0.359715	0.295334	0.293479	0.142673	0.186331	0.103865	0.132332	0.149419	0.194824	hypothetical protein LOC100384586	protein.degradation.ubiquitin.E2	AT1G53025;AT3G15355	;PFU1;UBC25;	Ubiquitin-conjugating enzyme family protein;ubiquitin-conjugating enzyme 25
GRMZM2G053764_T01	GRMZM2G053764	0.188114	0.367046	0.344489	0.333567	0.223162	0.295585	-0.052866	-0.070482	0.30973	0.290158	0.316618	0.361753	ubiquitin-conjugating enzyme E2-21 kDa 1	protein.degradation.ubiquitin.E2	AT1G63800;AT5G41340	UBC5;;ATUBC4;UBC4;	ubiquitin-conjugating enzyme 5;ubiquitin conjugating enzyme 4
GRMZM2G093855_T01	GRMZM2G093855	0.107842	0.1655	0.315167	0.299686	0.354188	0.290534	0.044462	0.008374	0.208924	0.123913	0.132999	0.148349	hypothetical protein LOC100192896	protein.degradation.ubiquitin.E2	AT3G58460	ATRBL15;RBL15;	RHOMBOID-like protein 15
GRMZM2G007276_T03	GRMZM2G007276	0.039567	0.311021	0.210633	0.265604	0.157215	0.149633	-0.180654	-0.1373	0.292647	0.360261	0.406468	0.469777	hypothetical protein LOC100272466 (LOC100272466), mRNA	protein.degradation.ubiquitin.E2
GRMZM2G148130_T02	GRMZM2G148130	0.213117	0.417227	0.329637	0.325887	0.092843	0.190761	0.158824	0.171203	0.063213	0.106236	0.140403	0.24522	Putative uncharacterized protein	protein.degradation.ubiquitin.E2
GRMZM2G123519_T01	GRMZM2G123519	-0.076563	0.199499	0.232473	0.268848	0.270156	0.095725	-0.107038	-0.07977	0.193811	0.291839	0.348184	0.428766	Putative uncharacterized protein	protein.degradation.ubiquitin.E2
GRMZM2G150867_T03	GRMZM2G150867	0.174905	0.289136	0.263392	0.288852	0.261288	0.373855	-0.070291	-0.022524	0.361864	0.243914	0.250342	0.256664	Ubiquitin carrier protein (EC 6.3.2.-)	protein.degradation.ubiquitin.E2
GRMZM2G161545_T01	GRMZM2G161545	-0.100294	0.050241	0.107098	0.218692	0.360398	0.248136	-0.236001	-0.130836	0.2856	0.373224	0.375876	0.324559	ubiquitin-conjugating enzyme E2 16	protein.degradation.ubiquitin.E2
GRMZM2G072462_T01	GRMZM2G072462	-0.009456	0.108863	0.168439	0.178149	0.192287	0.014565	-0.180973	-0.199843	0.41547	0.275711	0.269534	0.214779	hypothetical protein LOC100191292	protein.degradation.ubiquitin.E3.RING	AT1G12760;AT1G63170		Zinc finger, C3HC4 type (RING finger) family protein;Zinc finger, C3HC4 type (RING finger) family protein
GRMZM2G305582_T03	GRMZM2G305582	0.245183	0.119567	0.073718	0.065657	-0.12321	0.01256	0.355787	0.326885	-0.286829	-0.339653	-0.332171	-0.234676	hypothetical protein LOC100193200	protein.degradation.ubiquitin.E3.RING	AT1G32360		Zinc finger (CCCH-type) family protein
GRMZM2G341271_T03	GRMZM2G341271	-0.303753	-0.075881	0.063459	-0.017615	-0.018233	-0.028166	-0.131272	-0.13698	0.036038	0.089432	0.1623	0.271363	hypothetical protein LOC100274688	protein.degradation.ubiquitin.E3.RING	AT1G55250	HUB2;	histone mono-ubiquitination 2
GRMZM2G103245_T01	GRMZM2G103245	0.048527	0.201504	0.315977	0.375818	0.374288	0.194938	-0.015534	-0.095965	0.223356	0.226217	0.221932	0.19712	ubiquitin-protein ligase/ zinc ion binding protein	protein.degradation.ubiquitin.E3.RING	AT1G67180		zinc finger (C3HC4-type RING finger) family protein / BRCT domain-containing protein
GRMZM2G181519_T01	GRMZM2G181519	0.272745	0.308259	0.400472	0.354885	0.238268	0.323465	0.166928	0.16766	0.112536	0.105821	0.097048	0.106126	LOC100283384	protein.degradation.ubiquitin.E3.RING	AT1G68070		Zinc finger, C3HC4 type (RING finger) family protein
GRMZM2G057436_T01	GRMZM2G057436	0.14944	0.205861	0.363486	0.306408	0.275327	0.15282	0.186031	0.134185	0.21366	0.075418	0.062447	0.051526		protein.degradation.ubiquitin.E3.RING	AT2G23140;AT5G67340		RING/U-box superfamily protein with ARM repeat domain;ARM repeat superfamily protein
GRMZM2G041561_T01	GRMZM2G041561	0.193534	0.390668	0.437114	0.46192	0.39959	0.357019	0.129	0.10947	0.171246	0.203671	0.242404	0.336753	BRCA1-associated protein	protein.degradation.ubiquitin.E3.RING	AT2G26000	BRIZ2;	zinc finger (C3HC4-type RING finger) family protein
GRMZM2G141379_T01	GRMZM2G141379	0.304473	0.337916	0.215155	0.180578	-0.024151	0.201	0.176393	0.151355	-0.084164	-0.06137	-0.018178	0.116386		protein.degradation.ubiquitin.E3.RING	AT2G30580	BMI1A;DRIP2;	DREB2A-interacting protein 2
GRMZM2G395842_T02	GRMZM2G395842	0.120542	0.100762	0.233756	0.245938	0.388949	0.24895	0.14684	0.132527	0.19283	0.1205	0.105925	0.069569	hypothetical protein LOC100382879	protein.degradation.ubiquitin.E3.RING	AT3G08505		zinc finger (CCCH-type/C3HC4-type RING finger) family protein
GRMZM2G040207_T01	GRMZM2G040207	0.112796	-0.046597	0.089362	0.033896	0.084278	0.082007	0.339589	0.322343	-0.056257	-0.2688	-0.289783	-0.287873	LOC100286129	protein.degradation.ubiquitin.E3.RING	AT3G26730		RING/U-box superfamily protein
GRMZM2G145104_T01	GRMZM2G145104	-0.231136	-0.067332	0.07791	0.051429	0.236855	0.079768	-0.314781	-0.285418	0.394598	0.34709	0.343262	0.257941	hypothetical protein LOC100384569 (LOC100384569), mRNA	protein.degradation.ubiquitin.E3.RING	AT4G34100		RING/U-box superfamily protein
GRMZM2G120816_T01	GRMZM2G120816	0.094089	0.164505	0.280287	0.29625	0.398243	0.275365	0.081593	0.05102	0.182146	0.161556	0.166439	0.176967		protein.degradation.ubiquitin.E3.RING
GRMZM2G306079_T01	GRMZM2G306079	0.339024	0.472762	0.375168	0.448839	0.313264	0.406007	0.158376	0.160637	0.19972	0.181765	0.205871	0.282648	hypothetical protein LOC100191396	protein.degradation.ubiquitin.E3.RING
GRMZM2G081965_T01	GRMZM2G081965	0.168143	0.086237	0.182903	0.102044	-0.000924	-0.00779	0.418094	0.393679	-0.214336	-0.277841	-0.278652	-0.216089		protein.degradation.ubiquitin.E3.RING
GRMZM2G056270_T02	GRMZM2G056270	0.280837	0.454899	0.379367	0.393914	0.143072	0.256803	0.097729	0.167349	0.218402	0.253905	0.285919	0.364787	RING finger and CHY zinc finger domain-containing protein 1	protein.degradation.ubiquitin.E3.RING
GRMZM2G158191_T01	GRMZM2G158191	0.352438	0.345401	0.071873	0.167456	-0.044181	0.132735	0.038156	0.084085	-0.010039	0.077569	0.083045	0.12882		protein.degradation.ubiquitin.E3.RING
GRMZM2G066171_T01	GRMZM2G066171	0.117071	0.247289	0.404429	0.414026	0.408891	0.278239	-0.011946	0.024775	0.262972	0.354961	0.337028	0.264812	hypothetical protein LOC100381983	protein.degradation.ubiquitin.E3.RING
GRMZM2G108084_T01	GRMZM2G108084	0.185046	0.408819	0.496745	0.523587	0.506266	0.347521	-0.016955	-0.056278	0.398859	0.327145	0.333232	0.33524	Putative uncharacterized protein	protein.degradation.ubiquitin.E3.RING
GRMZM2G071613_T02	GRMZM2G071613	0.204624	0.286578	0.383501	0.31253	0.19054	0.26314	0.131822	0.089561	0.172542	0.136692	0.137362	0.1483	PHD-finger family protein	protein.degradation.ubiquitin.E3.RING
GRMZM2G449083_T01	GRMZM2G449083	0.072431	0.235929	0.29415	0.297591	0.352937	0.331246	-0.175965	-0.20608	0.434936	0.390871	0.391472	0.352375	LOC100282775	protein.degradation.ubiquitin.E3.RING
GRMZM2G131591_T01	GRMZM2G131591	0.230022	0.37306	0.318337	0.32044	0.10893	0.293799	0.163261	0.218501	0.086846	0.118048	0.154577	0.258132	RNA-binding protein	protein.degradation.ubiquitin.E3.RING
GRMZM2G135866_T01	GRMZM2G135866	0.322937	0.39596	0.399504	0.383466	0.183545	0.34585	0.256297	0.309327	0.050612	0.026843	0.057545	0.166526	Putative uncharacterized protein	protein.degradation.ubiquitin.E3.RING
GRMZM2G025255_T01	GRMZM2G025255	0.289214	0.353091	0.199904	0.222756	0.032967	0.194451	0.047139	0.079022	0.190922	0.153191	0.161765	0.196576	RNA-binding protein (LOC100282914), mRNA	protein.degradation.ubiquitin.E3.RING
AC233910.1_FGT004	AC233910.1_FG004	0.25781	0.098175	0.242425	0.122119	-0.011254	0.014634	0.388819	0.314187	-0.089303	-0.25147	-0.283521	-0.28904		protein.degradation.ubiquitin.E3.RING
GRMZM2G174926_T01	GRMZM2G174926	-0.279412	-0.291256	-0.297128	-0.32272	-0.164356	-0.22124	-0.194836	-0.158693	-0.184588	-0.08149	-0.065435	-0.059183	hypothetical protein LOC100383211	protein.degradation.ubiquitin.E3.RING
GRMZM5G864001_T01	GRMZM5G864001	0.139679	0.356872	0.267454	0.288282	0.126041	0.32904	-0.117287	-0.157867	0.265052	0.323002	0.335738	0.345436	hypothetical protein LOC100193116	protein.degradation.ubiquitin.E3.RING
GRMZM2G704093_T01	GRMZM2G704093	-0.27662	-0.166215	-0.174505	-0.102871	0.120463	-0.089638	-0.343672	-0.3531	0.154979	0.275278	0.262849	0.164824		protein.degradation.ubiquitin.E3.SCF.cullin	AT5G46210	ATCUL4;CUL4;	cullin4
GRMZM2G147402_T01	GRMZM2G147402	0.059409	0.20856	0.374187	0.295939	0.285716	0.314052	0.127027	0.101373	0.148643	0.143537	0.16477	0.201443	hypothetical protein LOC100193397	protein.degradation.ubiquitin.E3.SCF.FBOX	AT1G55270		Galactose oxidase/kelch repeat superfamily protein
GRMZM2G041959_T03	GRMZM2G041959	-0.148919	-0.27199	-0.246575	-0.278941	-0.250012	-0.382128	0.13172	0.118167	-0.346407	-0.369445	-0.351299	-0.287629	hypothetical protein LOC100382458	protein.degradation.ubiquitin.E3.SCF.FBOX	AT1G74510		Galactose oxidase/kelch repeat superfamily protein
GRMZM2G382632_T01	GRMZM2G382632	0.013744	0.275572	0.196629	0.262136	0.156877	0.247782	-0.091388	-0.095357	0.208797	0.297714	0.340483	0.405235	hypothetical protein LOC100384626	protein.degradation.ubiquitin.E3.SCF.FBOX	AT3G61590	HS;HWS;	Galactose oxidase/kelch repeat superfamily protein
GRMZM2G109140_T05	GRMZM2G109140	-0.137271	-0.302776	-0.416966	-0.382978	-0.389778	-0.315072	0.039961	0.038332	-0.273117	-0.371196	-0.36848	-0.331334	ubiquitin-protein ligase	protein.degradation.ubiquitin.E3.SCF.FBOX	AT4G08980	FBW2;	F-BOX WITH WD-40 2
GRMZM2G144615_T02	GRMZM2G144615	0.24494	0.308342	0.397418	0.349932	0.219661	0.296832	0.201157	0.180527	0.204854	0.15048	0.147014	0.153059	hypothetical protein LOC100384398	protein.degradation.ubiquitin.E3.SCF.FBOX	AT4G14260		Protein of unknown function (DUF295)
GRMZM2G022298_T01	GRMZM2G022298	0.004646	-0.153886	-0.163317	-0.136314	-0.102849	-0.172866	0.261875	0.253042	-0.387987	-0.416298	-0.406298	-0.327391		protein.degradation.ubiquitin.E3.SCF.FBOX	AT5G27920		F-box family protein
GRMZM2G165007_T01	GRMZM2G165007	-0.213568	-0.349289	-0.341707	-0.364029	-0.222089	-0.406543	-0.070759	-0.098422	-0.169073	-0.265591	-0.256807	-0.24445	hypothetical protein LOC100274214	protein.degradation.ubiquitin.E3.SCF.FBOX	AT5G60570		Galactose oxidase/kelch repeat superfamily protein
GRMZM2G034748_T01	GRMZM2G034748	-0.049196	0.066006	0.24526	0.281151	0.423649	0.220458	-0.098303	-0.08917	0.283388	0.266826	0.261369	0.212038		protein.degradation.ubiquitin.E3.SCF.FBOX
GRMZM2G156490_T01	GRMZM2G156490	0.182229	0.243005	0.382359	0.331592	0.266697	0.271091	0.10226	0.070289	0.204703	0.105926	0.102341	0.113507	hypothetical protein LOC100382083	protein.degradation.ubiquitin.E3.SCF.FBOX
GRMZM2G142043_T03	GRMZM2G142043	0.036726	0.228396	0.277072	0.320666	0.345021	0.276767	-0.113834	-0.053982	0.375534	0.362076	0.378229	0.372411		protein.degradation.ubiquitin.E3.SCF.FBOX
GRMZM2G120408_T01	GRMZM2G120408	0.116073	0.353346	0.236349	0.249754	-0.024377	0.184198	0.164857	0.14467	-0.141669	-0.008365	0.054275	0.229876	Putative uncharacterized protein	protein.degradation.ubiquitin.E3.SCF.FBOX	AT3G61590	HWS;HS	HAWAIIAN SKIRT
GRMZM2G151496_T01	GRMZM2G151496	-0.15475	-0.239139	-0.305084	-0.277741	-0.29458	-0.359503	0.029547	0.077534	-0.19715	-0.218893	-0.212708	-0.183684	hypothetical protein LOC100382223	protein.degradation.ubiquitin.E3.SCF.FBOX
GRMZM2G071705_T01	GRMZM2G071705	0.039086	-0.137369	-0.126045	-0.119129	-0.125548	-0.113941	0.208766	0.251692	-0.410357	-0.373513	-0.37505	-0.322734	cyclin-like F-box	protein.degradation.ubiquitin.E3.SCF.FBOX
GRMZM2G046816_T03	GRMZM2G046816	0.144092	-0.125981	-0.12554	-0.177269	-0.20211	-0.24452	0.327323	0.20322	-0.308238	-0.444283	-0.481999	-0.490829	hypothetical protein LOC100193930	protein.degradation.ubiquitin.E3.SCF.FBOX
GRMZM2G035341_T03	GRMZM2G035341	0.15041	0.023962	0.190085	0.139792	0.121013	0.137093	0.369611	0.319057	-0.20198	-0.277263	-0.275319	-0.212718	Putative uncharacterized protein	protein.degradation.ubiquitin.E3.SCF.RBX	AT3G42830;AT5G20570	;ATRBX1;HRT1;RBX1;ROC1;	RING/U-box superfamily protein;RING-box 1
GRMZM2G008623_T02	GRMZM2G008623	-0.091362	0.021213	0.117899	0.180811	0.347063	0.261778	-0.164544	-0.110593	0.235847	0.262324	0.271081	0.24663	hypothetical protein LOC100383475	protein.degradation.ubiquitin.proteasom	AT2G27020	PAG1;	20S proteasome alpha subunit G1
GRMZM2G032505_T03	GRMZM2G032505	-0.154024	2.2e-05	0.010477	0.103681	0.275786	0.062401	-0.343922	-0.324675	0.285886	0.365194	0.375461	0.329394	hypothetical protein LOC100274559	protein.degradation.ubiquitin.proteasom
GRMZM2G057158_T01	GRMZM2G057158	0.044457	0.173416	0.245258	0.273134	0.301678	0.239529	-0.141269	-0.168402	0.36962	0.300572	0.288268	0.230299	hypothetical protein LOC100383383	protein.degradation.ubiquitin.ubiquitin	AT2G17200	DSK2;	ubiquitin family protein
GRMZM2G082390_T01	GRMZM2G082390	0.2717	0.359045	0.365848	0.288955	0.112834	0.32975	0.194098	0.166976	0.151959	0.097384	0.111368	0.167279	LOC100281954	protein.degradation.ubiquitin.ubiquitin	AT4G26840;AT5G55160	ATSUMO1;SUM1;SUMO 1;SUMO1;;ATSUMO2;SUM2;SUMO 2;SUMO2;	small ubiquitin-like modifier 1;small ubiquitin-like modifier 2
GRMZM2G116314_T01	GRMZM2G116314	0.253426	0.332112	0.394726	0.341518	0.185919	0.191314	0.251186	0.214177	0.142304	0.073668	0.078364	0.113569		protein.degradation.ubiquitin.ubiquitin protease	AT1G17110	UBP15;	ubiquitin-specific protease 15
GRMZM2G016323_T01	GRMZM2G016323	0.140443	0.141141	0.201942	0.182558	0.093772	0.143045	0.365839	0.389756	-0.160255	-0.22965	-0.204725	-0.091479		protein.degradation.ubiquitin.ubiquitin protease	AT5G57990	UBP23;	ubiquitin-specific protease 23
GRMZM2G426486_T01	GRMZM2G426486	-0.231019	-0.153136	-0.236152	-0.103544	0.065447	-0.007412	-0.40135	-0.359112	0.11405	0.29541	0.279887	0.178372		protein.degradation.ubiquitin.ubiquitin protease
AC215201.3_FGT005	AC215201.3_FG005	-0.225168	-0.272357	-0.313777	-0.242598	-0.033665	-0.163754	-0.371496	-0.293197	0.065587	0.160612	0.128532	-0.000481	Putative uncharacterized protein	protein.folding	AT2G28000	CH-CPN60A;CPN60A;Cpn60alpha1;SLP;	chaperonin-60alpha
GRMZM2G148796_T01	GRMZM2G148796	0.118196	-0.08337	0.095933	-0.079334	-0.061578	-0.031415	0.342963	0.267032	-0.169941	-0.354979	-0.387859	-0.397542		protein.folding	AT3G15120		P-loop containing nucleoside triphosphate hydrolases superfamily protein
GRMZM2G044720_T02	GRMZM2G044720	0.003858	0.154067	0.186621	0.255398	0.2714	0.102433	-0.163879	-0.112874	0.370351	0.371982	0.358939	0.278905	hypothetical protein LOC100273730	protein.folding
GRMZM2G458208_T01	GRMZM2G458208	-0.222789	-0.113559	-0.144018	-0.045106	0.133975	0.050148	-0.41269	-0.354467	0.170556	0.292223	0.287328	0.208572		protein.folding
GRMZM2G176630_T01	GRMZM2G176630	0.06802	-0.139876	-0.010633	-0.093617	-0.045455	-0.065002	0.3622	0.278415	-0.298043	-0.373763	-0.384034	-0.35677		protein.glycosylation	AT1G27120;AT1G74800;AT4G21060;AT5G62620		Galactosyltransferase family protein;Galactosyltransferase family protein;Galactosyltransferase family protein;Galactosyltransferase family protein
GRMZM2G149935_T01	GRMZM2G149935	0.006025	-0.248952	-0.155884	-0.229819	-0.178138	-0.216226	0.195403	0.177054	-0.214579	-0.339082	-0.369843	-0.399065	LOC100280586	protein.glycosylation	AT1G27120;AT1G74800;AT4G21060;AT5G62620		Galactosyltransferase family protein;Galactosyltransferase family protein;Galactosyltransferase family protein;Galactosyltransferase family protein
GRMZM2G179504_T01	GRMZM2G179504	0.299891	0.437459	0.425765	0.439539	0.233431	0.410435	0.164813	0.161698	0.149625	0.159564	0.166199	0.208849	glycosyltransferase	protein.glycosylation	AT1G27600	I9H;IRX9-L;	Nucleotide-diphospho-sugar transferases superfamily protein
GRMZM2G130449_T01	GRMZM2G130449	0.107767	-0.117206	0.035618	-0.063125	-0.076925	-0.09594	0.358292	0.269015	-0.245258	-0.39506	-0.411344	-0.384547		protein.glycosylation	AT1G53290		Galactosyltransferase family protein
GRMZM2G013079_T01	GRMZM2G013079	0.168574	0.202347	0.373255	0.370514	0.40819	0.257782	0.120232	0.056731	0.245398	0.140953	0.125815	0.098988	hypothetical protein LOC100192632	protein.glycosylation	AT1G77810		Galactosyltransferase family protein
GRMZM2G103939_T01	GRMZM2G103939	0.088177	0.232381	0.362928	0.379027	0.420327	0.195217	-0.043329	-0.117339	0.369902	0.300436	0.289801	0.235644	core alpha 1,3-fucosyltransferase	protein.glycosylation.alpha-1,3-fucosyltransferase(alpha-1,3-FucT)	AT1G49710;AT3G19280	ATFUT12;FUCT2;FUCTB;FUT12;;ATFUT11;FUCT1;FUCTA;FUT11;	fucosyltransferase 12;fucosyltransferase 11
GRMZM2G334409_T01	GRMZM2G334409	0.076319	-0.035882	0.130054	0.020746	-0.005129	-0.074088	0.40793	0.318055	-0.281866	-0.330092	-0.332047	-0.276954		protein.glycosylation.mannosyl-oligosaccharide-1,3-1,6-alpha-mannosidase(GMII)	AT5G14950	ATGMII;GMII;	golgi alpha-mannosidase II
GRMZM2G146553_T03	GRMZM2G146553	-0.000119	0.258713	0.197994	0.202958	0.202623	0.234266	-0.283446	-0.26629	0.351482	0.43092	0.447107	0.426229	hypothetical protein LOC100193758	protein.postranslational modification	AT1G01140;AT1G30270;AT2G26980;AT5G21326	CIPK9;PKS6;SnRK3.12;;ATCIPK23;CIPK23;LKS1;PKS17;SnRK3.23;;CIPK3;SnRK3.17;;	CBL-interacting protein kinase 9;CBL-interacting protein kinase 23;CBL-interacting protein kinase 3;Ca2+regulated serine-threonine protein kinase family protein
GRMZM2G054634_T01	GRMZM2G054634	0.393804	0.46096	0.327153	0.353132	0.118945	0.324772	0.183399	0.143328	0.081821	0.107109	0.121717	0.197028	ATP binding protein	protein.postranslational modification	AT1G01740;AT1G50990;AT1G63500;AT3G54030;AT4G00710;AT4G35230;AT5G41260;AT5G46570;AT5G59010	;;;;BSK3;;BSK1;;;BSK2;;	Protein kinase protein with tetratricopeptide repeat domain;Protein kinase protein with tetratricopeptide repeat domain;Protein kinase protein with tetratricopeptide repeat domain;Protein kinase protein with tetratricopeptide repeat domain;BR-signaling kinase 3;BR-signaling kinase 1;Protein kinase protein with tetratricopeptide repeat domain;BR-signaling kinase 2;Protein kinase protein with tetra…
GRMZM2G146000_T02	GRMZM2G146000	0.133847	0.321031	0.27004	0.298339	0.221671	0.360783	-0.048736	-0.067862	0.126558	0.200437	0.229108	0.284942	hypothetical protein LOC100274436	protein.postranslational modification	AT1G04130	AtTPR2;TPR2;	Tetratricopeptide repeat (TPR)-like superfamily protein
GRMZM2G006429_T02	GRMZM2G006429	0.147461	0.349955	0.372845	0.417278	0.305519	0.338372	0.116363	0.125364	0.195151	0.180302	0.215404	0.301289	LOC100283184	protein.postranslational modification	AT1G09160		Protein phosphatase 2C family protein
GRMZM2G071196_T02	GRMZM2G071196	0.097604	0.011078	-0.208584	-0.232814	-0.367582	-0.148158	-0.072131	-0.048821	-0.080386	-0.067768	-0.078988	-0.082297	hypothetical protein LOC100272727 (LOC100272727), mRNA	protein.postranslational modification	AT1G16220;AT1G79630		Protein phosphatase 2C family protein;Protein phosphatase 2C family protein
GRMZM2G052650_T01	GRMZM2G052650	-0.149927	-0.308188	-0.444663	-0.375956	-0.371723	-0.387862	-0.099042	-0.068916	-0.229567	-0.241608	-0.24549	-0.245009	Putative uncharacterized protein	protein.postranslational modification	AT1G54510;AT3G04810;AT3G63280;AT5G28290	ATNEK1;NEK1;;ATNEK2;NEK2;;ATNEK4;NEK4;;ATNEK3;NEK3;	NIMA-related serine/threonine kinase 1;NIMA-related kinase 2;NIMA-related kinase 4;NIMA-related kinase 3
GRMZM2G052206_T03	GRMZM2G052206	0.178286	0.048416	0.039275	0.02801	0.018163	-0.037292	0.36784	0.315272	-0.172369	-0.314392	-0.31541	-0.251052	transposon protein	protein.postranslational modification	AT1G54610;AT3G05050;AT5G50860		Protein kinase superfamily protein;Protein kinase superfamily protein;Protein kinase superfamily protein
GRMZM5G873277_T01	GRMZM5G873277	0.136214	-0.019236	-0.168373	-0.174574	-0.337331	-0.191883	0.238049	0.224242	-0.401684	-0.391825	-0.377659	-0.277055		protein.postranslational modification	AT1G54610;AT3G05050;AT5G50860		Protein kinase superfamily protein;Protein kinase superfamily protein;Protein kinase superfamily protein
GRMZM2G333433_T01	GRMZM2G333433	0.148205	-0.096516	-0.005708	-0.072685	-0.086704	-0.037473	0.401882	0.351798	-0.312504	-0.427501	-0.45091	-0.430619	hypothetical protein LOC100384249	protein.postranslational modification	AT1G54610;AT3G05050;AT5G50860		Protein kinase superfamily protein;Protein kinase superfamily protein;Protein kinase superfamily protein
GRMZM2G130018_T01	GRMZM2G130018	0.008888	0.269466	0.380059	0.423845	0.418752	0.280356	-0.022122	-0.089808	0.257295	0.327319	0.351042	0.372604	hypothetical protein LOC100216941	protein.postranslational modification	AT1G60940	SNRK2-10;SNRK2.10;SRK2B;	SNF1-related protein kinase 2.10
GRMZM2G451672_T02	GRMZM2G451672	0.036571	-0.110418	0.09143	0.008054	0.008484	-0.166474	0.407154	0.39669	-0.255646	-0.321986	-0.349242	-0.354968	hypothetical protein LOC100272617	protein.postranslational modification	AT1G61850		phospholipases;galactolipases
GRMZM2G115755_T01	GRMZM2G115755	-0.134219	-0.037691	0.151589	0.18281	0.350188	0.095632	0.05809	0.074337	-0.006364	0.155145	0.142509	0.08529		protein.postranslational modification	AT1G67580		Protein kinase superfamily protein
GRMZM2G173734_T01	GRMZM2G173734	-0.282653	-0.177619	-0.146195	-0.055814	0.146672	-0.089256	-0.329035	-0.242415	0.173945	0.237031	0.233948	0.159568	LOC100285147	protein.postranslational modification	AT1G68410		Protein phosphatase 2C family protein
GRMZM2G035809_T03	GRMZM2G035809	0.177223	0.438478	0.439311	0.45337	0.298	0.433979	0.013605	0.027662	0.296341	0.373504	0.405873	0.466786	serine/threonine-protein kinase SAPK1	protein.postranslational modification	AT1G78290	SNRK2-8;SNRK2.8;SRK2C;	Protein kinase superfamily protein
GRMZM2G047376_T01	GRMZM2G047376	0.173023	0.145434	0.254351	0.213443	0.124654	0.236227	0.298777	0.339447	-0.044446	-0.0564	-0.058751	-0.029928	protein phosphatase type-2C	protein.postranslational modification	AT2G25070;AT4G31860		Protein phosphatase 2C family protein;Protein phosphatase 2C family protein
GRMZM2G026043_T01	GRMZM2G026043	0.077365	0.175099	0.400233	0.412246	0.527565	0.296354	0.081783	0.030611	0.312046	0.22046	0.194448	0.13105	hypothetical protein LOC100304212	protein.postranslational modification	AT2G32850		Protein kinase superfamily protein
GRMZM2G098078_T01	GRMZM2G098078	-0.199172	-0.091022	-0.040978	0.052961	0.263372	0.026356	-0.338729	-0.281983	0.24841	0.38389	0.355903	0.219026	hypothetical protein LOC100279852	protein.postranslational modification	AT2G40730	CTEXP;	Protein kinase family protein with ARM repeat domain
GRMZM2G026065_T01	GRMZM2G026065	-0.199594	-0.05928	0.176546	0.153576	0.370055	0.148164	-0.090318	-0.12507	0.240669	0.223076	0.225878	0.182812	hypothetical protein LOC100274135	protein.postranslational modification	AT2G44830;AT3G27580;AT4G26610;AT5G47750;AT5G55910	;ATPK7;D6PKL3;;AGC1-2;D6PKL1;;D6PKL2;PK5;;D6PK;	Protein kinase superfamily protein;Protein kinase superfamily protein;D6 protein kinase like 1;D6 protein kinase like 2;D6 protein kinase
GRMZM2G305321_T01	GRMZM2G305321	-0.3166	-0.228682	-0.166963	-0.111606	0.121751	-0.128864	-0.264112	-0.214255	0.094934	0.243588	0.227611	0.119556		protein.postranslational modification	AT3G07980;AT3G13530	MAP3KE2;MAPKKK6;;MAP3KE1;MAPKKK7;	mitogen-activated protein kinase kinase kinase 6;mitogen-activated protein kinase kinase kinase 7
GRMZM2G003640_T01	GRMZM2G003640	0.274254	0.290505	0.274737	0.302615	0.222537	0.413221	0.140191	0.140026	0.01452	0.036842	0.046585	0.097205	LOC732725	protein.postranslational modification	AT3G23610	DSPTP1;	dual specificity protein phosphatase 1
GRMZM2G029632_T02	GRMZM2G029632	0.360446	0.309075	0.165328	0.114844	-0.042522	0.225966	0.185418	0.210316	-0.035351	-0.03826	-0.041006	0.003325	hypothetical protein LOC100383334	protein.postranslational modification	AT3G45100	SETH2;	UDP-Glycosyltransferase superfamily protein
GRMZM2G032351_T01	GRMZM2G032351	-0.363038	-0.25434	-0.319023	-0.247433	-0.146752	-0.256288	-0.426105	-0.322731	0.165284	0.251291	0.249198	0.16246	phototropin-1	protein.postranslational modification	AT3G45780;AT5G58140	JK224;NPH1;PHOT1;RPT1;;NPL1;PHOT2;	phototropin 1;phototropin 2
GRMZM2G312970_T01	GRMZM2G312970	0.46578	0.306205	0.27304	0.180735	-0.043468	0.136616	0.381965	0.345111	-0.125221	-0.16215	-0.191942	-0.180679		protein.postranslational modification	AT3G48260	WNK3;	with no lysine (K) kinase 3
GRMZM2G093880_T03	GRMZM2G093880	0.164383	0.384063	0.332662	0.365668	0.15337	0.153237	0.018018	0.074565	0.122017	0.230244	0.27972	0.38058	hypothetical protein LOC100216902	protein.postranslational modification	AT3G60340;AT5G47330		alpha/beta-Hydrolases superfamily protein;alpha/beta-Hydrolases superfamily protein
GRMZM2G058560_T01	GRMZM2G058560	0.016839	-0.139112	-0.220153	-0.209896	-0.236158	-0.254767	0.23204	0.145234	-0.378411	-0.411598	-0.400413	-0.319569	serine/threonine-protein phosphatase 2A activator 2	protein.postranslational modification	AT4G08960		phosphotyrosyl phosphatase activator (PTPA) family protein
GRMZM2G080497_T03	GRMZM2G080497	0.16149	0.025062	-0.098723	-0.115777	-0.275982	-0.158455	0.300292	0.239549	-0.402348	-0.37552	-0.365457	-0.274192	para-hydroxybenzoate--polyprenyltransferase	protein.postranslational modification	AT4G23660	AtPPT1;PPT1;	polyprenyltransferase 1
GRMZM2G057907_T01	GRMZM2G057907	-0.103147	-0.259329	-0.314458	-0.316589	-0.304724	-0.350348	-0.091072	-0.031654	-0.183532	-0.136722	-0.162344	-0.216939	hypothetical protein LOC100273914	protein.postranslational modification	AT5G06750		Protein phosphatase 2C family protein
GRMZM2G150608_T01	GRMZM2G150608	0.161028	0.297579	0.377243	0.335464	0.251657	0.305272	0.069698	0.039576	0.206403	0.224571	0.224254	0.227408	LOC100285824	protein.postranslational modification	AT5G19280	KAPP;RAG1;	kinase associated protein phosphatase
GRMZM2G016671_T01	GRMZM2G016671	0.254098	0.385903	0.397437	0.36103	0.195507	0.352362	0.194522	0.157121	0.055695	0.145241	0.14827	0.175489	Tousled-like kinase 1 Fragment	protein.postranslational modification	AT5G20930	TSL;	Protein kinase superfamily protein
GRMZM2G013465_T01	GRMZM2G013465	0.138553	0.348637	0.372598	0.335034	0.148811	0.176472	0.17881	0.140587	0.066761	0.110213	0.151824	0.25519	hypothetical protein LOC100279581	protein.postranslational modification	AT5G25510		Protein phosphatase 2A regulatory B subunit family protein
GRMZM2G108318_T02	GRMZM2G108318	0.041336	-0.241869	-0.220251	-0.176005	-0.122802	-0.216542	0.268667	0.269889	-0.359816	-0.432465	-0.463244	-0.468568	glycylpeptide N-tetradecanoyltransferase 1	protein.postranslational modification	AT5G57020	ATNMT1;NMT1;	myristoyl-CoA:protein N-myristoyltransferase
GRMZM2G374779_T01	GRMZM2G374779	0.060386	0.297675	0.268754	0.351982	0.368546	0.331519	-0.281599	-0.241682	0.560018	0.525992	0.52776	0.471313	hypothetical protein LOC100193420	protein.postranslational modification
GRMZM5G891266_T01	GRMZM5G891266	0.194726	0.304291	0.443595	0.369844	0.337533	0.401864	0.13664	0.114154	0.307013	0.183046	0.196619	0.22766	Putative uncharacterized protein	protein.postranslational modification
GRMZM2G135091_T01	GRMZM2G135091	0.150515	0.30203	0.392771	0.460463	0.430653	0.24292	0.035789	0.008918	0.323172	0.331808	0.318882	0.270858	phosphoenolpyruvate carboxylase kinase 2	protein.postranslational modification
GRMZM5G852329_T02	GRMZM5G852329	-0.089852	0.086366	0.188779	0.260886	0.418545	0.234257	-0.24844	-0.245399	0.401928	0.432429	0.420339	0.329104	Putative uncharacterized protein	protein.postranslational modification
GRMZM2G472643_T01	GRMZM2G472643	0.292463	0.234212	0.231862	0.261591	0.153926	0.120436	0.183102	0.117471	0.024361	-0.002284	-0.015164	-0.007376	CBL-interacting serine/threonine-protein kinase 15 (LOC100285495), mRNA	protein.postranslational modification
GRMZM2G036902_T01	GRMZM2G036902	0.291239	0.150841	0.058652	-0.037637	-0.219303	0.006109	0.297867	0.285765	-0.206111	-0.278338	-0.277015	-0.205725		protein.postranslational modification
AC194264.3_FGT006	AC194264.3_FG006	-0.28098	-0.186895	-0.139354	-0.056802	0.146154	-0.031124	-0.276223	-0.266092	0.183254	0.21669	0.213281	0.146847		protein.postranslational modification
GRMZM2G053199_T02	GRMZM2G053199	-0.286898	-0.231147	-0.240944	-0.135067	0.038836	-0.082821	-0.330992	-0.274748	0.137358	0.174766	0.160176	0.070993		protein.postranslational modification
GRMZM2G075002_T01	GRMZM2G075002	-0.305526	-0.159991	-0.017275	-0.037653	0.141432	0.038042	-0.246689	-0.213601	0.207972	0.26946	0.265165	0.185282	CBL-interacting serine/threonine-protein kinase 1	protein.postranslational modification
GRMZM2G082076_T01	GRMZM2G082076	0.277679	0.03371	0.085175	-0.015513	-0.140937	0.049912	0.406646	0.396929	-0.270951	-0.411738	-0.427737	-0.374538		protein.postranslational modification
GRMZM2G067910_T01	GRMZM2G067910	0.110488	-0.21663	-0.09523	-0.194114	-0.171115	-0.100676	0.31173	0.29896	-0.194739	-0.423042	-0.469892	-0.50553		protein.postranslational modification
GRMZM2G055957_T01	GRMZM2G055957	-0.353996	-0.195774	-0.126765	-0.132592	-0.005857	-0.258245	-0.320202	-0.267527	0.206679	0.253793	0.270078	0.222044	hypothetical protein LOC100382341	protein.postranslational modification.kinase.receptor like cytoplasmatic kinase IV
GRMZM2G018059_T02	GRMZM2G018059	-0.021861	0.241791	0.376394	0.350705	0.298396	0.172989	0.012464	-0.049255	0.196833	0.224801	0.270457	0.351388		protein.postranslational modification.kinase.receptor like cytoplasmatic kinase IX
GRMZM2G010953_T01	GRMZM2G010953	0.23757	0.157928	0.213659	0.13181	0.040542	0.034456	0.410534	0.382054	-0.118778	-0.246907	-0.23796	-0.156749		protein.postranslational modification.kinase.receptor like cytoplasmatic kinase V
GRMZM2G144042_T01	GRMZM2G144042	0.131894	0.437298	0.218382	0.314382	0.050376	0.170991	-0.158435	-0.135246	0.200857	0.31548	0.372445	0.479991	hypothetical protein LOC100274061	protein.postranslational modification.kinase.receptor like cytoplasmatic kinase VII	AT1G07570;AT2G28930	APK1;APK1A;;APK1B;PK1B;	Protein kinase superfamily protein;protein kinase 1B
GRMZM2G004572_T01	GRMZM2G004572	0.193113	0.347099	0.366416	0.351328	0.278249	0.313419	0.038739	-0.004568	0.265179	0.239638	0.240245	0.245244	hypothetical protein LOC100381429	protein.postranslational modification.kinase.receptor like cytoplasmatic kinase VII	AT1G53730;AT3G14350;AT3G13065;AT1G78980;AT4G03390	SRF6;SRF7;SRF4;SRF5;SRF3	STRUBBELIG-receptor family protein
GRMZM2G102163_T01	GRMZM2G102163	-0.05413	-0.131675	-0.149486	-0.182675	-0.270788	-0.239544	0.235155	0.24335	-0.38692	-0.305501	-0.286034	-0.205028	hypothetical protein LOC100280175	protein.postranslational modification.kinase.receptor like cytoplasmatic kinase VII	AT2G20300	ALE2;	Protein kinase superfamily protein
GRMZM2G117465_T01	GRMZM2G117465	0.312076	0.348465	0.269309	0.200176	-0.051598	0.258461	0.186352	0.117768	0.086853	0.051967	0.033734	0.030751	hypothetical protein LOC100384765	protein.postranslational modification.kinase.receptor like cytoplasmatic kinase VII	AT3G51990		Protein kinase superfamily protein
GRMZM2G159756_T01	GRMZM2G159756	0.299072	0.368833	0.471031	0.41845	0.221789	0.34113	0.398783	0.411965	-0.042579	-0.052351	-0.024694	0.09429		protein.postranslational modification.kinase.receptor like cytoplasmatic kinase VII
GRMZM2G037308_T01	GRMZM2G037308	0.081978	0.22357	0.27437	0.343263	0.330049	0.387805	-0.076584	-0.010158	0.392725	0.298582	0.301196	0.282693	phytosulfokine receptor	protein.postranslational modification.kinase.receptor like cytoplasmatic kinase X
GRMZM2G093987_T01	GRMZM2G093987	0.18347	-0.048798	0.121782	-0.012494	-0.048057	-0.009598	0.519641	0.432652	-0.361613	-0.48009	-0.487408	-0.416467		protein.synthesis.elongation	AT1G06220;AT5G25230	CLO;GFA1;MEE5;;	Ribosomal protein S5/Elongation factor G/III/V family protein;Ribosomal protein S5/Elongation factor G/III/V family protein
GRMZM2G057535_T01	GRMZM2G057535	-0.244462	-0.406809	-0.435168	-0.400748	-0.272649	-0.281251	-0.083178	-0.101013	-0.26393	-0.283629	-0.291641	-0.30591	elongation factor 1-alpha	protein.synthesis.elongation	AT1G07920;AT1G07930;AT1G07940;AT5G60390		GTP binding Elongation factor Tu family protein;GTP binding Elongation factor Tu family protein;GTP binding Elongation factor Tu family protein;GTP binding Elongation factor Tu family protein
GRMZM2G021896_T01	GRMZM2G021896	-0.163149	-0.040905	-0.193334	-0.057501	0.043956	-0.035154	-0.401073	-0.311303	0.124543	0.32831	0.317972	0.233574		protein.synthesis.elongation
GRMZM2G158062_T01	GRMZM2G158062	0.119841	-0.070293	0.032183	-0.065865	-0.116911	-0.141254	0.398383	0.31747	-0.261248	-0.408778	-0.411471	-0.351056	hypothetical protein LOC100273768	protein.synthesis.initiation	AT1G11480		eukaryotic translation initiation factor-related
GRMZM2G084062_T01	GRMZM2G084062	-0.229245	-0.41035	-0.271442	-0.293085	0.000728	-0.142207	-0.129866	-0.148246	-0.042059	-0.133304	-0.180782	-0.303599		protein.synthesis.initiation	AT3G22860;AT3G56150	ATEIF3C-2;ATTIF3C2;EIF3C-2;TIF3C2;;ATEIF3C-1;ATTIF3C1;EIF3C;EIF3C-1;TIF3C1;	eukaryotic translation initiation factor 3 subunit C2;eukaryotic translation initiation factor 3C
GRMZM5G821988_T01	GRMZM5G821988	0.134368	-0.03336	0.169024	0.01194	0.039681	0.134058	0.363985	0.246114	-0.121269	-0.310189	-0.330104	-0.315468		protein.synthesis.initiation	AT3G60240	CUM2;EIF4G;	eukaryotic translation initiation factor 4G
GRMZM2G102779_T01	GRMZM2G102779	0.010903	-0.277635	-0.223049	-0.220489	-0.117894	-0.150876	0.214649	0.154866	-0.294576	-0.416605	-0.453877	-0.482794	hypothetical protein LOC100383775	protein.synthesis.initiation	AT4G20980;AT5G44320		Eukaryotic translation initiation factor 3 subunit 7 (eIF-3);Eukaryotic translation initiation factor 3 subunit 7 (eIF-3)
GRMZM2G404377_T01	GRMZM2G404377	-0.273859	-0.184634	-0.196089	-0.09258	0.104539	-0.074719	-0.370441	-0.342918	0.135692	0.267989	0.255626	0.157095		protein.synthesis.misc	AT1G80930		MIF4G domain-containing protein / MA3 domain-containing protein
GRMZM2G158034_T01	GRMZM2G158034	-0.014753	-0.251779	-0.205434	-0.276814	-0.261133	-0.195392	0.256151	0.253209	-0.419929	-0.453537	-0.4421	-0.363424	40S ribosomal protein S13	protein.synthesis.ribosomal protein.eukaryotic.40S subunit.S13	AT3G60770;AT4G00100	;ATRPS13A;PFL2;RPS13;RPS13A;	Ribosomal protein S13/S15;ribosomal protein S13A
GRMZM2G111172_T01	GRMZM2G111172	0.010008	-0.047403	-0.268919	-0.236385	-0.361453	-0.212991	0.051618	0.070202	-0.364106	-0.278056	-0.236092	-0.108258	40S ribosomal protein S15	protein.synthesis.ribosomal protein.eukaryotic.40S subunit.S15	AT5G09500;AT5G09510		Ribosomal protein S19 family protein;Ribosomal protein S19 family protein
GRMZM2G139349_T01	GRMZM2G139349	0.031055	-0.110292	-0.080923	-0.14317	-0.156731	-0.091928	0.325368	0.311563	-0.432769	-0.41784	-0.383111	-0.25102	hypothetical protein LOC100193720	protein.synthesis.ribosomal protein.eukaryotic.40S subunit.S25	AT2G16360;AT2G21580;AT4G34555;AT4G39200		Ribosomal protein S25 family protein;Ribosomal protein S25 family protein;Ribosomal protein S25 family protein;Ribosomal protein S25 family protein
GRMZM2G030228_T02	GRMZM2G030228	0.015599	-0.137753	-0.079375	-0.136087	-0.127936	-0.072683	0.283376	0.274948	-0.402156	-0.412084	-0.389676	-0.282674	40S ribosomal protein S8	protein.synthesis.ribosomal protein.eukaryotic.40S subunit.S8	AT5G20290;AT5G59240		Ribosomal protein S8e family protein;Ribosomal protein S8e family protein
GRMZM2G336875_T01	GRMZM2G336875	-0.062738	-0.343596	-0.163596	-0.165111	-0.009879	-0.049319	0.29531	0.325215	-0.283011	-0.434764	-0.464982	-0.480426	40S ribosomal protein S8	protein.synthesis.ribosomal protein.eukaryotic.40S subunit.S8	AT5G20290;AT5G59240		Ribosomal protein S8e family protein;Ribosomal protein S8e family protein
GRMZM2G121075_T01	GRMZM2G121075	-0.083223	-0.315045	-0.384725	-0.38282	-0.375012	-0.261666	0.103473	0.132195	-0.410402	-0.408365	-0.409307	-0.371915	60S ribosomal protein L12	protein.synthesis.ribosomal protein.eukaryotic.60S subunit.L12	AT2G37190;AT3G53430;AT5G60670		Ribosomal protein L11 family protein;Ribosomal protein L11 family protein;Ribosomal protein L11 family protein
GRMZM2G024354_T01	GRMZM2G024354	0.042847	-0.089292	-0.076513	-0.077502	-0.107144	-0.014725	0.22567	0.24944	-0.35942	-0.297938	-0.262448	-0.14189	60S ribosomal protein L15	protein.synthesis.ribosomal protein.eukaryotic.60S subunit.L15	AT4G16720;AT4G17390		Ribosomal protein L23/L15e family protein;Ribosomal protein L23/L15e family protein
GRMZM2G322413_T02	GRMZM2G322413	-0.012275	-0.18649	-0.167449	-0.180211	-0.204092	-0.176512	0.191336	0.21107	-0.389721	-0.345277	-0.337894	-0.277427	hypothetical protein LOC100192878	protein.synthesis.ribosomal protein.eukaryotic.60S subunit.L18	AT3G05590;AT5G27850	RPL18;;	ribosomal protein L18;Ribosomal protein L18e/L15 superfamily protein
GRMZM2G113720_T02	GRMZM2G113720	-0.04066	-0.20345	-0.244684	-0.236645	-0.241051	-0.226999	0.160475	0.167085	-0.423372	-0.390603	-0.361321	-0.254666	LOC100286074	protein.synthesis.ribosomal protein.eukaryotic.60S subunit.L18A	AT1G29970	RPL18AA;	60S ribosomal protein L18A-1
GRMZM2G116135_T01	GRMZM2G116135	-0.133924	-0.352437	-0.31661	-0.386766	-0.278216	-0.218862	0.069119	0.056161	-0.369197	-0.403497	-0.399663	-0.35962	60S ribosomal protein L19-3	protein.synthesis.ribosomal protein.eukaryotic.60S subunit.L19
GRMZM2G026216_T01	GRMZM2G026216	-0.058289	-0.246252	-0.278576	-0.300831	-0.291553	-0.217223	0.165706	0.142432	-0.367886	-0.393417	-0.381961	-0.315265	Putative uncharacterized protein	protein.synthesis.ribosomal protein.eukaryotic.60S subunit.L21	AT1G09590;AT1G09690;AT1G57660;AT1G57860		Translation protein SH3-like family protein;Translation protein SH3-like family protein;Translation protein SH3-like family protein;Translation protein SH3-like family protein
GRMZM2G149257_T01	GRMZM2G149257	-0.034658	-0.266109	-0.212053	-0.230822	-0.182627	-0.138479	0.205217	0.224737	-0.365054	-0.388936	-0.39372	-0.360561	hypothetical protein LOC100192783	protein.synthesis.ribosomal protein.eukaryotic.60S subunit.L21
GRMZM2G366077_T01	GRMZM2G366077	0.00226	-0.157634	-0.295329	-0.275385	-0.338591	-0.231261	0.126769	0.107686	-0.398882	-0.384108	-0.356672	-0.249864	60S ribosomal protein L27	protein.synthesis.ribosomal protein.eukaryotic.60S subunit.L27	AT2G32220;AT4G15000		Ribosomal L27e protein family;Ribosomal L27e protein family
GRMZM5G850966_T03	GRMZM5G850966	0.085581	-0.142693	-0.04913	-0.136316	-0.151023	-0.062451	0.368327	0.315638	-0.367282	-0.448564	-0.451924	-0.391396	LOC100284257	protein.synthesis.ribosomal protein.eukaryotic.60S subunit.L36	AT2G37600;AT3G53740;AT5G02450		Ribosomal protein L36e family protein;Ribosomal protein L36e family protein;Ribosomal protein L36e family protein
GRMZM2G077991_T03	GRMZM2G077991	0.042447	-0.13507	-0.162248	-0.202102	-0.252939	-0.224604	0.227091	0.17917	-0.356092	-0.379499	-0.369363	-0.293227	60S ribosomal protein L37	protein.synthesis.ribosomal protein.eukaryotic.60S subunit.L37	AT1G15250;AT1G52300;AT3G16080		Zinc-binding ribosomal protein family protein;Zinc-binding ribosomal protein family protein;Zinc-binding ribosomal protein family protein
GRMZM2G411764_T01	GRMZM2G411764	-0.059219	-0.190649	-0.217114	-0.268495	-0.297104	-0.280734	0.144008	0.149483	-0.358391	-0.293893	-0.269769	-0.191767	60S ribosomal protein L39	protein.synthesis.ribosomal protein.eukaryotic.60S subunit.L39	AT4G31985		Ribosomal protein L39 family protein
GRMZM2G068952_T01	GRMZM2G068952	0.002573	-0.221147	-0.16984	-0.255956	-0.2829	-0.200008	0.238433	0.158128	-0.333693	-0.420728	-0.430764	-0.400746	hypothetical protein LOC100191314	protein.synthesis.ribosomal protein.eukaryotic.60S subunit.L4/L1	AT3G09630;AT5G02870		Ribosomal protein L4/L1 family;Ribosomal protein L4/L1 family
GRMZM2G007695_T01	GRMZM2G007695	-0.114486	-0.331301	-0.297862	-0.324075	-0.241973	-0.344762	0.094025	0.045935	-0.360642	-0.354552	-0.36345	-0.359038	hypothetical protein LOC100191607	protein.synthesis.ribosomal protein.eukaryotic.60S subunit.L4/L1	AT3G09630;AT5G02870		Ribosomal protein L4/L1 family;Ribosomal protein L4/L1 family
GRMZM2G100403_T02	GRMZM2G100403	0.000103	-0.218075	-0.238575	-0.281491	-0.308159	-0.238071	0.247109	0.188163	-0.411199	-0.454992	-0.440659	-0.353956	hypothetical protein LOC100382075	protein.synthesis.ribosomal protein.eukaryotic.60S subunit.L4/L1	AT3G09630;AT5G02870		Ribosomal protein L4/L1 family;Ribosomal protein L4/L1 family
GRMZM2G090738_T01	GRMZM2G090738	0.172944	0.14996	0.28656	0.276678	0.29913	0.339654	0.21317	0.213624	0.043708	-0.01892	-0.01361	0.022959		protein.synthesis.ribosomal protein.eukaryotic.60S subunit.L5	AT3G25520;AT5G39740	ATL5;OLI5;PGY3;RPL5A;;OLI7;RPL5B;	ribosomal protein L5;ribosomal protein L5 B
GRMZM2G003384_T01	GRMZM2G003384	-0.046417	-0.18561	-0.299898	-0.318091	-0.35594	-0.243063	0.056647	0.058148	-0.401434	-0.326095	-0.305141	-0.227545	60S ribosomal protein L6	protein.synthesis.ribosomal protein.eukaryotic.60S subunit.L6	AT1G18540;AT1G74050;AT1G74060		Ribosomal protein L6 family protein;Ribosomal protein L6 family protein;Ribosomal protein L6 family protein
GRMZM2G080608_T01	GRMZM2G080608	-0.015303	-0.22992	-0.311506	-0.354244	-0.35312	-0.254742	0.091973	0.129295	-0.247497	-0.321284	-0.321102	-0.289988	mitochondrial 60S ribosomal protein L6	protein.synthesis.ribosomal protein.eukaryotic.60S subunit.L6	AT2G18400		ribosomal protein L6 family protein
GRMZM2G100225_T02	GRMZM2G100225	-0.12792	-0.238168	-0.322734	-0.359617	-0.352629	-0.173857	0.015887	0.120088	-0.309409	-0.283636	-0.252069	-0.163183	60S ribosomal protein L7-1	protein.synthesis.ribosomal protein.eukaryotic.60S subunit.L7	AT2G01250;AT2G44120;AT3G13580		Ribosomal protein L30/L7 family protein;Ribosomal protein L30/L7 family protein;Ribosomal protein L30/L7 family protein
GRMZM2G077851_T02	GRMZM2G077851	-0.074827	-0.247893	-0.24066	-0.223131	-0.195475	-0.173105	0.131664	0.121688	-0.355721	-0.348949	-0.346342	-0.302935	hypothetical protein LOC100216796	protein.synthesis.ribosomal protein.eukaryotic.60S subunit.L8	AT2G18020;AT4G36130	EMB2296;;	Ribosomal protein L2 family;Ribosomal protein L2 family
GRMZM2G179976_T01	GRMZM2G179976	-0.166326	-0.299593	-0.419092	-0.493987	-0.52055	-0.337325	-0.031512	0.01979	-0.344637	-0.324715	-0.302551	-0.238356	hypothetical protein LOC100273601	protein.synthesis.ribosomal protein.eukaryotic.60S subunit.P0	AT2G40010;AT3G09200;AT3G11250		Ribosomal protein L10 family protein;Ribosomal protein L10 family protein;Ribosomal protein L10 family protein
GRMZM2G102891_T01	GRMZM2G102891	0.03949	-0.123294	-0.152401	-0.189591	-0.250027	-0.150583	0.218283	0.202824	-0.4035	-0.373766	-0.349563	-0.243916	acidic ribosomal protein P2a-2	protein.synthesis.ribosomal protein.eukaryotic.60S subunit.P2	AT2G27710;AT3G28500;AT3G44590		60S acidic ribosomal protein family;60S acidic ribosomal protein family;60S acidic ribosomal protein family
GRMZM2G119809_T01	GRMZM2G119809	0.027866	-0.191758	-0.24095	-0.270431	-0.289344	-0.184357	0.189974	0.172262	-0.37734	-0.426718	-0.411074	-0.322481	60S acidic ribosomal protein P2A (P2)	protein.synthesis.ribosomal protein.eukaryotic.60S subunit.P2
GRMZM2G054896_T01	GRMZM2G054896	-0.187872	-0.262912	-0.419327	-0.350044	-0.318898	-0.280836	-0.177288	-0.156199	-0.176556	-0.144924	-0.142628	-0.143978	plastid-specific ribosomal protein 6	protein.synthesis.ribosomal protein.prokaryotic.chloroplast	AT5G17870	PSRP6;	plastid-specific 50S ribosomal protein 6
GRMZM2G047513_T01	GRMZM2G047513	-0.121709	-0.21257	-0.303272	-0.286598	-0.305733	-0.433117	0.058085	0.056164	-0.370407	-0.258523	-0.234432	-0.16695		protein.synthesis.ribosomal protein.prokaryotic.chloroplast.30S subunit.S10	AT3G13120		Ribosomal protein S10p/S20e family protein
GRMZM2G118005_T01	GRMZM2G118005	-0.042023	-0.199525	-0.353185	-0.312786	-0.356201	-0.335197	-0.003929	-0.002411	-0.27248	-0.243716	-0.252031	-0.251076	hypothetical protein LOC100382451	protein.synthesis.ribosomal protein.prokaryotic.chloroplast.30S subunit.S6	AT1G64510		Translation elongation factor EF1B/ribosomal protein S6 family protein
AC234157.1_FGT002	AC234157.1_FG002	-0.081853	-0.180316	-0.226207	-0.204619	-0.188178	-0.400901	0.021065	0.000467	-0.063197	-0.110906	-0.130493	-0.173258	lethal embryo mutant1	protein.synthesis.ribosomal protein.prokaryotic.chloroplast.30S subunit.S9	AT1G74970	RPS9;TWN3;	ribosomal protein S9
GRMZM2G311914_T01	GRMZM2G311914	-0.07247	0.033793	-0.027844	-0.006055	0.016117	-0.025405	-0.328012	-0.351138	0.26729	0.331692	0.318192	0.23639	hypothetical protein LOC100192505	protein.synthesis.ribosomal protein.prokaryotic.chloroplast.50S subunit.L12	AT3G06040		Ribosomal protein L12/ ATP-dependent Clp protease adaptor protein ClpS family protein
GRMZM2G360021_T01	GRMZM2G360021	-0.015585	-0.255398	-0.332545	-0.380547	-0.402281	-0.34892	0.044823	0.060172	-0.322772	-0.327738	-0.351862	-0.372231	50S ribosomal protein L12-1	protein.synthesis.ribosomal protein.prokaryotic.chloroplast.50S subunit.L12	AT3G27830;AT3G27850	RPL12;RPL12-A;;RPL12-C;	ribosomal protein L12-A;ribosomal protein L12-C
GRMZM5G826801_T01	GRMZM5G826801	-0.086498	-0.270367	-0.347174	-0.338012	-0.301969	-0.393052	-0.086631	-0.086653	-0.208712	-0.161456	-0.180619	-0.227369	hypothetical protein LOC100280337 (LOC100280337), mRNA	protein.synthesis.ribosomal protein.prokaryotic.chloroplast.50S subunit.L12	AT3G27830;AT3G27850	RPL12;RPL12-A;;RPL12-C;	ribosomal protein L12-A;ribosomal protein L12-C
GRMZM2G018403_T01	GRMZM2G018403	-0.087946	-0.240549	-0.319136	-0.352899	-0.294566	-0.339859	-0.127868	-0.125056	-0.130409	-0.109003	-0.129179	-0.184957	50S ribosomal protein L21	protein.synthesis.ribosomal protein.prokaryotic.chloroplast.50S subunit.L21	AT1G35680	RPL21C;	Ribosomal protein L21
GRMZM2G109165_T03	GRMZM2G109165	-0.124699	-0.207985	-0.319797	-0.340793	-0.332573	-0.360572	-0.054836	-0.090623	-0.227045	-0.177551	-0.168206	-0.14563	hypothetical protein LOC100193892	protein.synthesis.ribosomal protein.prokaryotic.chloroplast.50S subunit.L3	AT2G43030		Ribosomal protein L3 family protein
GRMZM2G042492_T01	GRMZM2G042492	-0.096509	-0.236958	-0.317556	-0.331126	-0.30737	-0.338794	-0.058293	-0.049459	-0.248178	-0.186123	-0.193577	-0.204358	50S ribosomal protein L34	protein.synthesis.ribosomal protein.prokaryotic.chloroplast.50S subunit.L34	AT1G29070		Ribosomal protein L34
GRMZM2G119471_T01	GRMZM2G119471	-0.21715	-0.377936	-0.431088	-0.428597	-0.340978	-0.37498	-0.134399	-0.097274	-0.237222	-0.175241	-0.192913	-0.243846	50S ribosomal protein L5	protein.synthesis.ribosomal protein.prokaryotic.chloroplast.50S subunit.L5	AT4G01310		Ribosomal L5P family protein
GRMZM5G806771_T01	GRMZM5G806771	-0.157272	-0.310625	-0.415631	-0.420921	-0.3993	-0.392587	0.047962	0.047845	-0.436094	-0.367847	-0.349666	-0.287868	LOC100283625	protein.synthesis.ribosomal protein.prokaryotic.unknown organellar.30S subunit.S15	AT1G15810;AT1G80620		S15/NS1, RNA-binding protein;S15/NS1, RNA-binding protein
GRMZM2G096424_T01	GRMZM2G096424	0.035066	-0.232387	-0.191188	-0.242744	-0.142695	-0.050752	0.112809	0.08745	-0.240649	-0.321628	-0.359177	-0.403446	hypothetical protein LOC100274313	protein.synthesis.ribosomal protein.prokaryotic.unknown organellar.30S subunit.S18	AT1G07210		Ribosomal protein S18
GRMZM2G026868_T01	GRMZM2G026868	0.08509	-0.055831	0.029302	-0.039387	-0.08219	-0.055293	0.330207	0.322506	-0.331996	-0.359899	-0.350558	-0.268183		protein.synthesis.ribosomal protein.prokaryotic.unknown organellar.30S subunit.S6	AT3G18760		Translation elongation factor EF1B/ribosomal protein S6 family protein
GRMZM2G058923_T01	GRMZM2G058923	0.072843	-0.106224	-0.129509	-0.185607	-0.236854	-0.146132	0.278669	0.213318	-0.345902	-0.395227	-0.392385	-0.325079	hypothetical protein LOC100191689	protein.synthesis.ribosomal protein.prokaryotic.unknown organellar.50S subunit.L15	AT5G64670		Ribosomal protein L18e/L15 superfamily protein
GRMZM5G888696_T02	GRMZM5G888696	0.169113	-0.125578	-0.06802	-0.192894	-0.145453	-0.072202	0.192746	0.113753	-0.233764	-0.307739	-0.358702	-0.418307	hypothetical protein LOC100273973	protein.targeting.chloroplast	AT1G06950	ATTIC110;TIC110;	translocon at the inner envelope membrane of chloroplasts 110
GRMZM2G090086_T01	GRMZM2G090086	-0.284301	-0.159211	-0.128779	-0.071695	0.090638	-0.202103	-0.283095	-0.285129	0.078088	0.267662	0.263015	0.179661		protein.targeting.chloroplast	AT1G21650;AT4G01800	SECA2;;AGY1;AtcpSecA;SECA1;	Preprotein translocase SecA family protein;Albino or Glassy Yellow 1
GRMZM2G025123_T01	GRMZM2G025123	0.106959	0.258708	0.116407	0.128051	0.044669	0.119196	-0.256572	-0.211944	0.35519	0.394613	0.397331	0.357453	Putative uncharacterized protein	protein.targeting.chloroplast	AT2G01110	APG2;PGA2;TATC;UNE3;	Sec-independent periplasmic protein translocase
GRMZM5G861756_T01	GRMZM5G861756	0.29191	0.410643	0.352291	0.357542	0.125789	0.169486	0.215928	0.167186	0.174982	0.121761	0.140405	0.207152		protein.targeting.chloroplast	AT2G16640;AT3G16620	ATTOC132;TOC132;;ATTOC120;TOC120;	multimeric translocon complex in the outer envelope membrane 132;translocon outer complex protein 120
GRMZM2G007441_T01	GRMZM2G007441	-0.213301	-0.272686	-0.453576	-0.433945	-0.481048	-0.405059	-0.170626	-0.165612	-0.255814	-0.156074	-0.135708	-0.102666	hypothetical protein LOC100382705	protein.targeting.chloroplast	AT2G47450	CAO;CPSRP43;	chloroplast signal recognition particle component (CAO)
GRMZM2G053019_T01	GRMZM2G053019	-0.210684	-0.295632	-0.290785	-0.321388	-0.257012	-0.371909	-0.046811	-0.089118	-0.255023	-0.207825	-0.2043	-0.199679	translocon Tic40	protein.targeting.chloroplast	AT5G16620	ATTIC40;PDE120;TIC40;	hydroxyproline-rich glycoprotein family protein
GRMZM2G107798_T01	GRMZM2G107798	-0.001771	-0.116175	-0.190846	-0.162093	-0.231956	-0.265281	0.15349	0.118289	-0.367741	-0.301526	-0.296118	-0.240995	peptidase/ serine-type peptidase	protein.targeting.chloroplast
GRMZM2G100511_T01	GRMZM2G100511	-0.136012	-0.3512	-0.201439	-0.210457	0.026921	-0.084425	-0.019686	0.000755	-0.082834	-0.178909	-0.221624	-0.316863	LOC100283246	protein.targeting.mitochondria	AT3G02090	MPPBETA;	Insulinase (Peptidase family M16) protein
GRMZM2G344924_T01	GRMZM2G344924	-0.047823	0.217989	0.152961	0.187447	0.076403	0.10571	-0.189151	-0.130856	0.187865	0.371622	0.405972	0.43184	Putative uncharacterized protein	protein.targeting.nucleus	AT1G10390		Nucleoporin autopeptidase
GRMZM2G068010_T01	GRMZM2G068010	0.075355	-0.080031	-0.01678	-0.044659	-0.119713	-0.021985	0.348131	0.295995	-0.284397	-0.39044	-0.386675	-0.313022		protein.targeting.nucleus	AT1G12930		ARM repeat superfamily protein
GRMZM2G451443_T01	GRMZM2G451443	-0.256957	-0.19589	-0.20224	-0.14741	0.077968	-0.085114	-0.36788	-0.365347	0.165317	0.254524	0.232626	0.116487		protein.targeting.nucleus	AT2G31660;AT3G59020	EMA1;SAD2;URM9;;	ARM repeat superfamily protein;ARM repeat superfamily protein
GRMZM5G881950_T01	GRMZM5G881950	-0.004905	-0.203172	-0.059532	-0.133768	-0.021807	-0.007434	0.25702	0.144852	-0.217912	-0.32999	-0.36554	-0.40118		protein.targeting.nucleus	AT2G46520		cellular apoptosis susceptibility protein, putative / importin-alpha re-exporter, putative
GRMZM2G139407_T01	GRMZM2G139407	-0.144111	-0.375383	-0.51971	-0.437067	-0.336617	-0.281197	-0.061631	-0.079097	-0.384282	-0.398028	-0.403243	-0.386028	hypothetical protein LOC100193813	protein.targeting.nucleus	AT3G25150		Nuclear transport factor 2 (NTF2) family protein with RNA binding (RRM-RBD-RNP motifs) domain
GRMZM2G003814_T01	GRMZM2G003814	0.022004	-0.179294	-0.305687	-0.305308	-0.369603	-0.181309	0.130778	0.097149	-0.375587	-0.343431	-0.354255	-0.332513	Putative uncharacterized protein	protein.targeting.nucleus	AT3G45770		Polyketide synthase, enoylreductase family protein
GRMZM2G476810_T01	GRMZM2G476810	-0.295597	-0.176487	-0.118414	-0.02465	0.213369	-0.048991	-0.318934	-0.281032	0.178781	0.315986	0.301024	0.190079		protein.targeting.nucleus	AT5G40480	EMB3012;	embryo defective 3012
GRMZM2G069174_T02	GRMZM2G069174	-0.101173	-0.296791	-0.436943	-0.38098	-0.322126	-0.20249	-0.118629	-0.136985	-0.191005	-0.241305	-0.257604	-0.283629	LOC100284101	protein.targeting.nucleus	AT5G60980		Nuclear transport factor 2 (NTF2) family protein with RNA binding (RRM-RBD-RNP motifs) domain
GRMZM2G138419_T01	GRMZM2G138419	-0.011654	-0.336155	-0.141295	-0.226468	-0.059451	-0.13155	0.254382	0.166975	-0.215315	-0.433871	-0.480321	-0.535452	LOC100285468	protein.targeting.nucleus
GRMZM2G166537_T01	GRMZM2G166537	-0.023388	-0.149779	-0.26683	-0.331206	-0.423817	-0.219627	0.07209	0.067508	-0.355659	-0.291977	-0.269271	-0.19118	hypothetical protein LOC100274053	protein.targeting.peroxisomes	AT4G33905		Peroxisomal membrane 22 kDa (Mpv17/PMP22) family protein
GRMZM2G396292_T01	GRMZM2G396292	-0.14631	-0.002225	-0.010934	0.076588	0.229985	0.019587	-0.316047	-0.270583	0.369051	0.359917	0.356613	0.28521	Putative uncharacterized protein	protein.targeting.peroxisomes	AT5G62810	ATPEX14;PED2;PEX14;	peroxin 14
GRMZM2G038953_T01	GRMZM2G038953	-0.01417	0.076092	0.204533	0.234473	0.378786	0.258353	-0.205361	-0.195798	0.452284	0.375847	0.347949	0.232612	Putative uncharacterized protein	protein.targeting.secretory pathway.ER	AT1G15310;AT1G48900;AT5G49500	ATHSRP54A;SRP54-1;;;	signal recognition particle 54 kDa subunit;Signal recognition particle, SRP54 subunit protein;Signal recognition particle, SRP54 subunit protein
GRMZM2G135756_T01	GRMZM2G135756	0.194074	-0.043459	0.100297	0.037103	0.107935	0.04998	0.390887	0.350221	-0.161313	-0.290631	-0.314472	-0.309575	RER1A protein	protein.targeting.secretory pathway.ER	AT2G21600;AT2G23310;AT4G39220	ATRER1B;RER1B;;ATRER1C1;;ATRER1A;	endoplasmatic reticulum retrieval protein 1B;Rer1 family protein;Rer1 family protein
GRMZM2G053319_T01	GRMZM2G053319	0.283525	0.197754	0.243279	0.153134	0.057439	0.051983	0.134051	0.008203	0.236196	0.057156	0.029321	-0.016614	LOC100284264	protein.targeting.secretory pathway.ER	AT2G21600;AT2G23310;AT4G39220	ATRER1B;RER1B;;ATRER1C1;;ATRER1A;	endoplasmatic reticulum retrieval protein 1B;Rer1 family protein;Rer1 family protein
GRMZM2G063775_T01	GRMZM2G063775	-0.234782	-0.197077	-0.110369	-0.089038	0.161699	-0.13592	-0.410062	-0.42184	0.366164	0.34546	0.310203	0.144117		protein.targeting.secretory pathway.golgi	AT1G05520;AT2G21630;AT3G23660;AT4G14160;AT5G43670		Sec23/Sec24 protein transport family protein;Sec23/Sec24 protein transport family protein;Sec23/Sec24 protein transport family protein;Sec23/Sec24 protein transport family protein;Sec23/Sec24 protein transport family protein
GRMZM2G101571_T01	GRMZM2G101571	0.036114	0.111926	0.291234	0.303747	0.351188	0.295671	0.086061	0.089132	0.181868	0.104825	0.107096	0.106643	LOC100284212	protein.targeting.secretory pathway.golgi	AT3G58170	ATBET11;ATBS14A;BET11;BS14A;	BET1P/SFT1P-like protein 14A
GRMZM2G165949_T01	GRMZM2G165949	-0.193757	-0.101404	-0.183113	-0.032987	0.095732	-0.015127	-0.383101	-0.318829	0.177405	0.283734	0.270627	0.180307		protein.targeting.secretory pathway.golgi	AT5G66030	ATGRIP;GRIP;	Golgi-localized GRIP domain-containing protein
GRMZM2G014872_T01	GRMZM2G014872	-0.102319	-0.373592	-0.236192	-0.287073	-0.109136	-0.240928	0.108978	0.080587	-0.131167	-0.341905	-0.382314	-0.450566	hypothetical protein LOC100382068	protein.targeting.secretory pathway.plasma membrane	AT2G17980	ATSLY1;	Sec1/munc18-like (SM) proteins superfamily
GRMZM2G035985_T01	GRMZM2G035985	-0.109531	-0.325419	-0.325866	-0.335253	-0.187045	-0.365523	0.007006	-0.064467	-0.163051	-0.250329	-0.292897	-0.375409	hypothetical protein LOC100279874	protein.targeting.secretory pathway.unspecified	AT1G18830;AT3G63460		Transducin/WD40 repeat-like superfamily protein;transducin family protein / WD-40 repeat family protein
GRMZM2G070693_T02	GRMZM2G070693	0.021793	0.157617	0.22586	0.308664	0.372319	0.193201	-0.168138	-0.100431	0.346359	0.362077	0.366694	0.331905	hypothetical protein LOC100194123	protein.targeting.secretory pathway.unspecified	AT3G07680		emp24/gp25L/p24 family/GOLD family protein
GRMZM2G045971_T01	GRMZM2G045971	0.090935	-0.13535	-0.253583	-0.267865	-0.341686	-0.255328	0.13999	0.115202	-0.307936	-0.407912	-0.408049	-0.351207		protein.targeting.secretory pathway.unspecified	AT5G60460		Preprotein translocase Sec, Sec61-beta subunit protein
GRMZM2G386228_T01	GRMZM2G386228	0.015802	-0.091995	-0.333694	-0.288208	-0.407298	-0.318261	-0.043378	-0.033822	-0.217849	-0.253985	-0.237561	-0.17057	protein transport protein Sec61 beta subunit	protein.targeting.secretory pathway.unspecified	AT5G60460		Preprotein translocase Sec, Sec61-beta subunit protein
GRMZM2G007188_T02	GRMZM2G007188	0.197373	0.359509	0.282965	0.290986	0.132975	0.242528	-0.082525	-0.098173	0.2882	0.263795	0.273441	0.287006	ADP-ribosylation factor-like protein 8B	protein.targeting.secretory pathway.unspecified
GRMZM2G307088_T01	GRMZM2G307088	0.056978	0.149977	0.245475	0.254439	0.247406	0.173983	-0.107346	-0.157459	0.375311	0.287266	0.267614	0.190897		protein.targeting.secretory pathway.unspecified
GRMZM2G364285_T01	GRMZM2G364285	-0.303229	-0.16638	-0.063189	0.021858	0.273352	-0.014984	-0.385023	-0.358185	0.335528	0.349488	0.337122	0.226162		protein.targeting.secretory pathway.vacuole	AT1G12470		zinc ion binding
GRMZM2G389362_T01	GRMZM2G389362	-0.153187	-0.002234	0.10652	0.162396	0.319503	0.168093	-0.285458	-0.205417	0.363858	0.377438	0.363985	0.267762		protein.targeting.secretory pathway.vacuole	AT1G30900;AT2G14720;AT2G14740;AT2G30290;AT2G34940;AT3G52850;AT4G20110	BP80-3;3;VSR3;3;VSR6;;BP80-2;1;MTV4;VSR2;1;VSR4;;ATVSR3;BP80-2;2;VSR2;2;VSR3;VSR3;;AtVSR2;BP80-1;2;VSR1;2;VSR2;;BP80-3;2;VSR3;2;VSR5;;ATELP;ATELP1;ATVSR1;BP-80;BP80;BP80-1;1;BP80B;GFS1;VSR1;VSR1;1;;BP80-3;1;VSR3;1;VSR7;	VACUOLAR SORTING RECEPTOR 6;vacuolar sorting receptor 4;vaculolar sorting receptor 3;VACUOLAR SORTING RECEPTOR 2;VACUOLAR SORTING RECEPTOR 5;vacuolar sorting receptor homolog 1;VACUOLAR SORTING RECEPTOR 7
GRMZM2G178972_T01	GRMZM2G178972	-0.088256	-0.287791	-0.376827	-0.320965	-0.274244	-0.306327	-0.040319	0.048036	-0.157963	-0.14468	-0.166818	-0.221068	LOC100281250	protein.targeting.secretory pathway.vacuole	AT1G32410		Vacuolar protein sorting 55 (VPS55) family protein
GRMZM2G062554_T01	GRMZM2G062554	-0.073994	0.076155	0.169483	0.207174	0.348852	0.214073	-0.247417	-0.203993	0.43641	0.428585	0.405604	0.294758	LOC100286140	protein.targeting.secretory pathway.vacuole	AT1G62710	BETA-VPE;BETAVPE;	beta vacuolar processing enzyme
GRMZM2G136563_T01	GRMZM2G136563	-0.159674	-0.077267	-0.093385	-0.018202	0.182415	0.056315	-0.372069	-0.352908	0.277043	0.324644	0.306704	0.200787		protein.targeting.secretory pathway.vacuole
GRMZM2G110023_T01	GRMZM2G110023	-0.189156	-0.153679	-0.151223	-0.171571	-0.198952	-0.391529	0.010798	-0.027247	-0.223866	-0.150326	-0.117115	-0.050066	ATP-dependent Clp protease ATP-binding subunit clpA	protein.targeting.unknown	AT4G25370		Double Clp-N motif protein
GRMZM2G348921_T01	GRMZM2G348921	0.23407	0.037621	0.100171	-0.010297	-0.133127	0.03048	0.365036	0.27324	-0.300559	-0.380427	-0.387413	-0.327474	hypothetical protein LOC100381920	protein.targeting.unknown
GRMZM2G089365_T01	GRMZM2G089365	0.109576	0.142359	0.242924	0.242512	0.319625	0.332823	-0.050103	-0.081704	0.408323	0.217868	0.186059	0.099864	fructose-bisphosphate aldolase	PS.calvin cycle.aldolase	AT2G01140	PDE345;	Aldolase superfamily protein
GRMZM2G046284_T02	GRMZM2G046284	-0.146556	-0.359806	-0.291462	-0.28463	-0.114908	-0.259901	-0.11888	-0.120609	0.060843	-0.100713	-0.174601	-0.351846	hypothetical protein LOC100273196	PS.calvin cycle.aldolase	AT2G21330;AT4G38970	FBA1;;FBA2;	fructose-bisphosphate aldolase 1;fructose-bisphosphate aldolase 2
GRMZM5G845611_T01	GRMZM5G845611	-0.169229	-0.304434	-0.374501	-0.306368	-0.239004	-0.240507	-0.156704	-0.144499	-0.133236	-0.082565	-0.12387	-0.228997	Glyceraldehyde-3-phosphate dehydrogenase BPutative uncharacterized protein ;	PS.calvin cycle.GAP	AT1G42970	GAPB;	glyceraldehyde-3-phosphate dehydrogenase B subunit
GRMZM2G035268_T01	GRMZM2G035268	-0.224158	-0.068849	-0.085007	0.021855	0.172983	-0.028716	-0.407935	-0.360554	0.302977	0.397296	0.382194	0.264295	NADP-dependent glyceraldehyde-3-phosphate dehydrogenase (EC 1.2.1.9)(Non-phosphorylating glyceraldehyde 3-phosphate dehydrogenase)(Glyceraldehyde-3-phosphate dehydrogenase [NADP+])(Triosephosphate dehydrogenase)	PS.calvin cycle.GAP	AT2G24270	ALDH11A3;	aldehyde dehydrogenase 11A3
GRMZM2G083016_T01	GRMZM2G083016	-0.09032	-0.349342	-0.352407	-0.35875	-0.224816	-0.226236	-0.009238	0.010447	-0.24999	-0.280983	-0.323617	-0.399373	metacaspase type II	PS.calvin cycle.phosphoglycerate kinase	AT1G56190;AT1G79550;AT3G12780	;PGK;;PGK1;	Phosphoglycerate kinase family protein;phosphoglycerate kinase;phosphoglycerate kinase 1
GRMZM2G047028_T01	GRMZM2G047028	-0.016627	0.078344	-0.109321	-0.067045	-0.133032	-0.053774	-0.314141	-0.349294	0.321491	0.260014	0.255964	0.197151	hypothetical protein LOC100381624	PS.calvin cycle.phosphoglycerate kinase
GRMZM2G033208_T01	GRMZM2G033208	-0.02427	-0.301034	-0.218702	-0.244047	-0.147276	-0.184439	0.296841	0.251932	-0.286426	-0.450047	-0.486465	-0.510164	Transketolase, chloroplastic (TK)(EC 2.2.1.1)	PS.calvin cycle.transketolase	AT2G45290;AT3G60750		Transketolase;Transketolase
GRMZM2G069542_T01	GRMZM2G069542	-0.069908	-0.344341	-0.290127	-0.263174	0.01259	-0.150335	-0.071269	-0.056017	0.082631	-0.157609	-0.230053	-0.384608	phosphoenolpyruvate carboxylase	PS.carbon concentrating mechanism.C4	AT1G53310;AT2G42600;AT3G14940	ATPEPC1;ATPPC1;PEPC1;PPC1;;ATPPC2;PPC2;;ATPPC3;PPC3;	phosphoenolpyruvate carboxylase 1;phosphoenolpyruvate carboxylase 2;phosphoenolpyruvate carboxylase 3
GRMZM2G431314_T01	GRMZM2G431314	0.100708	0.102876	0.212957	0.246442	0.351011	0.316789	-0.093132	-0.093276	0.335035	0.252304	0.218803	0.119517	hypothetical protein LOC100193334	PS.carbon concentrating mechanism.C4	AT1G61800;AT5G54800	ATGPT2;GPT2;;ATGPT1;GPT1;	glucose-6-phosphate/phosphate translocator 2;glucose 6-phosphate/phosphate translocator 1
GRMZM5G862663_T01	GRMZM5G862663	-0.101056	-0.265676	-0.363446	-0.319172	-0.294763	-0.356181	-0.054515	-0.056346	-0.183706	-0.205466	-0.22289	-0.254159		PS.lightreaction.ATP synthase.delta chain
GRMZM2G048907_T01	GRMZM2G048907	-0.031989	-0.218961	-0.332044	-0.34592	-0.355632	-0.283512	-0.05508	-0.073449	-0.133857	-0.214117	-0.248171	-0.308961	ATP synthase subunit gamma, chloroplastic Precursor (F-ATPase gamma subunit) [Contains Inceptin]	PS.lightreaction.ATP synthase.gamma chain	AT1G15700;AT4G04640	ATPC2;;ATPC1;	ATPase, F1 complex, gamma subunit protein;ATPase, F1 complex, gamma subunit protein
GRMZM2G167766_T01	GRMZM2G167766	-0.26804	-0.286704	-0.439527	-0.408746	-0.394342	-0.31319	-0.357116	-0.292719	-0.026711	0.079504	0.068087	-0.005281	hypothetical protein LOC100382482	PS.lightreaction.cytochrome b6/f	AT5G36120	atylmg3;CCB3;YLMG3;	cofactor assembly, complex C (B6F)
GRMZM5G851051_T01	GRMZM5G851051	-0.20571	-0.31452	-0.366661	-0.363149	-0.285603	-0.35843	-0.232154	-0.24107	-0.072808	-0.050151	-0.067527	-0.140952	hypothetical protein LOC100277231	PS.lightreaction.NADH DH	AT1G70760	CRR23;NdhL;	inorganic carbon transport protein-related
GRMZM2G084279_T01	GRMZM2G084279	-0.180009	-0.218535	-0.327273	-0.221472	-0.10997	-0.211649	-0.379351	-0.340655	0.14287	0.142966	0.10988	-0.013311	LOC100282665	PS.lightreaction.other electron carrier (ox/red).ferredoxin oxireductase	AT1G15140		FAD/NAD(P)-binding oxidoreductase
GRMZM2G019807_T01	GRMZM2G019807	-0.080058	0.018437	-0.272499	-0.218737	-0.279357	-0.129895	-0.369341	-0.325706	0.099035	0.201426	0.229232	0.246131	LOC100282478	PS.lightreaction.photosystem I.LHC-I	AT1G34000	OHP2;	one-helix protein 2
GRMZM2G103101_T01	GRMZM2G103101	0.097029	-0.06021	-0.209418	-0.242933	-0.385329	-0.173484	-0.033949	-0.017573	-0.201412	-0.127904	-0.145393	-0.16915	LOC100281795	PS.lightreaction.photosystem I.LHC-I	AT1G45474	Lhca5;	photosystem I light harvesting complex gene 5
GRMZM2G072280_T01	GRMZM2G072280	-0.230792	-0.139797	-0.220833	-0.162566	-0.121104	-0.150047	-0.387647	-0.323424	0.147049	0.257714	0.253632	0.17729	chlorophyll a-b binding protein	PS.lightreaction.photosystem I.LHC-I	AT3G61470	LHCA2;	photosystem I light harvesting complex gene 2
GRMZM2G085646_T01	GRMZM2G085646	-0.098807	-0.227718	-0.343477	-0.298313	-0.287224	-0.366555	-0.188304	-0.145084	-0.086145	-0.053631	-0.084729	-0.16834		PS.lightreaction.photosystem I.PSI polypeptide subunits	AT1G31330	PSAF;	photosystem I subunit F
GRMZM2G094224_T01	GRMZM2G094224	-0.029728	-0.062429	-0.210288	-0.217734	-0.254596	-0.185448	-0.335607	-0.330754	0.21024	0.237725	0.187387	0.030899	photosystem I reaction center subunit XI	PS.lightreaction.photosystem I.PSI polypeptide subunits	AT4G12800	PSAL;	photosystem I subunit l
GRMZM2G402936_T01	GRMZM2G402936	-0.180362	-0.217738	-0.333647	-0.302776	-0.34729	-0.294243	-0.271174	-0.235331	-0.033624	0.009357	-0.006545	-0.074621		PS.lightreaction.photosystem II.LHC-II
GRMZM2G005984_T01	GRMZM2G005984	-0.301004	-0.317416	-0.351904	-0.371845	-0.275971	-0.283701	-0.353558	-0.313794	-0.013151	0.042449	0.029595	-0.045839	photosystem II 11 kD protein	PS.lightreaction.photosystem II.PSII polypeptide subunits	AT1G03600	PSB27;	photosystem II family protein
GRMZM2G000256_T01	GRMZM2G000256	-0.024185	-0.012409	-0.15918	-0.060828	-0.009024	-0.094333	-0.379835	-0.306709	0.265814	0.311742	0.28307	0.166712	hypothetical protein LOC100192838	PS.lightreaction.photosystem II.PSII polypeptide subunits	AT5G11450	PPD5;	Mog1/PsbP/DUF1795-like photosystem II reaction center PsbP family protein
GRMZM2G078143_T01	GRMZM2G078143	-0.030218	-0.335531	-0.297104	-0.314531	-0.193792	-0.227529	0.135926	0.11784	-0.307434	-0.423221	-0.450567	-0.46078	hypothetical protein LOC100192461	PS.photorespiration.serine hydroxymethyltransferase	AT1G22020;AT1G36370;AT4G13890;AT4G13930	SHM6;;SHM7;;EDA36;EDA37;SHM5;;SHM4;	serine hydroxymethyltransferase 6;serine hydroxymethyltransferase 7;Pyridoxal phosphate (PLP)-dependent transferases superfamily protein;serine hydroxymethyltransferase 4
GRMZM2G039238_T02	GRMZM2G039238	0.056863	-0.263769	-0.217372	-0.257715	-0.223218	-0.122713	0.373065	0.311843	-0.497225	-0.584015	-0.607876	-0.576584	hypothetical protein LOC100381786	PS.photorespiration.serine hydroxymethyltransferase	AT1G22020;AT1G36370;AT4G13890;AT4G13930	SHM6;;SHM7;;EDA36;EDA37;SHM5;;SHM4;	serine hydroxymethyltransferase 6;serine hydroxymethyltransferase 7;Pyridoxal phosphate (PLP)-dependent transferases superfamily protein;serine hydroxymethyltransferase 4
GRMZM2G134708_T01	GRMZM2G134708	0.051325	0.277871	0.214986	0.314463	0.26864	0.27068	-0.318762	-0.226137	0.512811	0.500133	0.501431	0.445786	hypothetical protein LOC100382120	redox.ascorbate and glutathione	AT3G52880;AT5G03630	ATMDAR1;MDAR1;;ATMDAR2;	monodehydroascorbate reductase 1;Pyridine nucleotide-disulphide oxidoreductase family protein
GRMZM2G024448_T01	GRMZM2G024448	-0.057157	0.195939	-0.026691	0.057847	-0.095677	0.080237	-0.28484	-0.268858	0.175037	0.30925	0.349794	0.396744	hypothetical protein LOC100272687	redox.ascorbate and glutathione
GRMZM2G084881_T01	GRMZM2G084881	-0.31019	-0.31784	-0.174486	-0.076938	0.179063	-0.130508	-0.264198	-0.260453	0.140537	0.113774	0.092027	-0.015508	Putative uncharacterized protein	redox.ascorbate and glutathione.ascorbate	AT3G52880;AT5G03630	ATMDAR1;MDAR1;;ATMDAR2;	monodehydroascorbate reductase 1;Pyridine nucleotide-disulphide oxidoreductase family protein
GRMZM5G826194_T02	GRMZM5G826194	-0.132416	-0.082606	-0.115812	-0.109645	-0.018762	-0.230099	-0.332646	-0.341819	0.183682	0.303927	0.281633	0.163137	dehydroascorbate reductase	redox.ascorbate and glutathione.ascorbate	AT5G16710	DHAR3;	dehydroascorbate reductase 1
GRMZM2G329144_T01	GRMZM2G329144	-0.247356	-0.217171	-0.217609	-0.26368	-0.154966	-0.170139	-0.412671	-0.338961	0.187489	0.159579	0.149012	0.062556	LOC100283257	redox.ascorbate and glutathione.glutathione	AT2G48150	ATGPX4;GPX4;	glutathione peroxidase 4
GRMZM2G067373_T01	GRMZM2G067373	-0.007453	0.099832	0.305706	0.250948	0.360693	0.142131	-0.015078	-0.080672	0.263104	0.249447	0.247348	0.20984		redox.glutaredoxins	AT4G08550		electron carriers;protein disulfide oxidoreductases
GRMZM2G150295_T02	GRMZM2G150295	0.16869	0.0152	0.126338	0.101906	0.079276	0.187733	0.316925	0.359832	-0.120431	-0.238866	-0.258886	-0.245849	Grx_C2.2 - glutaredoxin subgroup I	redox.glutaredoxins	AT5G40370	GRXC2;	Glutaredoxin family protein
GRMZM2G470756_T01	GRMZM2G470756	0.038797	-0.097641	-0.190677	-0.115722	-0.164922	0.038378	0.137173	0.203508	-0.365934	-0.236898	-0.23866	-0.20302	Grx_C8 - glutaredoxin subgroup III (LOC100280766), mRNA	redox.glutaredoxins
GRMZM2G165270_T01	GRMZM2G165270	-0.042453	0.183313	0.178716	0.213898	0.20004	0.15118	-0.157498	-0.170292	0.295219	0.333274	0.366899	0.391778	hypothetical protein LOC100273226	redox.misc	AT3G14160		2-oxoglutarate-dependent dioxygenase family protein
GRMZM2G139680_T01	GRMZM2G139680	-0.027033	-0.224846	-0.41518	-0.397773	-0.395581	-0.298118	-0.062216	-0.038029	-0.287166	-0.258386	-0.263657	-0.258038	2-cys peroxiredoxin BAS1	redox.peroxiredoxin.BAS1	AT5G06290	2-Cys Prx B;2CPB;	2-cysteine peroxiredoxin B
GRMZM5G864335_T01	GRMZM5G864335	-0.051822	-0.271021	-0.417452	-0.425606	-0.410669	-0.332257	-0.080507	-0.079367	-0.216907	-0.267425	-0.286872	-0.314104	hypothetical protein LOC100217217	redox.peroxiredoxin.BAS1	AT5G06290	2-Cys Prx B;2CPB;	2-cysteine peroxiredoxin B
GRMZM2G163421_T01	GRMZM2G163421	-0.192469	-0.517473	-0.433437	-0.462384	-0.20626	-0.386181	-0.020876	-0.057398	-0.095289	-0.300791	-0.352471	-0.466047	protein disulfide isomerase	redox.thioredoxin	AT1G21750;AT1G77510	ATPDI5;ATPDIL1-1;PDI5;PDIL1-1;;ATPDI6;ATPDIL1-2;PDI6;PDIL1-2;	PDI-like 1-1;PDI-like 1-2
GRMZM2G091481_T02	GRMZM2G091481	-0.109248	-0.452467	-0.270696	-0.281658	-0.065433	-0.240156	0.249883	0.174826	-0.282241	-0.510441	-0.551331	-0.591485	Protein disulfide-isomerase Precursor (PDI)(EC 5.3.4.1)	redox.thioredoxin	AT1G21750;AT1G77510	ATPDI5;ATPDIL1-1;PDI5;PDIL1-1;;ATPDI6;ATPDIL1-2;PDI6;PDIL1-2;	PDI-like 1-1;PDI-like 1-2
GRMZM2G093436_T01	GRMZM2G093436	-0.102245	-0.195058	-0.150023	-0.246106	-0.258771	-0.354723	0.17829	0.0855	-0.322909	-0.351328	-0.355712	-0.331349	Putative uncharacterized protein	redox.thioredoxin	AT1G53300;AT2G42580;AT3G58620	TTL1;;TTL3;VIT;;TTL4;	tetratricopetide-repeat thioredoxin-like 1;tetratricopetide-repeat thioredoxin-like 3;tetratricopetide-repeat thioredoxin-like 4
GRMZM2G164948_T02	GRMZM2G164948	0.102066	-0.083284	-0.091065	-0.115089	-0.174779	-0.035653	0.280926	0.233933	-0.397698	-0.40139	-0.398098	-0.32117	LOC100283742	redox.thioredoxin	AT2G17420;AT4G35460	ATNTRA;NTR2;NTRA;;ATNTRB;NTR1;NTRB;	NADPH-dependent thioredoxin reductase A;NADPH-dependent thioredoxin reductase B
GRMZM2G072553_T01	GRMZM2G072553	0.247744	0.330367	0.163584	0.18962	0.014165	0.363144	-0.062067	-0.025296	0.058902	0.1671	0.179874	0.222081	hypothetical protein LOC100382563 (LOC100382563), mRNA	redox.thioredoxin
GRMZM2G001191_T01	GRMZM2G001191	-0.0111	0.143439	0.216856	0.286935	0.435289	0.180321	-0.187452	-0.192874	0.372704	0.394566	0.37721	0.291307		RNA.processing	AT2G45620		Nucleotidyltransferase family protein
GRMZM2G022041_T01	GRMZM2G022041	0.043717	-0.05407	-0.144137	-0.178948	-0.307452	-0.200668	0.228164	0.191611	-0.399553	-0.36481	-0.339505	-0.230278	hypothetical protein LOC100272538	RNA.processing	AT4G20440;AT5G44500	smB;;	small nuclear ribonucleoprotein associated protein B;Small nuclear ribonucleoprotein family protein
GRMZM2G082322_T01	GRMZM2G082322	0.049947	-0.14218	-0.240446	-0.23874	-0.305945	-0.257899	0.207345	0.159734	-0.379869	-0.386587	-0.385946	-0.326885	hypothetical protein LOC100216800	RNA.processing	AT4G31200		SWAP (Suppressor-of-White-APricot)/surp RNA-binding domain-containing protein
GRMZM2G453879_T01	GRMZM2G453879	-0.269099	-0.150449	-0.02187	0.024705	0.286214	0.02216	-0.301689	-0.333334	0.220154	0.299055	0.28973	0.197546		RNA.processing	AT5G51660	ATCPSF160;CPSF160;	cleavage and polyadenylation specificity factor 160
GRMZM2G346639_T01	GRMZM2G346639	-0.286974	-0.267058	-0.359895	-0.287138	-0.111679	-0.170553	-0.379485	-0.329074	-0.01912	0.109861	0.108007	0.048453		RNA.processing	AT5G53770		Nucleotidyltransferase family protein
GRMZM2G413853_T01	GRMZM2G413853	-0.104949	0.150219	0.068501	0.127741	0.041723	0.056686	-0.256874	-0.209526	0.234523	0.414858	0.43723	0.423561		RNA.processing.degradation dicer	AT3G43920	ATDCL3;DCL3;	dicer-like 3
GRMZM2G001631_T01	GRMZM2G001631	0.299381	0.280537	0.208046	0.122927	-0.085245	0.163254	0.080717	0.067563	0.138146	0.061099	0.036472	0.009339		RNA.processing.degradation dicer
GRMZM5G814985_T01	GRMZM5G814985	0.355055	0.350728	0.361769	0.30223	0.113103	0.306668	0.25053	0.220241	0.069227	-0.004059	-0.015628	0.005852	hypothetical protein LOC100279204	RNA.processing.degradation dicer
GRMZM2G121404_T01	GRMZM2G121404	-0.319041	-0.288755	-0.286559	-0.201054	-0.007583	-0.208336	-0.183884	-0.07493	-0.236315	-0.04634	-0.016649	0.014898		RNA.processing.ribonucleases	AT1G75660;AT5G42540	AtXRN3;XRN3;;AtXRN2;XRN2;	5'-3' exoribonuclease 3;exoribonuclease 2
GRMZM5G802566_T06	GRMZM5G802566	-0.214025	-0.016098	-0.09757	-0.021803	0.079137	0.038843	-0.369509	-0.305647	0.132481	0.329587	0.328609	0.262726	hypothetical protein LOC100217092	RNA.processing.ribonucleases	AT2G04530	CPZ;TRZ2;	Metallo-hydrolase/oxidoreductase superfamily protein
GRMZM2G083620_T02	GRMZM2G083620	-0.000741	-0.075947	-0.031055	-0.033175	-0.05006	-0.054254	0.218654	0.24517	-0.369342	-0.2855	-0.256843	-0.153472	hypothetical protein LOC100280057	RNA.processing.ribonucleases	AT3G46210		Ribosomal protein S5 domain 2-like superfamily protein
GRMZM2G124301_T01	GRMZM2G124301	0.340038	0.243645	0.307715	0.202334	0.077994	0.229411	0.339508	0.237014	-0.040158	-0.108965	-0.123596	-0.102822	hypothetical protein LOC100191864	RNA.processing.ribonucleases
AC198169.4_FGT004	AC198169.4_FG004	-0.021987	0.075146	0.129814	0.155998	0.252367	0.103559	-0.286319	-0.266119	0.443897	0.439697	0.411673	0.280354		RNA.processing.RNA helicase	AT1G12770	EMB1586;ISE1;	P-loop containing nucleoside triphosphate hydrolases superfamily protein
GRMZM2G403636_T01	GRMZM2G403636	-0.000596	-0.208333	-0.233547	-0.275236	-0.232448	-0.281006	0.170759	0.069472	-0.279191	-0.382122	-0.403174	-0.405429	hypothetical protein LOC100381785	RNA.processing.RNA helicase	AT2G42520;AT3G58510;AT3G58570		P-loop containing nucleoside triphosphate hydrolases superfamily protein;DEA(D/H)-box RNA helicase family protein;P-loop containing nucleoside triphosphate hydrolases superfamily protein
GRMZM2G480809_T01	GRMZM2G480809	0.061714	-0.257793	-0.216153	-0.227905	-0.16226	-0.156198	0.250387	0.197495	-0.317502	-0.431728	-0.472694	-0.497809		RNA.processing.RNA helicase	AT5G13010	EMB3011;	RNA helicase family protein
GRMZM2G415491_T01	GRMZM2G415491	-0.202034	-0.320393	-0.33553	-0.340625	-0.201443	-0.341805	-0.126676	-0.122415	-0.183866	-0.079127	-0.102138	-0.171789	hypothetical protein LOC100193526	RNA.processing.RNA helicase	AT5G26742	emb1138;	DEAD box RNA helicase (RH3)
GRMZM2G034811_T03	GRMZM2G034811	-0.116002	-0.259443	-0.29874	-0.362576	-0.30341	-0.211313	-0.043267	-0.063875	-0.133645	-0.12385	-0.151656	-0.217083		RNA.processing.RNA helicase
GRMZM2G331811_T01	GRMZM2G331811	0.017962	0.35526	0.190948	0.241261	0.070334	0.152132	-0.350343	-0.291633	0.400961	0.597844	0.61664	0.589243	pre-mRNA-splicing factor SF2	RNA.processing.splicing	AT1G09140	At-SR30;ATSRP30;ATSRP30.1;ATSRP30.2;SR30;	SERINE-ARGININE PROTEIN 30
GRMZM2G107896_T01	GRMZM2G107896	-0.032341	-0.035424	-0.204234	-0.248506	-0.397498	-0.253061	0.059015	0.045814	-0.308522	-0.270509	-0.216527	-0.069661	hypothetical protein LOC100273521	RNA.processing.splicing	AT1G23860;AT2G24590;AT4G31580	At-RSZ21;RSZ21;RSZP21;SRZ-21;SRZ21;;At-RSZ22a;RSZ22a;;At-RSZ22;RSZ22;RSZP22;SRZ-22;SRZ22;	RS-containing zinc finger protein 21;RNA recognition motif and CCHC-type zinc finger domains containing protein;serine/arginine-rich 22
GRMZM2G170699_T01	GRMZM2G170699	-0.243009	-0.301283	-0.375076	-0.276239	-0.164532	-0.305071	-0.149147	-0.102111	-0.201625	-0.152053	-0.144809	-0.140408	Putative uncharacterized protein	RNA.processing.splicing	AT2G18510	emb2444;	RNA-binding (RRM/RBD/RNP motifs) family protein
GRMZM2G021223_T04	GRMZM2G021223	0.293365	0.210923	0.02368	0.033675	-0.099081	0.239923	0.042733	0.14384	0.002715	-0.015808	-0.038134	-0.044377	arginine/serine-rich splicing factor 2 variant 2	RNA.processing.splicing	AT2G46610;AT3G61860	At-RS31a;RS31a;;At-RS31;ATRSP31;RS31;RSP31;	RNA-binding (RRM/RBD/RNP motifs) family protein;RNA-binding (RRM/RBD/RNP motifs) family protein
GRMZM2G053239_T01	GRMZM2G053239	0.023421	0.110021	0.301405	0.268403	0.339504	0.351378	-0.017702	-0.022152	0.296081	0.25499	0.234755	0.162576		RNA.processing.splicing
GRMZM2G065298_T01	GRMZM2G065298	-0.193558	-0.027746	-0.187974	-0.111111	-0.033094	-0.112254	-0.383414	-0.358988	0.186237	0.259091	0.285033	0.281467		RNA.processing.splicing
GRMZM5G829928_T02	GRMZM5G829928	-0.183994	-0.365043	-0.43165	-0.394584	-0.352036	-0.386306	0.081065	0.118486	-0.485245	-0.370893	-0.359881	-0.310118	hypothetical protein LOC100273953 (LOC100273953), mRNA	RNA.regulation of transcription	AT1G21600	PTAC6;	plastid transcriptionally active 6
GRMZM5G897926_T02	GRMZM5G897926	-0.126434	-0.078578	-0.157451	-0.16308	-0.169983	-0.173841	-0.298606	-0.333025	0.109769	0.187454	0.17894	0.106977	hypothetical protein LOC100275546	RNA.regulation of transcription	AT2G34640	HMR;PTAC12;	plastid transcriptionally active 12
GRMZM2G158918_T01	GRMZM2G158918	0.070541	0.210702	0.373212	0.325503	0.301505	0.281089	0.118862	0.115881	0.097631	0.108131	0.144645	0.223138		RNA.regulation of transcription.Alfin-like	AT5G20510	AL5;	alfin-like 5
GRMZM2G063864_T03	GRMZM2G063864	-0.154913	0.101807	-0.048284	0.079593	0.115472	0.063603	-0.373359	-0.307338	0.220527	0.392977	0.43275	0.450574	hypothetical protein LOC100273857	RNA.regulation of transcription.Alfin-like
GRMZM2G107807_T01	GRMZM2G107807	0.074323	0.247942	0.315706	0.374333	0.324738	0.331133	0.091285	0.096443	0.112628	0.172013	0.20667	0.281486	PHD finger protein	RNA.regulation of transcription.Alfin-like
GRMZM2G160730_T02	GRMZM2G160730	0.062077	-0.007566	-0.18306	-0.145471	-0.352391	-0.081674	0.191375	0.165739	-0.382773	-0.341903	-0.304585	-0.163081	Putative uncharacterized protein	RNA.regulation of transcription.AP2/EREBP, APETALA2/Ethylene-responsive element binding protein family
GRMZM2G700665_T01	GRMZM2G700665	-0.036927	-0.227457	-0.326798	-0.299593	-0.316102	-0.276054	0.129581	0.116367	-0.402392	-0.413064	-0.409811	-0.353165	hypothetical protein LOC100384826 (LOC100384826), mRNA	RNA.regulation of transcription.AP2/EREBP, APETALA2/Ethylene-responsive element binding protein family
GRMZM2G137413_T01	GRMZM2G137413	0.011766	0.114934	0.235053	0.314766	0.373642	0.096628	0.028234	-0.0504	0.112446	0.151631	0.14858	0.124666	Putative uncharacterized protein	RNA.regulation of transcription.ARF, Auxin Response Factor family	AT1G59750	ARF1;	auxin response factor 1
GRMZM2G702026_T01	GRMZM2G702026	-0.209168	-0.465649	-0.489123	-0.451093	-0.231794	-0.481735	-0.065471	-0.07897	-0.251823	-0.358122	-0.385016	-0.432623	auxin response factor 1	RNA.regulation of transcription.ARF, Auxin Response Factor family	AT1G59750	ARF1;	auxin response factor 1
GRMZM2G030710_T01	GRMZM2G030710	0.20808	0.12673	0.229931	0.148798	0.08597	0.148861	0.411924	0.365787	-0.215393	-0.23194	-0.245205	-0.203092		RNA.regulation of transcription.ARF, Auxin Response Factor family	AT2G33860	ARF3;ETT;	Transcriptional factor B3 family protein / auxin-responsive factor AUX/IAA-related
GRMZM2G352159_T02	GRMZM2G352159	0.034184	0.285728	0.350447	0.327594	0.278226	0.194833	-0.094087	-0.137756	0.37943	0.399396	0.399788	0.36427	hypothetical protein LOC100273544	RNA.regulation of transcription.ARF, Auxin Response Factor family	AT5G62000	ARF1-BP;ARF2;HSS;ORE14;	auxin response factor 2
GRMZM2G475263_T01	GRMZM2G475263	-0.27297	-0.362301	-0.325089	-0.293432	-0.162539	-0.336236	-0.154908	-0.107246	-0.115462	-0.112217	-0.135182	-0.211892		RNA.regulation of transcription.ARF, Auxin Response Factor family
GRMZM2G105250_T01	GRMZM2G105250	0.379302	0.414196	0.153953	0.24369	0.016429	0.337243	-0.068429	-0.053117	0.130829	0.19636	0.196528	0.218591		RNA.regulation of transcription.Argonaute	AT1G48410;AT2G27880;AT5G43810	AGO1;;AGO5;;AGO10;PNH;ZLL;	Stabilizer of iron transporter SufD / Polynucleotidyl transferase;Argonaute family protein;Stabilizer of iron transporter SufD / Polynucleotidyl transferase
GRMZM2G089743_T02	GRMZM2G089743	-0.116185	0.211003	0.18827	0.258617	0.265026	0.224677	-0.357504	-0.281817	0.367468	0.526498	0.556016	0.542581	hypothetical protein LOC100217027	RNA.regulation of transcription.Argonaute	AT2G27040;AT2G32940;AT5G21030;AT5G21150	AGO4;OCP11;;AGO6;;;AGO9;	Argonaute family protein;Argonaute family protein;PAZ domain-containing protein / piwi domain-containing protein;Argonaute family protein
GRMZM2G589579_T01	GRMZM2G589579	-0.028912	0.196578	0.180883	0.25618	0.289913	0.331837	-0.252563	-0.187388	0.319248	0.440119	0.444125	0.398945	hypothetical protein LOC100381552	RNA.regulation of transcription.Argonaute	AT2G27040;AT2G32940;AT5G21030;AT5G21150	AGO4;OCP11;;AGO6;;;AGO9;	Argonaute family protein;Argonaute family protein;PAZ domain-containing protein / piwi domain-containing protein;Argonaute family protein
GRMZM2G048335_T01	GRMZM2G048335	-0.266612	-0.099987	-0.096648	0.01804	0.234457	0.051734	-0.414406	-0.335474	0.238073	0.368477	0.370797	0.294602		RNA.regulation of transcription.Argonaute
AC199001.3_FGT005	AC199001.3_FG005	-0.218584	-0.108631	-0.133187	-0.017602	0.175652	-0.030704	-0.376171	-0.317812	0.187907	0.33898	0.32293	0.217997		RNA.regulation of transcription.Argonaute
GRMZM2G099797_T01	GRMZM2G099797	0.128457	0.297143	0.378605	0.312786	0.198653	0.175544	0.041642	0.018048	0.147139	0.1816	0.199798	0.2369	response regulator 8	RNA.regulation of transcription.ARR	AT2G01760	ARR14;RR14;	response regulator 14
GRMZM2G129954_T01	GRMZM2G129954	0.234731	0.107693	0.199477	0.167873	0.128107	0.147419	0.370113	0.310651	-0.103647	-0.192493	-0.204317	-0.180344	LOC541632	RNA.regulation of transcription.ARR	AT3G57040	ARR9;ATRR4;	response regulator 9
GRMZM2G359924_T01	GRMZM2G359924	0.257389	0.372119	0.327501	0.359269	0.170021	0.357448	0.17881	0.116232	0.113388	0.069947	0.073305	0.123141	hypothetical protein LOC100279375	RNA.regulation of transcription.Aux/IAA family
GRMZM2G059544_T01	GRMZM2G059544	0.154338	0.293932	0.245039	0.278921	0.105614	0.346058	0.049953	0.066919	0.045297	0.095033	0.126077	0.214544	IAA25 - auxin-responsive Aux/IAA family member	RNA.regulation of transcription.Aux/IAA family
GRMZM2G000158_T04	GRMZM2G000158	0.280887	0.278602	0.34389	0.338746	0.242574	0.32473	0.214309	0.298178	0.064608	0.077855	0.059668	0.048547	IAA20 - auxin-responsive Aux/IAA family member	RNA.regulation of transcription.Aux/IAA family
GRMZM2G167794_T01	GRMZM2G167794	-0.253648	-0.442081	-0.426744	-0.390114	-0.209355	-0.333353	-0.007973	0.039452	-0.425166	-0.378755	-0.372789	-0.347972	hypothetical protein LOC100192924	RNA.regulation of transcription.Aux/IAA family
GRMZM2G174610_T02	GRMZM2G174610	0.099099	0.323317	0.348178	0.315416	0.272579	0.327865	-0.021907	-0.039387	0.22134	0.270519	0.313067	0.390558	hypothetical protein LOC100273110	RNA.regulation of transcription.B3 transcription factor family	AT5G58280		AP2/B3-like transcriptional factor family protein
GRMZM2G109879_T02	GRMZM2G109879	0.087169	0.308009	0.10333	0.178541	-0.024552	0.164605	-0.17161	-0.112419	0.185132	0.33331	0.372621	0.42988		RNA.regulation of transcription.B3 transcription factor family
GRMZM2G088427_T01	GRMZM2G088427	0.296612	0.284352	0.130887	0.163843	0.005506	0.229558	0.045874	0.049071	0.044992	0.084096	0.075419	0.076243		RNA.regulation of transcription.B3 transcription factor family
GRMZM2G098063_T01	GRMZM2G098063	-0.317408	-0.285235	-0.301988	-0.279227	-0.179459	-0.394084	-0.238987	-0.177519	0.068679	0.061174	0.058152	0.003069		RNA.regulation of transcription.B3 transcription factor family
GRMZM2G019956_T01	GRMZM2G019956	-0.188453	-0.360084	-0.263486	-0.264592	-0.061923	-0.188306	0.041969	-0.032243	-0.079714	-0.17908	-0.197678	-0.248382		RNA.regulation of transcription.B3 transcription factor family
GRMZM2G033356_T01	GRMZM2G033356	-0.19909	-0.369781	-0.437207	-0.421435	-0.339615	-0.464004	-0.079406	-0.063501	-0.241307	-0.271091	-0.279897	-0.298036		RNA.regulation of transcription.bHLH,Basic Helix-Loop-Helix family	AT1G12860;AT3G26744	ICE2;SCRM2;;ATICE1;ICE1;SCRM;	basic helix-loop-helix (bHLH) DNA-binding superfamily protein;basic helix-loop-helix (bHLH) DNA-binding superfamily protein
GRMZM2G158281_T02	GRMZM2G158281	0.184139	0.234972	0.350211	0.288917	0.170392	0.329691	0.364613	0.361974	-0.140736	-0.09795	-0.067103	0.048921	Putative uncharacterized protein	RNA.regulation of transcription.bHLH,Basic Helix-Loop-Helix family	AT2G27230	LHW;	transcription factor-related
GRMZM2G378653_T01	GRMZM2G378653	-0.082633	-0.296648	-0.328165	-0.368137	-0.347892	-0.361893	0.072483	0.040692	-0.240355	-0.361754	-0.375208	-0.378578	hypothetical protein LOC100273300	RNA.regulation of transcription.bHLH,Basic Helix-Loop-Helix family	AT2G42300		basic helix-loop-helix (bHLH) DNA-binding superfamily protein
GRMZM2G074438_T01	GRMZM2G074438	-0.132932	-0.345576	-0.330276	-0.315734	-0.222453	-0.301317	0.147888	0.127742	-0.319482	-0.422695	-0.437781	-0.433552		RNA.regulation of transcription.bHLH,Basic Helix-Loop-Helix family	AT2G42300		basic helix-loop-helix (bHLH) DNA-binding superfamily protein
GRMZM2G087161_T01	GRMZM2G087161	0.136087	0.235616	0.214309	0.230462	0.184598	0.334571	-0.067019	0.001528	0.189658	0.255287	0.252324	0.234074		RNA.regulation of transcription.bHLH,Basic Helix-Loop-Helix family	AT5G01310	APTX;	APRATAXIN-like
GRMZM2G128807_T02	GRMZM2G128807	0.166962	0.340235	0.335273	0.353383	0.172805	0.288139	0.177041	0.199202	0.006169	0.10358	0.13497	0.224125	hypothetical protein LOC100274388	RNA.regulation of transcription.bHLH,Basic Helix-Loop-Helix family
GRMZM2G159456_T01	GRMZM2G159456	-0.048628	-0.349641	-0.407216	-0.377259	-0.267433	-0.276894	-0.067758	-0.041222	-0.145527	-0.280353	-0.326456	-0.406048	DNA binding protein	RNA.regulation of transcription.bHLH,Basic Helix-Loop-Helix family
GRMZM2G137426_T01	GRMZM2G137426	-0.250739	-0.289168	-0.220499	-0.256604	-0.159347	-0.316974	0.145156	0.065222	-0.416267	-0.326108	-0.303294	-0.236634		RNA.regulation of transcription.bHLH,Basic Helix-Loop-Helix family
GRMZM2G180847_T01	GRMZM2G180847	0.307872	0.241564	0.075387	0.058158	-0.155842	0.051592	0.200711	0.244498	-0.120536	-0.144706	-0.14698	-0.093183	LOC100282182	RNA.regulation of transcription.bZIP transcription factor family	AT1G06070		Basic-leucine zipper (bZIP) transcription factor family protein
AC232238.2_FGT004	AC232238.2_FG004	0.291505	0.443854	0.251662	0.271054	-0.055101	0.186973	0.212241	0.193383	-0.07832	0.025632	0.072784	0.223552	Liguleless2-like protein	RNA.regulation of transcription.bZIP transcription factor family	AT1G08320	bZIP21;TGA9;	bZIP transcription factor family protein
GRMZM2G060216_T02	GRMZM2G060216	0.126862	0.29624	0.230247	0.297698	0.141473	0.333633	0.118181	0.123865	-0.06034	0.02005	0.078756	0.238978	liguleless2	RNA.regulation of transcription.bZIP transcription factor family	AT1G08320	bZIP21;TGA9;	bZIP transcription factor family protein
GRMZM2G074373_T01	GRMZM2G074373	-0.217558	-0.32126	-0.253022	-0.223124	-0.098123	-0.255143	0.078153	0.162076	-0.407135	-0.244628	-0.229103	-0.195649	hypothetical protein LOC100192709	RNA.regulation of transcription.bZIP transcription factor family	AT1G32150;AT2G35530	AtbZIP68;bZIP68;;AtbZIP16;bZIP16;	basic region/leucine zipper transcription factor 68;basic region/leucine zipper transcription factor 16
GRMZM2G011932_T01	GRMZM2G011932	0.083804	0.340041	0.275002	0.289046	0.193873	0.301666	-0.043959	0.001545	0.20876	0.291865	0.331497	0.403489	hypothetical protein LOC100191525	RNA.regulation of transcription.bZIP transcription factor family	AT2G46270	GBF3;	G-box binding factor 3
GRMZM2G000842_T04	GRMZM2G000842	0.33468	0.406011	0.236183	0.31646	0.075653	0.444456	0.123856	0.157819	0.027829	0.077965	0.101529	0.197441	transcription factor TGA6 (LOC100284557), mRNA	RNA.regulation of transcription.bZIP transcription factor family
GRMZM2G146020_T01	GRMZM2G146020	0.218086	0.278871	0.366565	0.316786	0.133525	0.108342	0.19775	0.154024	0.148512	0.069132	0.080537	0.128344	hypothetical protein LOC100193330	RNA.regulation of transcription.bZIP transcription factor family
GRMZM2G448607_T01	GRMZM2G448607	0.069204	-0.042955	-0.084078	-0.082322	-0.141185	-0.139752	0.342766	0.268862	-0.444594	-0.432397	-0.396791	-0.247828	low temperature-induced protein15	RNA.regulation of transcription.bZIP transcription factor family
GRMZM2G052102_T01	GRMZM2G052102	-0.255978	-0.466432	-0.528991	-0.457384	-0.300877	-0.334335	-0.106087	-0.10826	-0.226227	-0.297667	-0.32573	-0.382146		RNA.regulation of transcription.bZIP transcription factor family
GRMZM2G135381_T01	GRMZM2G135381	-0.168484	-0.246807	-0.38048	-0.322627	-0.240731	-0.375335	-0.290901	-0.22999	-0.012656	-0.05976	-0.06158	-0.08929		RNA.regulation of transcription.C2C2(Zn) GATA transcription factor family	AT4G32890;AT5G25830	GATA9;;GATA12;	GATA transcription factor 9;GATA transcription factor 12
GRMZM2G039586_T01	GRMZM2G039586	-0.187757	-0.169779	-0.357255	-0.328915	-0.377219	-0.336999	-0.100667	-0.074497	-0.301972	-0.16886	-0.12648	-0.032474	hypothetical protein LOC100191563	RNA.regulation of transcription.C2C2(Zn) GATA transcription factor family
GRMZM2G101058_T01	GRMZM2G101058	-0.216452	-0.380525	-0.448929	-0.405388	-0.261195	-0.366785	-0.229013	-0.197843	-0.053638	-0.120197	-0.141035	-0.211761	GATA transcription factor 9 (LOC100281278), mRNA	RNA.regulation of transcription.C2C2(Zn) GATA transcription factor family
GRMZM2G129428_T01	GRMZM2G129428	0.094267	0.226707	0.212939	0.162936	0.079825	0.093163	-0.217756	-0.19131	0.464833	0.425685	0.396107	0.281069	hypothetical protein LOC100384828	RNA.regulation of transcription.C2H2 zinc finger family	AT1G34370	STOP1;	C2H2 and C2HC zinc fingers superfamily protein
GRMZM2G075956_T02	GRMZM2G075956	0.019703	0.165802	0.236234	0.248933	0.278714	0.323178	-0.12233	-0.145945	0.383274	0.350628	0.343295	0.288944	nucleic acid binding protein	RNA.regulation of transcription.C2H2 zinc finger family	AT1G34370	STOP1;	C2H2 and C2HC zinc fingers superfamily protein
GRMZM2G068710_T07	GRMZM2G068710	-0.165443	-0.352624	-0.418994	-0.404154	-0.334134	-0.400627	-0.083795	-0.028412	-0.144693	-0.253633	-0.274014	-0.310957	LOC100282635	RNA.regulation of transcription.C2H2 zinc finger family	AT1G71990	ATFT4;ATFUT13;FT4-M;FUCTC;FUT13;	fucosyltransferase 13
GRMZM2G121151_T01	GRMZM2G121151	-0.169871	-0.352495	-0.425336	-0.369325	-0.254315	-0.279513	-0.15956	-0.143672	-0.059192	-0.124142	-0.142433	-0.198492	hypothetical protein LOC100275474	RNA.regulation of transcription.C2H2 zinc finger family	AT2G41940;AT3G58070	ZFP8;;GIS;	zinc finger protein 8;C2H2 and C2HC zinc fingers superfamily protein
GRMZM2G175661_T01	GRMZM2G175661	0.112522	0.209552	0.300045	0.3638	0.422756	0.173116	0.0254	-0.004717	0.196575	0.227539	0.2241	0.199816	hypothetical protein LOC541975	RNA.regulation of transcription.C2H2 zinc finger family	AT3G18290	BTS;EMB2454;	zinc finger protein-related
GRMZM2G161728_T01	GRMZM2G161728	0.242962	0.309276	0.406881	0.343653	0.255013	0.211278	0.134594	0.135926	0.268905	0.136872	0.143558	0.168033	hypothetical protein LOC100273517	RNA.regulation of transcription.C2H2 zinc finger family
GRMZM2G377165_T01	GRMZM2G377165	0.101418	0.194274	0.307351	0.345442	0.373574	0.159978	0.059042	-0.029188	0.15125	0.152069	0.140961	0.112642	C2H2 zinc-finger protein Fragment	RNA.regulation of transcription.C2H2 zinc finger family
GRMZM2G028046_T01	GRMZM2G028046	0.017992	0.298858	0.13671	0.201492	0.002703	0.068689	-0.067278	-0.038968	-0.04429	0.166478	0.239032	0.389575	hypothetical protein LOC100191534	RNA.regulation of transcription.C2H2 zinc finger family
GRMZM2G120563_T01	GRMZM2G120563	-0.305781	-0.254915	-0.303329	-0.276814	-0.134871	-0.2239	-0.404173	-0.332611	0.081586	0.186226	0.177932	0.089653	hypothetical protein LOC100280310	RNA.regulation of transcription.C2H2 zinc finger family
GRMZM2G178894_T01	GRMZM2G178894	-0.15032	-0.319416	-0.296496	-0.296659	-0.171031	-0.418539	-0.074998	-0.141757	-0.02694	-0.142907	-0.179884	-0.270195	Putative uncharacterized protein	RNA.regulation of transcription.C2H2 zinc finger family
GRMZM5G845366_T01	GRMZM5G845366	0.204981	0.103942	0.166889	0.071815	-0.071193	-0.027758	0.455443	0.373821	-0.251309	-0.326288	-0.31737	-0.225995	hypothetical protein LOC100381668	RNA.regulation of transcription.C3H zinc finger family	AT2G41900;AT5G12850	OXS2;;	CCCH-type zinc finger protein with ARM repeat domain;CCCH-type zinc finger protein with ARM repeat domain
GRMZM2G407287_T01	GRMZM2G407287	-0.018121	-0.22597	-0.138015	-0.248828	-0.198384	-0.084074	0.24198	0.167892	-0.405729	-0.428522	-0.433929	-0.395268		RNA.regulation of transcription.CCAAT box binding factor family, DR1	AT1G72440	EDA25;SWA2;	CCAAT-binding factor
AC197545.3_FGT002	AC197545.3_FG002	-0.280715	-0.228005	-0.2006	-0.12111	0.111914	-0.035357	-0.339031	-0.290969	0.092028	0.236702	0.215092	0.102155		RNA.regulation of transcription.CCAAT box binding factor family, DR1
GRMZM2G037630_T01	GRMZM2G037630	0.362327	0.223957	0.02706	0.091835	-0.029995	0.085708	0.129267	0.125971	0.022145	-0.040356	-0.090234	-0.148205		RNA.regulation of transcription.CCAAT box binding factor family, HAP2
GRMZM2G096016_T01	GRMZM2G096016	-0.25429	-0.43596	-0.518175	-0.446294	-0.33394	-0.378016	-0.135318	-0.076417	-0.27753	-0.255635	-0.261453	-0.283635	nuclear transcription factor Y subunit A-10	RNA.regulation of transcription.CCAAT box binding factor family, HAP2
GRMZM2G070264_T01	GRMZM2G070264	0.180885	0.138071	0.203365	0.173622	0.120796	0.150528	0.396423	0.346434	-0.119928	-0.201971	-0.198755	-0.135009		RNA.regulation of transcription.Chromatin Remodeling Factors	AT2G18760	CHR8;	chromatin remodeling 8
GRMZM2G108166_T01	GRMZM2G108166	0.043133	0.314273	0.273612	0.301017	0.192508	0.202283	-0.191046	-0.148196	0.387635	0.473286	0.486846	0.464371		RNA.regulation of transcription.Chromatin Remodeling Factors	AT3G42670;AT5G20420	CHR38;CLSY;CLSY1;;CHR42;	chromatin remodeling 38;chromatin remodeling 42
GRMZM2G148249_T01	GRMZM2G148249	0.240718	0.187068	0.254956	0.207029	0.069467	0.207119	0.420288	0.352833	-0.164786	-0.197585	-0.190971	-0.116382		RNA.regulation of transcription.Chromatin Remodeling Factors	AT5G05130		DNA/RNA helicase protein
GRMZM2G439281_T01	GRMZM2G439281	-0.225955	-0.04709	-0.189168	-0.084699	-0.005514	-0.128198	-0.419834	-0.380399	0.1681	0.34914	0.354447	0.293544	hypothetical protein LOC100277497	RNA.regulation of transcription.Chromatin Remodeling Factors	AT5G07810		SNF2 domain-containing protein / helicase domain-containing protein / HNH endonuclease domain-containing protein
GRMZM2G303105_T01	GRMZM2G303105	-0.246949	-0.063832	-0.026835	0.064793	0.25239	0.110015	-0.341194	-0.296062	0.284102	0.386335	0.379466	0.288907	hypothetical protein LOC100278915	RNA.regulation of transcription.Chromatin Remodeling Factors
GRMZM5G836167_T01	GRMZM5G836167	0.220539	0.08758	0.115074	0.014276	-0.137175	-0.053636	0.369838	0.259437	-0.242399	-0.380172	-0.373052	-0.280496		RNA.regulation of transcription.Chromatin Remodeling Factors
GRMZM2G015277_T01	GRMZM2G015277	-0.285946	-0.186795	-0.194403	-0.065185	0.164225	0.00563	-0.345628	-0.26496	0.076766	0.233655	0.23191	0.164711		RNA.regulation of transcription.Chromatin Remodeling Factors
GRMZM2G067436_T01	GRMZM2G067436	0.294327	0.043	0.020829	-0.074532	-0.238559	0.042278	0.482874	0.373071	-0.401431	-0.528829	-0.53763	-0.443961		RNA.regulation of transcription.CPP(Zn),CPP1-related transcription factor family
GRMZM2G065599_T01	GRMZM2G065599	0.139122	0.326367	0.433067	0.367986	0.314172	0.330248	0.053109	0.031249	0.279342	0.261494	0.28152	0.308779	DNA methyl transferase 106	RNA.regulation of transcription.DNA methyltransferases	AT3G17310	AtDRM3;DRM3;	S-adenosyl-L-methionine-dependent methyltransferases superfamily protein
GRMZM2G361659_T01	GRMZM2G361659	-0.288491	-0.429544	-0.313279	-0.315781	-0.100658	-0.281477	-0.01348	0.023877	-0.176311	-0.174726	-0.171583	-0.184854	hypothetical protein LOC100381405	RNA.regulation of transcription.E2F/DP transcription factor family	AT3G48160	DEL1;E2FE;E2L3;	DP-E2F-like 1
GRMZM2G462623_T01	GRMZM2G462623	0.297303	0.458783	0.408	0.380937	0.21216	0.345271	0.146645	0.137825	0.124852	0.202404	0.221132	0.278565		RNA.regulation of transcription.E2F/DP transcription factor family	AT5G02470; AT5G03415	DPA;DPB	Transcription factor DP
GRMZM2G123308_T02	GRMZM2G123308	0.059698	-0.201421	-0.179547	-0.234559	-0.246731	-0.013012	0.152565	0.154546	-0.304963	-0.362493	-0.397233	-0.425219	KANADI-like transcription factor FEATHERED	RNA.regulation of transcription.G2-like transcription factor family, GARP	AT1G32240	KAN2;	Homeodomain-like superfamily protein
GRMZM2G092409_T01	GRMZM2G092409	0.082244	-0.093601	0.035354	-0.067289	-0.090358	-0.066413	0.408259	0.369388	-0.238831	-0.416832	-0.420217	-0.35939	hypothetical protein LOC100272929	RNA.regulation of transcription.GeBP like
GRMZM2G099862_T04	GRMZM2G099862	0.239213	0.418279	0.355602	0.330247	0.096545	0.329241	0.187297	0.165434	-0.012324	0.101955	0.134168	0.239728	putative growth-regulating factor 2	RNA.regulation of transcription.General Transcription	AT2G22840;AT4G37740	GRF1;GRF2	growth-regulating factor 1; growth-regulating factor 2
GRMZM2G119359_T01	GRMZM2G119359	0.173276	0.389816	0.238446	0.270404	0.00177	0.15216	0.065849	0.04751	-0.004041	0.119329	0.169642	0.301548	Putative uncharacterized protein	RNA.regulation of transcription.General Transcription
GRMZM2G098784_T01	GRMZM2G098784	-0.212184	-0.355929	-0.257371	-0.331332	-0.125098	-0.199287	-0.112764	-0.064314	-0.061737	-0.096027	-0.13639	-0.248144	hypothetical protein LOC100381402	RNA.regulation of transcription.GRAS transcription factor family	AT2G37650		GRAS family transcription factor
GRMZM2G097456_T01	GRMZM2G097456	-0.144141	-0.340993	-0.449888	-0.414249	-0.36045	-0.378193	-0.02154	0.030986	-0.376839	-0.317624	-0.314566	-0.292729	GRAS family transcription factor containing protein	RNA.regulation of transcription.GRAS transcription factor family	AT3G49950		GRAS family transcription factor
GRMZM2G368909_T01	GRMZM2G368909	-0.186884	0.08253	0.094465	0.189087	0.203349	0.067348	-0.26536	-0.176794	0.184281	0.325399	0.370029	0.409382		RNA.regulation of transcription.GRAS transcription factor family
GRMZM2G118063_T02	GRMZM2G118063	-0.042267	-0.121993	-0.157946	-0.109617	-0.145183	-0.256911	0.227137	0.184636	-0.361644	-0.343894	-0.326206	-0.238838	hypothetical protein LOC100279257	RNA.regulation of transcription.HB,Homeobox transcription factor family	AT1G05230;AT1G17920;AT1G73360;AT2G32370;AT3G03260;AT3G61150;AT4G00730;AT4G04890;AT4G17710;AT4G21750;AT5G46880;AT5G52170	HDG2;;HDG12;;ATHDG11;EDT1;HDG11;;HDG3;;HDG8;;HD-GL2-1;HDG1;;AHDP;ANL2;;PDF2;;HDG4;;ATML1;;HB-7;HDG5;;HDG7;	homeodomain GLABROUS 2;homeodomain GLABROUS 12;homeodomain GLABROUS 11;homeodomain GLABROUS 3;homeodomain GLABROUS 8;homeodomain GLABROUS 1;Homeobox-leucine zipper family protein / lipid-binding START domain-containing protein;protodermal factor 2;homeodomain GLABROUS 4;Homeobox-leucine zipper family protein / lipid-binding START domain-containing protein;homeobox-7;homeodomain GLABROUS 7
GRMZM2G130442_T01	GRMZM2G130442	-0.091283	-0.156912	-0.270918	-0.20557	-0.26908	-0.25424	0.151239	0.11268	-0.415987	-0.354523	-0.329477	-0.231338	OCL5 protein	RNA.regulation of transcription.HB,Homeobox transcription factor family	AT1G05230;AT1G17920;AT1G73360;AT2G32370;AT3G03260;AT3G61150;AT4G00730;AT4G04890;AT4G17710;AT4G21750;AT5G46880;AT5G52170	HDG2;;HDG12;;ATHDG11;EDT1;HDG11;;HDG3;;HDG8;;HD-GL2-1;HDG1;;AHDP;ANL2;;PDF2;;HDG4;;ATML1;;HB-7;HDG5;;HDG7;	homeodomain GLABROUS 2;homeodomain GLABROUS 12;homeodomain GLABROUS 11;homeodomain GLABROUS 3;homeodomain GLABROUS 8;homeodomain GLABROUS 1;Homeobox-leucine zipper family protein / lipid-binding START domain-containing protein;protodermal factor 2;homeodomain GLABROUS 4;Homeobox-leucine zipper family protein / lipid-binding START domain-containing protein;homeobox-7;homeodomain GLABROUS 7
GRMZM2G002548_T01	GRMZM2G002548	0.187254	0.121096	0.174623	0.125456	-0.029015	0.094244	0.366447	0.34586	-0.207385	-0.264026	-0.260059	-0.186745		RNA.regulation of transcription.HB,Homeobox transcription factor family	AT1G28420;AT5G44180	HB-1;;	homeobox-1;Homeodomain-like transcriptional regulator
GRMZM2G370332_T01	GRMZM2G370332	0.175728	0.048072	0.166844	0.090757	0.032052	0.121189	0.330572	0.340758	-0.123602	-0.196817	-0.200988	-0.163312	Homeobox protein knotted-1-like 7 Fragment	RNA.regulation of transcription.HB,Homeobox transcription factor family	AT5G25220	KNAT3;	KNOTTED1-like homeobox gene 3
GRMZM2G122076_T01	GRMZM2G122076	0.053398	-0.024414	-0.201924	-0.212765	-0.360679	-0.128305	0.080592	0.113927	-0.137764	-0.227784	-0.212014	-0.138186	homeodomain leucine zipper protein CPHB-5	RNA.regulation of transcription.HB,Homeobox transcription factor family
GRMZM2G097349_T01	GRMZM2G097349	-0.11316	-0.271667	-0.383867	-0.36941	-0.335745	-0.313963	-0.164676	-0.175276	-0.005335	-0.157088	-0.179785	-0.234024	homeobox-leucine zipper protein HAT7	RNA.regulation of transcription.HB,Homeobox transcription factor family
GRMZM2G134260_T01	GRMZM2G134260	-0.078041	-0.195888	-0.314532	-0.314461	-0.390912	-0.276182	0.064449	0.07641	-0.329648	-0.304526	-0.286077	-0.21622		RNA.regulation of transcription.HB,Homeobox transcription factor family
GRMZM2G135849_T01	GRMZM2G135849	0.303084	0.249856	0.259622	0.2023	0.115791	0.219932	0.106858	0.058892	0.093211	0.03295	0.010354	-0.00805	acetyltransferase	RNA.regulation of transcription.Histone acetyltransferases	AT1G03650		Acyl-CoA N-acyltransferases (NAT) superfamily protein
GRMZM2G042231_T01	GRMZM2G042231	0.176097	0.07767	0.074476	-0.025495	-0.178766	-0.088325	0.370582	0.287666	-0.299057	-0.316293	-0.312234	-0.237728		RNA.regulation of transcription.Histone acetyltransferases	AT1G32750;AT3G19040	GTD1;HAC13;HAF01;HAF1;TAF1;;HAF2;TAF1;TAF1B;	HAC13 protein (HAC13);histone acetyltransferase of the TAFII250 family 2
GRMZM2G105348_T01	GRMZM2G105348	0.120003	0.3521	0.142704	0.270926	0.087527	0.262295	-0.18239	-0.056615	0.262501	0.380457	0.411874	0.448016	heat shock factor protein 1	RNA.regulation of transcription.HSF,Heat-shock transcription factor family	AT3G24520	AT-HSFC1;HSFC1;	heat shock transcription factor C1
GRMZM2G044301_T01	GRMZM2G044301	-0.038486	0.193688	0.217891	0.220947	0.191104	0.219079	-0.205416	-0.226871	0.329932	0.392602	0.396224	0.349974		RNA.regulation of transcription.JUMONJI family	AT1G30810;AT2G34880;AT4G20400	;MEE27;PKDM7C;;JMJ14;PKDM7B;	Transcription factor jumonji (jmj) family protein / zinc finger (C5HC2 type) family protein;Transcription factor jumonji (jmj) family protein / zinc finger (C5HC2 type) family protein;JUMONJI 14
GRMZM2G055782_T01	GRMZM2G055782	-0.227475	-0.35164	-0.390585	-0.374277	-0.242178	-0.200112	-0.193568	-0.168898	-0.103203	-0.111748	-0.132515	-0.190025		RNA.regulation of transcription.MADS box transcription factor family	AT2G14210	AGL44;ANR1;	AGAMOUS-like 44
GRMZM2G171365_T02	GRMZM2G171365	0.058445	0.150046	0.287741	0.336331	0.414746	0.077655	-0.031516	-0.025045	0.37603	0.317595	0.302329	0.23244	MADS1	RNA.regulation of transcription.MADS box transcription factor family	AT2G45660	AGL20;ATSOC1;SOC1;	AGAMOUS-like 20
GRMZM2G032706_T01	GRMZM2G032706	0.202614	0.397095	0.408904	0.391183	0.222887	0.388563	-0.018811	0.002497	0.305311	0.330109	0.343375	0.352467		RNA.regulation of transcription.MADS box transcription factor family	AT3G07150		0
GRMZM2G026223_T07	GRMZM2G026223	0.037347	0.345524	0.263671	0.289231	0.166706	0.131918	-0.225236	-0.225219	0.352142	0.462647	0.480744	0.472296	hypothetical protein LOC100279630	RNA.regulation of transcription.MADS box transcription factor family
GRMZM2G385338_T01	GRMZM2G385338	0.088353	-0.06524	0.032094	-0.075364	-0.102178	-0.095348	0.384693	0.279907	-0.269089	-0.322068	-0.346736	-0.342424		RNA.regulation of transcription.Methyl binding domain proteins	AT3G01460	ATMBD9;MBD9;	methyl-CPG-binding domain 9
GRMZM2G025095_T05	GRMZM2G025095	0.158339	0.359236	0.312165	0.283812	0.168589	0.173071	-0.05921	-0.099081	0.344392	0.308589	0.32875	0.35068	hypothetical protein LOC542071	RNA.regulation of transcription.Methyl binding domain proteins	AT5G35330	ATMBD2;MBD02;MBD2;	methyl-CPG-binding domain protein 02
GRMZM5G843991_T01	GRMZM5G843991	0.302073	0.166483	0.179606	0.076482	-0.117399	-0.01561	0.433174	0.330559	-0.246916	-0.326538	-0.329482	-0.25081		RNA.regulation of transcription.Methyl binding domain proteins
GRMZM2G171781_T01	GRMZM2G171781	-0.2817	-0.337653	-0.185362	-0.213127	0.016306	-0.180636	0.032053	0.052887	-0.131628	-0.170419	-0.142784	-0.102422	hypothetical protein LOC100272313 (LOC100272313), mRNA	RNA.regulation of transcription.MYB domain transcription factor family	AT1G09540	ATMYB61;MYB61;	myb domain protein 61
GRMZM2G428555_T02	GRMZM2G428555	0.241201	0.377785	0.263009	0.322948	0.119672	0.275829	0.11302	0.129494	0.050016	0.162563	0.173381	0.223782	hypothetical protein LOC100273887 (LOC100273887), mRNA	RNA.regulation of transcription.MYB domain transcription factor family	AT1G26780;AT1G69560	AtMYB117;LOF1;MYB117;;ATMYB105;LOF2;MYB105;	myb domain protein 117;myb domain protein 105
GRMZM2G085427_T02	GRMZM2G085427	-0.185006	-0.020646	-3.1e-05	0.04598	0.194587	0.029629	-0.339909	-0.308703	0.288244	0.421712	0.407037	0.29577	Putative uncharacterized protein	RNA.regulation of transcription.MYB domain transcription factor family	AT2G36960	TKI1;	TSL-kinase interacting protein 1
GRMZM2G159155_T01	GRMZM2G159155	-0.289133	-0.090314	-0.011566	0.071889	0.306815	0.060466	-0.405805	-0.373449	0.33318	0.458809	0.457065	0.355722	DNA methyltransferase 1-associated protein 1	RNA.regulation of transcription.MYB domain transcription factor family	AT2G47210		myb-like transcription factor family protein
GRMZM2G042548_T01	GRMZM2G042548	0.057386	-0.034012	0.03065	0.021799	0.073539	0.056129	0.223787	0.331538	-0.2632	-0.218177	-0.219508	-0.17669	LOC100285171	RNA.regulation of transcription.MYB domain transcription factor family	AT3G47680		DNA binding
GRMZM2G470307_T01	GRMZM2G470307	0.059675	0.02842	0.285587	0.25839	0.414421	0.215836	0.177341	0.156999	0.068414	0.016283	-0.00197	-0.034128	Putative uncharacterized protein	RNA.regulation of transcription.MYB domain transcription factor family	AT4G32730;AT5G11510	ATMYB3R-1;ATMYB3R1;MYB3R-1;MYB3R1;PC-MYB1;;AtMYB3R4;MYB3R-4;	Homeodomain-like protein;myb domain protein 3r-4
GRMZM2G139688_T01	GRMZM2G139688	-0.162434	-0.30091	-0.372912	-0.386561	-0.319369	-0.314324	-0.215423	-0.233289	-0.052857	-0.085231	-0.109156	-0.185142	hypothetical protein LOC100191731	RNA.regulation of transcription.MYB domain transcription factor family	AT5G06100	ATMYB33;MYB33;	myb domain protein 33
GRMZM2G059167_T02	GRMZM2G059167	0.048222	0.151667	0.311349	0.390623	0.446044	0.199698	0.045073	-0.042644	0.163745	0.192734	0.184688	0.151083		RNA.regulation of transcription.MYB domain transcription factor family
GRMZM2G424651_T01	GRMZM2G424651	0.132507	0.331966	0.465266	0.380355	0.262143	0.263746	0.16759	0.172	0.16524	0.215267	0.235313	0.277396		RNA.regulation of transcription.MYB domain transcription factor family
GRMZM2G423833_T01	GRMZM2G423833	0.223821	0.144749	0.142462	0.155215	0.079269	0.088891	0.323306	0.323939	-0.185722	-0.144402	-0.141829	-0.091165	hypothetical protein LOC100383604	RNA.regulation of transcription.MYB domain transcription factor family
GRMZM2G111045_T01	GRMZM2G111045	0.034843	-0.069799	-0.206135	-0.256742	-0.352586	-0.082791	0.043073	0.064015	-0.208115	-0.212336	-0.201593	-0.14531	hypothetical protein LOC100272429	RNA.regulation of transcription.MYB domain transcription factor family
GRMZM2G017520_T01	GRMZM2G017520	-0.14194	-0.328044	-0.381034	-0.398593	-0.297695	-0.336323	-0.13831	-0.104162	-0.104603	-0.157323	-0.17652	-0.233293	LOC100280710	RNA.regulation of transcription.MYB domain transcription factor family
GRMZM2G362949_T01	GRMZM2G362949	-0.175618	-0.207936	-0.381412	-0.33272	-0.33648	-0.418835	-0.119356	-0.0673	-0.28298	-0.119071	-0.094311	-0.05399	hypothetical protein LOC100273303	RNA.regulation of transcription.MYB domain transcription factor family
GRMZM2G136887_T02	GRMZM2G136887	0.298349	0.324529	0.340842	0.336684	0.241156	0.129426	0.096444	0.052933	0.262967	0.140301	0.124088	0.10594	hypothetical protein LOC100274000	RNA.regulation of transcription.MYB-related transcription factor family	AT1G49950	ATTRB1;TRB1;	telomere repeat binding factor 1
GRMZM2G163291_T01	GRMZM2G163291	0.024186	0.290662	0.159548	0.168833	0.015252	0.062996	-0.318856	-0.265903	0.286915	0.457011	0.478291	0.47278	single myb histone 5	RNA.regulation of transcription.MYB-related transcription factor family
GRMZM2G089132_T01	GRMZM2G089132	0.211672	0.407089	0.332873	0.326336	0.091766	0.287966	0.099367	0.092205	0.064235	0.193345	0.227578	0.31482	hypothetical protein LOC100382664	RNA.regulation of transcription.NAC domain transcription factor family	AT1G16750;AT3G13000		Protein of unknown function, DUF547;Protein of unknown function, DUF547
GRMZM2G340305_T01	GRMZM2G340305	-0.101662	0.04259	-0.036269	-0.005917	0.036178	0.001798	-0.33211	-0.373906	0.230285	0.296692	0.301613	0.258397		RNA.regulation of transcription.NAC domain transcription factor family
GRMZM2G113950_T01	GRMZM2G113950	-0.129936	-0.41064	-0.345496	-0.36047	-0.217012	-0.382345	0.148973	0.071045	-0.327671	-0.42636	-0.474884	-0.543734	NAC domain-containing protein 78	RNA.regulation of transcription.NAC domain transcription factor family
GRMZM2G053298_T01	GRMZM2G053298	0.219402	0.250063	0.407565	0.39554	0.322233	0.236374	0.303186	0.256326	0.073309	-0.03237	-0.025123	0.027153		RNA.regulation of transcription.NIN-like bZIP-related family	AT1G20640;AT1G76350;AT2G17150;AT4G35270		Plant regulator RWP-RK family protein;Plant regulator RWP-RK family protein;Plant regulator RWP-RK family protein;Plant regulator RWP-RK family protein
GRMZM2G066528_T01	GRMZM2G066528	-0.109595	-0.21669	-0.312742	-0.338248	-0.315777	-0.171395	0.069306	0.046665	-0.370872	-0.314808	-0.277531	-0.173241	HMG-like nucleosome/chromatin assembly factor D	RNA.regulation of transcription.Nucleosome/chromatin assembly factor group	AT1G20696	HMGB3;NFD03;NFD3;	high mobility group B3
GRMZM2G062885_T01	GRMZM2G062885	-0.174013	-0.220837	-0.406103	-0.407566	-0.440069	-0.379691	-0.138475	-0.105373	-0.242262	-0.152384	-0.135479	-0.106885		RNA.regulation of transcription.Orphan family	AT5G57180	CIA2;	chloroplast import apparatus 2
GRMZM2G443814_T01	GRMZM2G443814	0.110344	0.062248	0.199607	0.114929	0.083367	0.11691	0.409574	0.320396	-0.231703	-0.265862	-0.25619	-0.175305	hypothetical protein LOC100194316	RNA.regulation of transcription.PHD finger transcription factor	AT2G16485		nucleic acid binding;zinc ion binding;DNA binding
GRMZM2G377887_T01	GRMZM2G377887	0.148889	0.068743	0.158951	0.081686	-0.054755	-0.015452	0.361431	0.300955	-0.21934	-0.26237	-0.253431	-0.176965		RNA.regulation of transcription.PHD finger transcription factor	AT2G36720		Acyl-CoA N-acyltransferase with RING/FYVE/PHD-type zinc finger domain
GRMZM2G012216_T02	GRMZM2G012216	-0.097468	0.11159	0.066137	0.123651	0.152462	0.128672	-0.381282	-0.291662	0.278087	0.44016	0.450196	0.400956	hypothetical protein LOC100193685	RNA.regulation of transcription.PHD finger transcription factor
GRMZM2G155662_T01	GRMZM2G155662	0.126153	-0.148597	-0.058007	-0.095962	-0.09669	-0.029694	0.339957	0.35242	-0.360966	-0.379355	-0.406546	-0.403311	LOC100170235	RNA.regulation of transcription.plant TF (pbf2)	AT1G14410;AT2G02740	ATWHY1;PTAC1;WHY1;;ATWHY3;PTAC11;WHY3;	ssDNA-binding transcriptional regulator;ssDNA-binding transcriptional regulator
GRMZM2G475583_T01	GRMZM2G475583	0.142174	0.106683	0.191552	0.069407	-0.017843	-0.040543	0.377485	0.27277	-0.20483	-0.225837	-0.214956	-0.142077		RNA.regulation of transcription.putative transcription regulator	AT1G77800		PHD finger family protein
GRMZM2G065669_T01	GRMZM2G065669	-0.026923	-0.221926	-0.008106	-0.107943	0.001026	0.021934	0.317886	0.250346	-0.263889	-0.371762	-0.406738	-0.430563		RNA.regulation of transcription.putative transcription regulator	AT3G07030		Alba DNA/RNA-binding protein
GRMZM2G015090_T01	GRMZM2G015090	0.010904	0.271201	0.188216	0.184752	0.108509	0.10592	-0.287718	-0.276689	0.365306	0.43156	0.455228	0.451069		RNA.regulation of transcription.putative transcription regulator	AT3G15410		Leucine-rich repeat (LRR) family protein
GRMZM2G440951_T01	GRMZM2G440951	-0.125727	-0.242166	-0.161647	-0.237498	-0.164456	-0.174867	0.171783	0.146384	-0.380737	-0.327169	-0.327594	-0.296632		RNA.regulation of transcription.putative transcription regulator	AT3G24870;AT3G24880		Helicase/SANT-associated, DNA binding protein;Helicase/SANT-associated, DNA binding protein
GRMZM2G578572_T01	GRMZM2G578572	-0.25127	-0.085642	-0.054146	0.023194	0.249341	-0.000221	-0.40235	-0.372369	0.295833	0.414023	0.406302	0.301844	BAH domain containing protein	RNA.regulation of transcription.putative transcription regulator	AT4G11560		bromo-adjacent homology (BAH) domain-containing protein
GRMZM2G113640_T03	GRMZM2G113640	0.285353	0.213465	0.24323	0.190943	0.00062	0.215201	0.340287	0.340468	-0.124233	-0.15345	-0.156216	-0.097884	hypothetical protein LOC100191332	RNA.regulation of transcription.putative transcription regulator	AT4G28830		S-adenosyl-L-methionine-dependent methyltransferases superfamily protein
GRMZM2G063603_T01	GRMZM2G063603	0.133545	0.215821	0.273028	0.351034	0.285922	0.255648	0.069297	0.097558	0.141357	0.108369	0.107453	0.118454		RNA.regulation of transcription.putative transcription regulator	AT5G10940	ASG2;	transducin family protein / WD-40 repeat family protein
AC197122.3_FGT003	AC197122.3_FG003	-0.154562	-0.020934	-0.010938	0.079126	0.251726	0.14435	-0.35136	-0.288629	0.290958	0.388581	0.372048	0.267883		RNA.regulation of transcription.putative transcription regulator	AT5G18230		transcription regulator NOT2/NOT3/NOT5 family protein
GRMZM2G072117_T01	GRMZM2G072117	-0.078872	-0.178725	-0.222677	-0.250702	-0.340925	-0.235771	0.145884	0.142629	-0.376912	-0.374948	-0.347144	-0.246325	AT-hook protein 1	RNA.regulation of transcription.putative transcription regulator	AT5G46640		AT hook motif DNA-binding family protein
GRMZM2G408096_T01	GRMZM2G408096	0.193693	0.350571	0.454526	0.435352	0.364253	0.400994	0.191027	0.175643	0.218008	0.214927	0.212499	0.216595	hypothetical protein LOC100216926	RNA.regulation of transcription.putative transcription regulator	AT5G63700		zinc ion binding;DNA binding
GRMZM2G427408_T01	GRMZM2G427408	0.260387	0.436227	0.377813	0.400959	0.227641	0.455544	0.022693	0.079212	0.236465	0.319427	0.324745	0.332174		RNA.regulation of transcription.putative transcription regulator
GRMZM2G100898_T01	GRMZM2G100898	0.261323	0.217894	0.285824	0.245552	0.091161	0.3025	0.442989	0.412428	-0.175966	-0.249816	-0.242174	-0.144837		RNA.regulation of transcription.putative transcription regulator
GRMZM2G153212_T01	GRMZM2G153212	0.030073	0.174161	0.299013	0.388458	0.435378	0.158037	0.018111	-0.055518	0.18854	0.245502	0.243953	0.215903		RNA.regulation of transcription.putative transcription regulator
GRMZM2G110304_T01	GRMZM2G110304	-0.145761	0.071412	-0.115126	0.006344	-0.029804	0.059023	-0.424354	-0.317005	0.318838	0.423405	0.439115	0.402966		RNA.regulation of transcription.putative transcription regulator
GRMZM2G455664_T01	GRMZM2G455664	-0.240593	-0.097794	-0.081612	-0.029704	0.119567	-0.042335	-0.354828	-0.290515	0.277251	0.356529	0.336601	0.213589		RNA.regulation of transcription.putative transcription regulator
GRMZM5G840852_T01	GRMZM5G840852	-0.089012	-0.223443	-0.382117	-0.263112	-0.269736	-0.222894	-0.04774	0.013975	-0.323594	-0.285281	-0.274999	-0.223671		RNA.regulation of transcription.putative transcription regulator
GRMZM2G414805_T01	GRMZM2G414805	0.069465	0.39642	0.256503	0.289674	0.119982	0.354623	-0.110516	-0.073644	0.193005	0.290893	0.3549	0.475264	squamosa promoter-binding-like protein 11	RNA.regulation of transcription.SBP,Squamosa promoter binding protein family
GRMZM2G067624_T01	GRMZM2G067624	0.176483	0.34321	0.438409	0.431406	0.301919	0.30686	0.121706	0.167051	0.204338	0.244178	0.254598	0.27342	LOC100283866	RNA.regulation of transcription.SBP,Squamosa promoter binding protein family	AT1G53160;AT2G33810;AT3G15270	SPL4;FTM6;SPL3;SPL5	squamosa promoter binding protein-like;FLORAL TRANSITION AT THE MERISTEM6
GRMZM2G081127_T01	GRMZM2G081127	0.167432	0.414256	0.400703	0.382455	0.202091	0.176274	0.15508	0.102493	0.039411	0.194898	0.240052	0.347434		RNA.regulation of transcription.SBP,Squamosa promoter binding protein family
GRMZM2G042442_T01	GRMZM2G042442	0.038216	0.34208	0.340429	0.370448	0.269748	0.338153	-0.086601	-0.034514	0.165682	0.353213	0.393215	0.456315	hypothetical protein LOC100280021	RNA.regulation of transcription.SET-domain transcriptional regulator family	AT3G04380	SDG31;SUVR4;	SET-domain containing protein lysine methyltransferase family protein
GRMZM2G318803_T01	GRMZM2G318803	0.035717	0.298884	0.192877	0.245628	0.107281	0.223908	-0.137118	-0.041868	0.209014	0.357581	0.379123	0.398583		RNA.regulation of transcription.SET-domain transcriptional regulator family	AT3G04380	SDG31;SUVR4;	SET-domain containing protein lysine methyltransferase family protein
GRMZM2G077258_T01	GRMZM2G077258	-0.172605	-0.307607	-0.313428	-0.417702	-0.355153	-0.340779	-0.039673	0.02917	-0.24929	-0.185731	-0.19556	-0.223476	hypothetical protein LOC100272441	RNA.regulation of transcription.SET-domain transcriptional regulator family	AT3G07670		Rubisco methyltransferase family protein
GRMZM2G170412_T01	GRMZM2G170412	-0.291154	-0.026555	-0.026809	0.05661	0.096229	-0.124997	-0.267622	-0.206782	0.112373	0.356639	0.377373	0.345899		RNA.regulation of transcription.SET-domain transcriptional regulator family	AT3G61740;AT4G27910;AT5G53430	ATX3;SDG14;;ATX4;SDG16;;ATX5;SDG29;SET29;	SET domain protein 14;SET domain protein 16;SET domain group 29
GRMZM2G372928_T01	GRMZM2G372928	-0.31195	-0.247353	-0.199943	-0.190033	-0.003357	-0.097207	-0.216123	-0.203153	-0.0229	0.097654	0.096209	0.047025		RNA.regulation of transcription.SET-domain transcriptional regulator family	AT3G61740;AT4G27910;AT5G53430	ATX3;SDG14;;ATX4;SDG16;;ATX5;SDG29;SET29;	SET domain protein 14;SET domain protein 16;SET domain group 29
GRMZM2G149587_T02	GRMZM2G149587	0.289361	0.184147	0.24695	0.215188	0.143627	0.225679	0.323432	0.270319	-0.065067	-0.097127	-0.106524	-0.08138		RNA.regulation of transcription.SET-domain transcriptional regulator family	AT5G09790	ATXR5;PDE336;SDG15;	ARABIDOPSIS TRITHORAX-RELATED PROTEIN 5
GRMZM2G336909_T01	GRMZM2G336909	-0.041406	0.22445	0.255778	0.214283	0.114574	0.213212	-0.209406	-0.246282	0.270433	0.384498	0.409667	0.415143	hypothetical protein LOC100273541	RNA.regulation of transcription.SET-domain transcriptional regulator family	AT5G13960	KYP;SDG33;SUVH4;	SU(VAR)3-9 homolog 4
GRMZM2G092131_T01	GRMZM2G092131	0.267892	0.376146	0.337929	0.298577	0.0825	0.184666	0.106337	0.083572	0.189862	0.110729	0.13272	0.196029	hypothetical protein LOC100279317	RNA.regulation of transcription.SET-domain transcriptional regulator family	AT5G17240	SDG40;	SET domain group 40
GRMZM2G409224_T03	GRMZM2G409224	0.128806	0.408715	0.369888	0.369686	0.218003	0.312706	-0.008199	-0.034512	0.195878	0.348504	0.375405	0.420992	hypothetical protein LOC100273824	RNA.regulation of transcription.SET-domain transcriptional regulator family
GRMZM2G302195_T01	GRMZM2G302195	0.087945	-0.135551	-0.106851	-0.175381	-0.2023	-0.26712	0.252822	0.212149	-0.310914	-0.398712	-0.411441	-0.381944		RNA.regulation of transcription.SET-domain transcriptional regulator family
GRMZM2G004996_T02	GRMZM2G004996	0.181653	0.221421	0.38468	0.343169	0.338311	0.27482	0.144595	0.107671	0.156268	0.121672	0.116109	0.108364	LOC100282251	RNA.regulation of transcription.SNF7	AT1G03950	VPS2.3;	vacuolar protein sorting-associated protein 2.3
GRMZM2G465091_T01	GRMZM2G465091	-0.170933	-0.254799	-0.378978	-0.350947	-0.351105	-0.25501	-0.154145	-0.118417	-0.110957	-0.175066	-0.164797	-0.145551		RNA.regulation of transcription.TCP transcription factor family
GRMZM2G063203_T01	GRMZM2G063203	-0.158848	-0.33836	-0.324279	-0.324644	-0.235688	-0.361419	-0.046644	-0.066179	-0.162476	-0.242341	-0.257799	-0.293316	Putative uncharacterized protein	RNA.regulation of transcription.Trihelix, Triple-Helix transcription factor family	AT1G76880		Duplicated homeodomain-like superfamily protein
GRMZM5G803565_T01	GRMZM5G803565	0.083199	-0.154956	0.012569	-0.041846	-0.011526	-0.024203	0.382169	0.375479	-0.312332	-0.34535	-0.380945	-0.403995	hypothetical protein LOC100274598	RNA.regulation of transcription.Trihelix, Triple-Helix transcription factor family
GRMZM2G314660_T02	GRMZM2G314660	-0.074267	-0.353454	-0.319498	-0.342857	-0.246664	-0.41228	0.060853	0.027818	-0.169848	-0.31211	-0.357081	-0.433766		RNA.regulation of transcription.Trihelix, Triple-Helix transcription factor family
GRMZM2G034526_T01	GRMZM2G034526	0.018942	-0.232668	-0.197839	-0.237134	-0.238973	-0.153862	0.302128	0.313699	-0.438784	-0.475498	-0.485457	-0.440497	hypothetical protein LOC100194193 (LOC100194193), mRNA	RNA.regulation of transcription.Trihelix, Triple-Helix transcription factor family
GRMZM2G126197_T01	GRMZM2G126197	-0.226278	-0.069089	-0.097913	0.011279	0.169062	0.046589	-0.394863	-0.330751	0.286563	0.355892	0.35605	0.281887		RNA.regulation of transcription.unclassified	AT1G30460	ATCPSF30;CPSF30;	cleavage and polyadenylation specificity factor 30
GRMZM2G060554_T01	GRMZM2G060554	0.231267	0.322518	0.438813	0.369649	0.302149	0.410675	0.273325	0.255368	0.140522	0.113717	0.112171	0.133168	hypothetical protein LOC100280272	RNA.regulation of transcription.unclassified	AT1G45207		Remorin family protein
GRMZM2G467907_T01	GRMZM2G467907	-0.30091	-0.42305	-0.48165	-0.496897	-0.38174	-0.454725	-0.170259	-0.131899	-0.274113	-0.212488	-0.205651	-0.207456	hypothetical protein LOC100278143	RNA.regulation of transcription.unclassified	AT1G47490;AT1G47500	ATRBP47C;RBP47C;;ATRBP47C';RBP47C';	RNA-binding protein 47C;RNA-binding protein 47C'
GRMZM5G836222_T01	GRMZM5G836222	-0.068815	0.176215	0.185755	0.233083	0.165087	0.146417	-0.157427	-0.045916	0.287674	0.314864	0.351584	0.389966	hypothetical protein LOC542155	RNA.regulation of transcription.unclassified	AT1G51200		A20/AN1-like zinc finger family protein
GRMZM2G090559_T01	GRMZM2G090559	-0.302751	-0.122224	-0.075152	0.031062	0.237868	0.034658	-0.402049	-0.396573	0.275685	0.382393	0.365104	0.247377	hypothetical protein LOC100382571	RNA.regulation of transcription.unclassified	AT2G14255		Ankyrin repeat family protein with DHHC zinc finger domain
GRMZM2G017923_T01	GRMZM2G017923	0.041029	0.230728	0.365505	0.368563	0.423743	0.352673	0.002997	0.012939	0.323564	0.279497	0.306034	0.336555	hypothetical protein LOC100191995	RNA.regulation of transcription.unclassified	AT2G24830		zinc finger (CCCH-type) family protein / D111/G-patch domain-containing protein
GRMZM2G077079_T01	GRMZM2G077079	-0.183145	-0.17763	-0.285045	-0.258076	-0.140613	-0.176587	-0.347313	-0.344111	0.050186	0.050887	0.054899	0.028747		RNA.regulation of transcription.unclassified	AT3G02320;AT5G15810		N2,N2-dimethylguanosine tRNA methyltransferase;N2,N2-dimethylguanosine tRNA methyltransferase
GRMZM2G142557_T01	GRMZM2G142557	0.069444	0.097384	0.24836	0.24413	0.370269	0.294639	-0.015166	-0.01683	0.263529	0.182757	0.167375	0.118371	LOC100285821	RNA.regulation of transcription.unclassified	AT5G19350		RNA-binding (RRM/RBD/RNP motifs) family protein
GRMZM2G020187_T01	GRMZM2G020187	0.055219	0.167498	0.215064	0.188744	0.201288	0.244587	-0.13893	-0.144672	0.397828	0.308945	0.287849	0.205379	Protein SUPPRESSOR OF GENE SILENCING 3 homolog (ZmSGS3)(Protein LEAFBLADELESS 1)	RNA.regulation of transcription.unclassified	AT5G23570	ATSGS3;SGS3;	XS domain-containing protein / XS zinc finger domain-containing protein-related
GRMZM2G097775_T02	GRMZM2G097775	-0.081113	-0.329847	-0.129754	-0.209946	-0.070708	-0.187607	0.368238	0.252645	-0.355601	-0.497665	-0.528496	-0.536835		RNA.regulation of transcription.unclassified	AT5G58470	TAF15b;	TBP-associated factor 15B
GRMZM2G126956_T01	GRMZM2G126956	0.163629	0.452296	0.334173	0.349698	0.099255	0.216493	0.050058	0.077187	0.072203	0.238692	0.288284	0.401601	Putative uncharacterized protein	RNA.regulation of transcription.unclassified	AT5G58760	DDB2;	damaged DNA binding 2
GRMZM2G001265_T01	GRMZM2G001265	0.039084	0.145005	0.324651	0.304685	0.364454	0.255622	-0.072649	-0.087755	0.453259	0.332808	0.31147	0.227472		RNA.regulation of transcription.unclassified
GRMZM2G161146_T01	GRMZM2G161146	0.224889	0.331628	0.437441	0.406432	0.306482	0.283819	0.16763	0.144053	0.200969	0.173572	0.164154	0.156411	hypothetical protein LOC100279611	RNA.regulation of transcription.unclassified
GRMZM2G703918_T01	GRMZM2G703918	0.304786	0.305278	0.324778	0.234537	0.046423	0.178958	0.242113	0.205781	-0.072321	-0.063906	-0.064293	-0.014331		RNA.regulation of transcription.unclassified
GRMZM2G159041_T01	GRMZM2G159041	0.034506	0.203596	0.372985	0.277662	0.261701	0.165794	0.012661	-0.020951	0.298588	0.243752	0.252541	0.242922	XIAP associated factor-1	RNA.regulation of transcription.unclassified
GRMZM2G466560_T01	GRMZM2G466560	0.068441	-0.013887	0.124643	0.042051	0.004292	-0.061737	0.370036	0.277005	-0.285009	-0.306077	-0.303295	-0.245509		RNA.regulation of transcription.unclassified
GRMZM2G041799_T01	GRMZM2G041799	0.028038	-0.117767	0.015821	-0.048941	-0.072166	-0.081254	0.365541	0.32346	-0.239089	-0.278967	-0.285776	-0.26151	zinc finger C-x8-C-x5-C-x3-H type family protein (LOC100286049), mRNA	RNA.regulation of transcription.unclassified
GRMZM2G044832_T01	GRMZM2G044832	0.083701	-0.159004	-0.267004	-0.322593	-0.404379	-0.253967	0.182308	0.172474	-0.352817	-0.397173	-0.407691	-0.371978	LOC100285792 (si618037g07), mRNA	RNA.regulation of transcription.unclassified
GRMZM2G142168_T01	GRMZM2G142168	0.022743	-0.13832	-0.026473	-0.125464	-0.126799	-0.157913	0.319694	0.276374	-0.316094	-0.41943	-0.42141	-0.366524		RNA.regulation of transcription.unclassified
GRMZM2G350800_T01	GRMZM2G350800	-0.259186	-0.110883	-0.2475	-0.142876	-0.054872	-0.193113	-0.36629	-0.368465	0.072623	0.201032	0.224462	0.219487		RNA.regulation of transcription.unclassified
GRMZM2G398506_T02	GRMZM2G398506	0.155874	0.096614	0.301465	0.22525	0.294141	0.259627	0.356465	0.328111	-0.132251	-0.174726	-0.170639	-0.112795	hypothetical protein LOC100279793	RNA.regulation of transcription.WRKY domain transcription factor family	AT4G26640	AtWRKY20;WRKY20;	WRKY family transcription factor family protein
GRMZM2G052671_T01	GRMZM2G052671	0.318105	0.29758	0.2026	0.132139	-0.079029	0.234919	0.222813	0.253311	-0.090888	-0.034864	-0.047632	-0.018	hypothetical protein LOC100384128	RNA.regulation of transcription.WRKY domain transcription factor family
GRMZM2G166999_T01	GRMZM2G166999	0.134065	0.258944	0.182846	0.183656	0.053277	0.337292	-0.037066	-0.060739	0.048982	0.099656	0.117416	0.164147	Putative uncharacterized protein	RNA.regulation of transcription.WRKY domain transcription factor family
GRMZM2G068330_T01	GRMZM2G068330	0.061849	-0.090732	-0.267287	-0.245169	-0.374164	-0.216915	0.156587	0.140263	-0.396134	-0.320231	-0.311588	-0.241688	hypothetical protein LOC100384670 (LOC100384670), mRNA	RNA.regulation of transcription.zf-HD	AT1G14440	AtHB31;HB31;ZHD4;	homeobox protein 31
GRMZM2G125531_T01	GRMZM2G125531	0.201307	0.339651	0.306994	0.309725	0.150738	0.13375	-0.084638	-0.034592	0.429667	0.31853	0.322073	0.302687	hypothetical protein LOC100274205	RNA.RNA binding	AT1G09660		RNA-binding KH domain-containing protein
GRMZM2G133926_T01	GRMZM2G133926	-0.03119	-0.176615	-0.230441	-0.225222	-0.233336	-0.203464	0.143712	0.09103	-0.363246	-0.349932	-0.34417	-0.284876		RNA.RNA binding	AT1G16610	RNPS1;SR45;	arginine/serine-rich 45
GRMZM2G042195_T02	GRMZM2G042195	0.035829	-0.190464	-0.17408	-0.198295	-0.222846	-0.166118	0.170509	0.19913	-0.356206	-0.386372	-0.385266	-0.331501	Putative uncharacterized protein	RNA.RNA binding	AT1G76460		RNA-binding (RRM/RBD/RNP motifs) family protein
GRMZM2G019919_T02	GRMZM2G019919	-0.140785	0.062909	0.033368	0.119741	0.192123	0.182841	-0.303276	-0.182403	0.234543	0.379937	0.392014	0.353854	RNA recognition water-stress protein1	RNA.RNA binding	AT2G44710		RNA-binding (RRM/RBD/RNP motifs) family protein
AC198353.5_FGT004	AC198353.5_FG004	0.286188	0.34746	0.198335	0.176441	0.013362	0.208779	0.142719	0.170014	-0.056547	0.042858	0.05009	0.107614		RNA.RNA binding	AT3G13180		NOL1/NOP2/sun family protein / antitermination NusB domain-containing protein
GRMZM2G143870_T02	GRMZM2G143870	-0.065074	-0.206712	-0.306563	-0.323375	-0.292047	-0.353551	-0.086536	-0.111054	-0.204873	-0.161247	-0.166142	-0.177842	plastid-specific 30S ribosomal protein 2	RNA.RNA binding	AT3G52150		RNA-binding (RRM/RBD/RNP motifs) family protein
GRMZM2G464401_T01	GRMZM2G464401	-0.137572	-0.315305	-0.243007	-0.294168	-0.267439	-0.109572	0.258115	0.192562	-0.402139	-0.450132	-0.453588	-0.408452	plasminogen activator inhibitor 1 RNA-binding protein	RNA.RNA binding	AT4G17520		Hyaluronan / mRNA binding family
GRMZM2G120373_T01	GRMZM2G120373	0.186226	0.237178	0.368726	0.392943	0.428225	0.320461	0.256619	0.11799	0.049875	0.014183	0.026512	0.079203	hypothetical protein LOC100383723	RNA.RNA binding	AT4G21670;AT5G01270	ATCPL1;CPL1;FRY2;;ATCPL2;CPL2;	C-terminal domain phosphatase-like 1;carboxyl-terminal domain (ctd) phosphatase-like 2
GRMZM2G011129_T01	GRMZM2G011129	-0.078983	-0.282304	-0.299308	-0.335539	-0.255315	-0.366984	-0.033086	-0.053182	-0.184389	-0.222342	-0.256047	-0.320612	nucleic acid binding protein1	RNA.RNA binding	AT4G24770;AT5G50250	ATRBP31;ATRBP33;CP31;RBP31;;CP31B;	31-kDa RNA binding protein;chloroplast RNA-binding protein 31B
GRMZM2G056350_T01	GRMZM2G056350	-0.053785	-0.10545	-0.249549	-0.326434	-0.380952	-0.192852	-0.052208	0.009777	-0.173483	-0.141929	-0.113741	-0.044116	MKI67 FHA domain-interacting nucleolar phosphoprotein-like	RNA.RNA binding	AT5G04600		RNA-binding (RRM/RBD/RNP motifs) family protein
GRMZM2G022313_T02	GRMZM2G022313	-0.24601	-0.386427	-0.272272	-0.304159	-0.10507	-0.329583	-0.180114	-0.200482	-0.034603	-0.084312	-0.122291	-0.237081	hypothetical protein LOC100279976	RNA.RNA binding	AT5G47620		RNA-binding (RRM/RBD/RNP motifs) family protein
GRMZM2G131957_T01	GRMZM2G131957	-0.037277	-0.204387	-0.089523	-0.120126	-0.098965	-0.139535	0.337311	0.249757	-0.34151	-0.411715	-0.423442	-0.392882		RNA.RNA binding	AT5G55670		RNA-binding (RRM/RBD/RNP motifs) family protein
GRMZM2G325679_T01	GRMZM2G325679	0.218223	0.081309	0.247876	0.139487	0.125145	0.112357	0.407877	0.292213	-0.16948	-0.219234	-0.235951	-0.21737		RNA.RNA binding
GRMZM5G832138_T01	GRMZM5G832138	0.155237	0.10542	0.183205	0.105796	-2.2e-05	0.006097	0.374409	0.273192	-0.222931	-0.264275	-0.263244	-0.196951	hypothetical protein LOC100304259	RNA.RNA binding
GRMZM2G051247_T01	GRMZM2G051247	-0.087777	-0.068448	0.164051	0.169719	0.361714	0.119371	-0.012432	0.001193	0.143377	0.100574	0.092028	0.052789	hypothetical protein LOC100274945	RNA.RNA binding
GRMZM2G043997_T02	GRMZM2G043997	0.108786	-0.025048	-0.012487	-0.065987	-0.150573	0.008676	0.314995	0.313126	-0.356327	-0.383176	-0.364013	-0.260405	hypothetical protein LOC100273088 (LOC100273088), mRNA	RNA.RNA binding
GRMZM2G144890_T01	GRMZM2G144890	-0.103979	-0.361488	-0.379171	-0.396407	-0.30713	-0.352289	0.018095	-0.003274	-0.285739	-0.351575	-0.378988	-0.416196	hypothetical protein LOC100273889	RNA.RNA binding
GRMZM2G055276_T02	GRMZM2G055276	-0.131726	-0.31658	-0.257395	-0.249479	-0.123427	-0.146081	0.211261	0.283477	-0.429882	-0.418023	-0.407496	-0.343094	Putative uncharacterized protein	RNA.RNA binding
GRMZM2G166355_T01	GRMZM2G166355	-0.233976	-0.109479	-0.257671	-0.206877	-0.133193	-0.171472	-0.400359	-0.407368	0.152792	0.177048	0.202704	0.201919	mRNA 3-UTR binding protein	RNA.RNA binding
GRMZM2G111907_T01	GRMZM2G111907	0.1107	-0.104404	-0.030731	-0.092994	-0.171719	-0.084918	0.429921	0.368079	-0.475149	-0.4967	-0.489896	-0.393738	LOC100280706	RNA.RNA binding
GRMZM2G045668_T01	GRMZM2G045668	-0.030473	0.060636	0.152322	0.193513	0.386359	0.194486	-0.176543	-0.186581	0.299157	0.313012	0.28705	0.183617		RNA.transcription	AT1G03280		Transcription factor TFIIE, alpha subunit
GRMZM2G064390_T01	GRMZM2G064390	0.199654	0.34678	0.359724	0.37095	0.335677	0.350827	-0.012288	0.010163	0.326682	0.344517	0.348572	0.33671	hypothetical protein LOC100273603	RNA.transcription	AT1G03280		Transcription factor TFIIE, alpha subunit
GRMZM2G034260_T01	GRMZM2G034260	0.249505	0.38536	0.243052	0.296703	0.072708	0.206724	0.133001	0.193306	0.000884	0.072534	0.12405	0.264701	mediator complex subunit 10 CG5057-PA	RNA.transcription	AT1G26665;AT5G41910	;MED10A;	Mediator complex, subunit Med10;Mediator complex, subunit Med10
GRMZM2G007681_T02	GRMZM2G007681	0.061807	0.304019	0.368421	0.350658	0.298675	0.214618	-0.044815	-0.061905	0.30433	0.403797	0.397429	0.350832	DNA-directed RNA polymerase (EC 2.7.7.6)	RNA.transcription	AT1G63020	NRPD1;NRPD1A;POL IVA;SDE4;SMD2;	nuclear RNA polymerase D1A
GRMZM2G151706_T01	GRMZM2G151706	-0.037636	-0.25916	-0.232615	-0.300841	-0.296037	-0.192729	0.184025	0.233239	-0.394924	-0.401974	-0.382495	-0.296849	Putative uncharacterized protein	RNA.transcription	AT2G29540	ATRPAC14;ATRPC14;RPC14;	RNApolymerase 14 kDa subunit
GRMZM2G002828_T02	GRMZM2G002828	0.215937	0.375829	0.161075	0.203471	-0.006345	0.131032	-0.004458	0.025804	0.090815	0.140865	0.180326	0.279565	transcription initiation factor IIB	RNA.transcription	AT3G10330		Cyclin-like family protein
GRMZM2G054225_T01	GRMZM2G054225	0.19186	0.308803	0.415496	0.327879	0.212416	0.257737	0.183373	0.102895	0.135882	0.146761	0.133581	0.125641	RNA polymerase IV second largest subunit	RNA.transcription	AT3G18090;AT3G23780;AT4G21710;AT5G45140	NRPD2B;;DMS2;DRD2;NRPD2;NRPD2A;NRPE2;;EMB1989;NRPB2;RPB2;;NRPC2;	nuclear RNA polymerase D2B;nuclear RNA polymerase D2A;DNA-directed RNA polymerase family protein;nuclear RNA polymerase C2
GRMZM2G028132_T01	GRMZM2G028132	-0.290732	-0.231832	-0.209404	-0.136673	0.105856	-0.099234	-0.28902	-0.251418	0.063767	0.191954	0.176991	0.082737		RNA.transcription	AT3G57660	NRPA1;	nuclear RNA polymerase A1
GRMZM2G102664_T01	GRMZM2G102664	-0.295438	-0.156182	-0.022501	0.056142	0.263955	-0.089618	-0.071859	-0.03427	-0.086358	0.002565	0.045885	0.11116		RNA.transcription
GRMZM2G043456_T01	GRMZM2G043456	0.15267	-0.098184	-0.134234	-0.237466	-0.341109	-0.185406	0.396282	0.300683	-0.482416	-0.558285	-0.556765	-0.460111		RNA.transcription
GRMZM2G158147_T01	GRMZM2G158147	0.137156	-0.153105	-0.164932	-0.305567	-0.299254	-0.10509	0.2672	0.137207	-0.322416	-0.468869	-0.504316	-0.513279	bifunctional 3-phosphoadenosine 5-phosphosulfate synthetase 2	S-assimilation.ATPS	AT1G19920;AT3G22890;AT4G14680;AT5G43780	APS2;ASA1;;APS1;;APS3;;APS4;	Pseudouridine synthase/archaeosine transglycosylase-like family protein;ATP sulfurylase 1;Pseudouridine synthase/archaeosine transglycosylase-like family protein;Pseudouridine synthase/archaeosine transglycosylase-like family protein
GRMZM2G152175_T01	GRMZM2G152175	0.144442	0.3975	0.202383	0.292959	0.128345	0.19613	-0.117349	0.02308	0.16611	0.3352	0.366277	0.415951	dihydroflavonol-4-reductase	secondary metabolism.flavonoids.dihydroflavonols.dihydroflavonol 4-reductase	AT4G27250		NAD(P)-binding Rossmann-fold superfamily protein
GRMZM2G314707_T01	GRMZM2G314707	0.333834	0.34418	0.296769	0.301627	0.128223	0.2764	0.248891	0.275606	-0.002814	0.008065	0.010162	0.056978	prenyltransferase/ zinc ion binding protein	secondary metabolism.isoprenoids	AT3G11950		TRAF-like superfamily protein
GRMZM2G147721_T01	GRMZM2G147721	0.05184	0.076814	0.153732	0.242097	0.343664	0.220495	-0.106453	-0.036232	0.377148	0.267982	0.247023	0.161217	hypothetical protein LOC100192004	secondary metabolism.isoprenoids.mevalonate pathway.farnesyl pyrophosphate synthetase	AT4G17190;AT5G47770	FPS2;;FPS1;	farnesyl diphosphate synthase 2;farnesyl diphosphate synthase 1
GRMZM5G859195_T02	GRMZM5G859195	-0.068748	-0.032825	-0.118887	-0.074181	0.020286	-0.01246	-0.348325	-0.339298	0.259887	0.282643	0.275725	0.199449	LOC100282760	secondary metabolism.isoprenoids.non-mevalonate pathway.CMK	AT2G26930	ATCDPMEK;CDPMEK;CMEK;CMK;ISPE;PDE277;	4-(cytidine 5'-phospho)-2-C-methyl-D-erithritol kinase
AC194970.5_FGT001	AC194970.5_FG001	0.040961	-0.05228	-0.361944	-0.286637	-0.446884	-0.303776	-0.125738	-0.045887	-0.174889	-0.146212	-0.152837	-0.145406	Putative geranylgeranyl pyrophosphate synthase 1	secondary metabolism.isoprenoids.non-mevalonate pathway.geranylgeranyl pyrophosphate synthase	AT4G36810	GGPS1;	geranylgeranyl pyrophosphate synthase 1
[truncated: 260 more rows]
