# Supplementary material for: Correlation analysis of the transcriptome of growing leaves with mature leaf parameters in a maize RIL population
Source: Genome Biol. 2015 Sep 11;16(1):168. doi: 10.1186/s13059-015-0735-9 (PMC4566308; doi:10.1186/s13059-015-0735-9)
Supplement: Additional file 3: Table S2. — All phenotyping data per plant and averages per line. (XLSX 188 kb) [file 13059_2015_735_MOESM3_ESM.xlsx]

## Sheet: per_plant
batch	RIL	plantnr	LER	FLL	Lwe	LA	Lwi	DZ_size	FW	DW	LN	V_stage	emergence	te	tm	LED
1	RIL130	1											12
1	RIL130	2											11
1	RIL130	3						14200					12
1	RIL130	4											12
1	RIL130	5											11
1	RIL130	6											12
1	RIL130	7											11
1	RIL130	8	3.0119	629									14	499.558	405.623	348.985
1	RIL130	9											12
1	RIL130	10											12
1	RIL130	11											11
1	RIL130	12	2.4671	574	4.546	67.061	2.348		33.564	2.331			12	495.347	392.854	358.931
1	RIL130	13	2.34297	585	4.588	62.388	2.187		30.212	2.018			12	508.132	399.297	374.796
1	RIL130	14						12100					12
1	RIL130	15	2.61916	602	4.803	69.772	2.293		37.18	2.819			11	482.101	374.758	362.15
1	RIL130	16	3.05238	608									12	448.37	358.242	322.275
1	RIL130	17	2.52413	599	4.838	67.389	2.308		35.8	2.478			12	490.543	379.61	371
1	RIL130	18						14800					11
1	RIL130	19	2.7539	609	4.108	62.491	2.237		38.595	2.778			12	471.375	365.348	356.262
1	RIL130	20	2.99058	609	4.751	68.923	2.288		42.49	3.313			12	458.115	366.156	328.958
1	RIL131	21											12
1	RIL131	22											12
1	RIL131	23	3.254	709									13	498.912	403.999	354.115
1	RIL131	24	3.50065	754	6.843	110.501	2.9		48.061	3.722			13	498.575	404.338	354.474
1	RIL131	25											12
1	RIL131	26											12
1	RIL131	27											12
1	RIL131	28											12
1	RIL131	29											12
1	RIL131	30											12
1	RIL131	31	3.30011	756									12	491.259	395.484	354.463
1	RIL131	32	3.14297	668	5.996	98.694	2.645		48.313	3.961			12	476.307	387.128	333.675
1	RIL131	33						13300					11
1	RIL131	34	3.25281	727	5.72	96.709	2.798		43.67	3.32			13	499.534	395.567	370.019
1	RIL131	35						10500					12
1	RIL131	36											12
1	RIL131	37	3.28009	700	6.24	103.799	2.845		46.718	3.992			12	481.5	389.141	342.638
1	RIL131	38	3.03463	684	6.318	102.424	3.051		46.794	3.554			13	504.601	405.142	363.073
1	RIL131	39						12250					11
1	RIL131	40	3.55747	745	7.13	111.251	2.813		65.732	5.623			12	474.702	379.235	347.116
1	RIL132	41	3.15931	745	6.247	101.442	2.808		36.419	2.72			13	522.122	416.432	382.755
1	RIL132	42											12
1	RIL132	43	3.13182	700									13	515.322	417.179	365.452
1	RIL132	44	3.1395	746	5.71	89.136	2.39		32.749	2.476			14	540.705	431.015	396.89
1	RIL132	45											12
1	RIL132	46											12
1	RIL132	47		722	6.085	98.015	2.866		32.955	2.518			14	551.641	422.726	429.009
1	RIL132	48											12
1	RIL132	49											12
1	RIL132	50											12
1	RIL132	51											11
1	RIL132	52											12
1	RIL132	53	2.99578	724									13	533.101	426.06	388.531
1	RIL132	54											12
1	RIL132	55						15400					12
1	RIL132	56						14300					13
1	RIL132	57	3.5066	735	6.594	101.661	2.864		50.36	4.142			13	492.153	399.206	348.903
1	RIL132	58	2.81558	635	4.991	81.888	2.492		35.604	2.874			13	506.439	403.937	366.443
1	RIL132	59						14600					12
1	RIL132	60	2.74351	652	4.376	80.397	2.645		26.75	2.077			13	521.486	412.575	383.506
1	RIL133	61											12
1	RIL133	62											12
1	RIL133	63											12
1	RIL133	64											12
1	RIL133	65	3.14578	792									13	537.535	421.31	407.51
1	RIL133	66											12
1	RIL133	67	3.22035	688	5.96	97.774	2.914		47.39	3.757			13	499.491	403.152	355.57
1	RIL133	69											12
1	RIL133	70											12
1	RIL133	71						15700					12
1	RIL133	72											12
1	RIL133	73						17900					12
1	RIL133	74						16800					12
1	RIL133	75	3.11039	755	6.951	114.679	3.152		48.808	3.522			12	505.672	397.609	379.828
1	RIL133	76	3.11429	701	6.668				55.665	4.521			12	487.875	387.312	358.692
1	RIL133	77	2.91667	726	7.292	121.186	3.258		40.433	2.926			13	546.184	425.034	415.878
1	RIL133	78	3.07868	724	6.881				44.87	3.175			12	503.503	405.365	361.663
1	RIL133	79	2.96212	680	6.468	102.776	3.085		44.23	3.09			13	514.111	413.408	368.463
1	RIL133	80	3.02381	738	7.515				45.262	3.566			13	528.354	417.005	394.035
1	RIL134	81											12
1	RIL134	82											12
1	RIL134	83											12
1	RIL134	84											12
1	RIL134	85											12
1	RIL134	86											12
1	RIL134	87	2.54394	561	3.596	70.69	2.697		30.774	2.369			13	500.087	398.002	359.478
1	RIL134	88											12
1	RIL134	89											12
1	RIL134	90						12800					12
1	RIL134	91											12
1	RIL134	92	2.60476	619	4.643	88.56	2.95		36.925	3.921			12	492.067	384.012	368.378
1	RIL134	93						13600					11
1	RIL134	94	2.53084	540	7.183	125.923	3.78		38.24	3.218			12	462.689	361.397	342.373
1	RIL134	95	2.4447	572	4.271	78.167	2.909		36.391	2.956			12	489.065	379.501	367.114
1	RIL134	96	2.62359	602									12	491.108	387.595	360.43
1	RIL134	97	2.4368	567									12	494.823	395.538	353.156
1	RIL134	98	2.64481	522	3.448	66.663	2.578		45.515	3.996			12	442.624	353.589	314.39
1	RIL134	99	2.56526	543	6.582	129.346	3.611		35.641	2.738			12	469.179	367.199	346.262
1	RIL134	100						14200					11
1	RIL135	101						11600					12
1	RIL135	102											12
1	RIL135	103											11
1	RIL135	104	2.95065	664	4.5	88.309	2.672		46.4883	4.689			10	441.846	336.211	344.563
1	RIL135	105											11
1	RIL135	106											11
1	RIL135	107	2.80022	607	4.014	70.942	2.492		52.423	5.058			10	426.661	331.408	321.445
1	RIL135	108	2.95076	613	3.524	64.727	2.333		38.648	3.053			12	457.261	360.435	336.577
1	RIL135	109											11
1	RIL135	110	3.02294	682									12	480.511	371.418	367.62
1	RIL135	111											11
1	RIL135	112											11
1	RIL135	113	2.66082	570									12	467.949	367.614	344.843
1	RIL135	114											11
1	RIL135	115	2.82294	629	3.839	69.399	2.388		41.217	3.14			12	475.293	369.789	358.068
1	RIL135	116											11
1	RIL135	117	3.37325	652	3.915	80.2	2.382		50.395	5.154			10	406.932	318.069	305.424
1	RIL135	118						13650					11
1	RIL135	119						13600					11
1	RIL135	120	2.91474	574	3.301	62.729	2.274		57.653	5.378			10	400.486	306.78	306.552
1	RIL136	121											13
1	RIL136	122											13
1	RIL136	123											13
1	RIL136	124											13
1	RIL136	125						13650					13
1	RIL136	126	2.66407	600	5.101	93.339	3.297		33.476	2.458			14	519.952	411.977	378.794
1	RIL136	127						15050					13
1	RIL136	128											12
1	RIL136	129											12
1	RIL136	130	1.85335	527									14	569.383	440.752	426.229
1	RIL136	131		603	5.415	97.197	3.22		42.912	3.034			14	527.124	395.303	415.528
1	RIL136	132											12
1	RIL136	133											12
1	RIL136	134						13800					13
1	RIL136	135	2.84026	597	4.921	103.182	3.473		41.041	3.201			13	479.147	383.547	342.414
1	RIL136	136	2.83712	610	5.051	100.698	3.453		36.596	2.602			14	516.223	416.017	365.084
1	RIL136	137											12
1	RIL136	138	2.72348	589	5.407	104.342	3.673		40.698	3.114			13	496.56	395.85	357.296
1	RIL136	139	2.8737	577									13	482.897	394.755	329.624
1	RIL136	140	3.15097	668	6.084	113.919	3.459		47.981	3.987			13	490.361	392.375	354.076
1	RIL137	141											12
1	RIL137	142											12
1	RIL137	143											12
1	RIL137	144											12
1	RIL137	145											11
1	RIL137	146											12
1	RIL137	147						14300					11
1	RIL137	148											12
1	RIL137	149											12
1	RIL137	150						13650					11
1	RIL137	152	3.22673	688	5.803	109.196	2.976		50.96	4.713			12	472.067	372.594	350.036
1	RIL137	153	2.77879	677	5.771	107.354	3.261		41.354	3.468			12	506.825	398.398	377.78
1	RIL137	154	2.88734	700	6.15	113.088	3.078		45.619	3.633			12	507.046	402.86	372.386
1	RIL137	155						13300					11
1	RIL137	156	3.02045	729									12	503.967	405.107	363.312
1	RIL137	157	2.85303	711									12	508.994	403.512	375.632
1	RIL137	158	2.93409	676	5.713	108.963	3.047		40.688	3.336			12	491.947	388.348	364.252
1	RIL137	159	2.89643	715	5.35	103.672	2.976		38.72	3.4			12	510.411	410.206	367.575
1	RIL137	160	2.96342	659	5.455	99.535	2.935		48.198	4.129			12	487.216	385.899	358.01
1	B73	161	2.6526	496									12	439.756	358.673	297.586
1	B73	162	2.95335	634									11	449.901	353.488	334.013
1	B73	163	2.97316	628									11	425.686	330.67	321.503
1	B73	164	3.17056	640									11	426.104	338.306	311.1
1	B73	165	3.08939	631									12	468	379.018	328.792
1	H99	166	2.44946	594									11	487.797	374.42	372.714
1	H99	167	2.81039	609									11	454.76	358.928	333.852
1	H99	168	2.88375	605									10	443.256	345.041	332.62
1	H99	169											10	505.031	398.495	374.563
2	RIL138	1	3.06052	688	6.963	101.665	2.978		45.585	4.285			12	516.907	416.454	362.096
2	RIL138	2											10
2	RIL138	3											12
2	RIL138	4	2.49004	542	4.423	72.269	2.87		29.187	2.296			13	525.541	431.337	357.333
2	RIL138	5											12
2	RIL138	6	2.76921	614									13	527.593	421.586	382.336
2	RIL138	7											11
2	RIL138	8											11
2	RIL138	9											12
2	RIL138	10											11
2	RIL138	11	2.93214	673	6.314	102.195	2.978		35.085	3.106			13	577.79	480.751	381.93
2	RIL138	12											12
2	RIL138	13						12700					12
2	RIL138	14		632	4.522	82.153	2.746		19.659	1.521			15	493.566	400.029	346.646
2	RIL138	15						14500					12
2	RIL138	16	3.07626	643	5.328	87.47	2.696		44.192	3.953			12	505.033	402.135	364.203
2	RIL138	17	2.54674	584									12	524.254	416.251	386.088
2	RIL138	18											11
2	RIL138	19	2.87663	725	6.663	106.183	3.051		38.749	3.3			12	512.483	408.123	370.553
2	RIL138	20						12350					11
2	RIL139	21											12
2	RIL139	22											11
2	RIL139	23						10300					12
2	RIL139	24	2.73688	635		88.336			42.597				13	506.621	402.74	368.654
2	RIL139	25											11
2	RIL139	26	2.84205	597	6.9	100.351	2.957		43.3	3.025			13	547.344	444.498	380.362
2	RIL139	27											12
2	RIL139	28	2.56322	600									14	508.447	415.229	349.083
2	RIL139	29	2.71676	612	6.535	90.21	3.192		38.414	3.154			13	469.577	369.906	339.868
2	RIL139	30											12
2	RIL139	31											12
2	RIL139	32						11000					12
2	RIL139	33						9100					12
2	RIL139	34			6.313		3.218			2.813			12
2	RIL139	35											11
2	RIL139	36											11
2	RIL139	37	2.27217	488									12	540.947	434.573	385.46
2	RIL139	38	2.46938	621	7.152	98.974	3.264		35.396	2.47			13	474.149	381.987	335.203
2	RIL139	39	2.94455	600	6.059	88.547	3.007		53.504	4.131			12	491.608	388.756	360.686
2	RIL139	40	2.83897	624	6.501	95.931	3.006		46.009	3.385			12	500.23	404.237	345.593
2	RIL140	41						10800					11
2	RIL140	42											11
2	RIL140	43											12
2	RIL140	44											11
2	RIL140	45	2.30778	500									13	492.998	400.027	341.252
2	RIL140	46						11150					10
2	RIL140	47											11
2	RIL140	48	2.57861	562	4.536	74.826	2.753		38.321	3.017			12	485.047	384.733	351.566
2	RIL140	49											11
2	RIL140	50	2.66874	575	5.718	83.524	2.813		39.395	2.874			12	497.509	394.558	360.397
2	RIL140	51											11
2	RIL140	52											11
2	RIL140	53	2.48082	570	4.066	75.736	2.618		32.136	2.459			12	495.186	399.592	347.677
2	RIL140	54	2.48286	572	4.597	79.368	2.683		36.601	2.654			12	476.906	380.94	338.848
2	RIL140	55	2.50944	522	4.085	72.506	2.738		37.447	2.719			12	521.622	419.353	369.75
2	RIL140	56						9800					10
2	RIL140	57											11
2	RIL140	58	2.60049	592	5.339	86.289	3.009		35.934	2.631			13	503.216	407.554	350.873
2	RIL140	59											11
2	RIL140	60	2.53108	583									12	425.777	332.282	317.184
2	RIL141	61											10
2	RIL141	62	2.87488	573	3.522	69.914	2.542		41.059	3.449			10	497.235	403.49	343.035
2	RIL141	63											10
2	RIL141	64						9450					11
2	RIL141	65	2.45257	542	2.711	56.255	2.03		22.861	1.743			12	416.376	320.119	316.383
2	RIL141	66											11
2	RIL141	67	2.83045	557									10	402.178	308.819	304.587
2	RIL141	68											10
2	RIL141	69	2.7851	512	2.633	56.182	2.163		42.098	3.673			10	464.261	368.752	337.231
2	RIL141	70	2.89752	607									11	433.243	338.517	322.183
2	RIL141	71											10
2	RIL141	72											10
2	RIL141	73						11500					11
2	RIL141	74						9100					11
2	RIL141	75											10
2	RIL141	76											10
2	RIL141	77											10
2	RIL141	78	2.77874	579	3.216	61.479	2.251		42.224	3.55			10	425.015	329.389	319.456
2	RIL141	79	2.78163	565	3.759	70.407	2.565		44.941	4.214			10	422.82	339.607	295.199
2	RIL141	80	2.57259	484	2.941	51.892	2.242		38.176	2.867			10	531.703	426.184	384.455
2	RIL128	81											12
2	RIL128	82											12
2	RIL128	83	3.04372	712	5.502	84.483	2.637		28.941	2.273			13	526.391	414.897	389.393
2	RIL128	84						14350					11
2	RIL128	85	2.80245	666	5.788	87.494	3.024		31.479	2.411			13	541.35	433.712	389.984
2	RIL128	86											12
2	RIL128	87											12
2	RIL128	88	2.7423	669	5.022	84.674	2.75		24.054	1.897			13	553.464	443.408	398.566
2	RIL128	89											12
2	RIL128	90											12
2	RIL128	91											12
2	RIL128	92											12
2	RIL128	93											12
2	RIL128	94	2.5673	668									13	545.35	434.336	397.152
2	RIL128	95	2.73146	682	5.858	83.406	2.643		27.479	2.15			13	521.867	410.912	388.452
2	RIL128	96	2.76425	696	6.253	92.056	2.752		35.462	2.821			12	588.541	491.876	384.797
2	RIL128	97	2.68582	643									15	514.934	406.574	380.24
2	RIL128	98						14700					10
2	RIL128	99	2.77548	664	5.569	88.301	2.776		33.409	2.648			12	483.459	394.129	328.416
2	RIL128	100						13500					11
2	RIL127	101											12
2	RIL127	102											12
2	RIL127	103											12
2	RIL127	104	2.66338	508									13	497.378	402.007	345.084
2	RIL127	105	2.52427	520	3.652	69.729	2.792		30.024	2.361			13	515.549	413.908	364.205
2	RIL127	106	2.51238	547	3.569	63.393	2.625		25.195	1.781			13	492.979	404.513	331.147
2	RIL127	107											12
2	RIL127	108	2.70862	530	3.301	64.351	2.533		28.229	2.102			13	510.583	413.781	351.957
2	RIL127	109											11
2	RIL127	110	2.3738	523	3.627	63.46	2.826		26.897	2.008			13	496.559	402.307	343.909
2	RIL127	111											12
2	RIL127	112											11
2	RIL127	113	2.66541	543									13	474.164	375.136	343.663
2	RIL127	114											11
2	RIL127	115	2.54217	542	3.924	70.215	2.703		37.808	3.021			12	475.846	385.636	326.176
2	RIL127	116	2.40545	490	2.87	57.262	2.398		28.018	2.035			12	551.937	441.367	397.283
2	RIL127	117											10
2	RIL127	118						10050					11
2	RIL127	119						11100					11
2	RIL127	120						11200					10
2	RIL126	121											12
2	RIL126	122											12
2	RIL126	123	2.48459	626	6.016	91.317	2.886		27.937	2.119			13	522.888	428.011	357.012
2	RIL126	124						12600					11
2	RIL126	125											12
2	RIL126	126											12
2	RIL126	127											12
2	RIL126	128											12
2	RIL126	129	2.70807	595	5.33	81.635	2.852		30.966	2.39			13	539.156	431.723	387.762
2	RIL126	130	2.62105	634	6.202	88.268	2.758		31.544	2.375			13	578.269	486.505	354.727
2	RIL126	131											12
2	RIL126	132											12
2	RIL126	133						13300					12
2	RIL126	134											12
2	RIL126	135	2.61647	412									16
2	RIL126	136	2.72315	620	5.607	83.775	2.767		39.529	2.96			12	494.616	391.898	361.415
2	RIL126	137						12250					11
2	RIL126	138	2.64884	625	6.262	86.984	2.928		39.604	3.118			12	515.421	410.371	374.057
2	RIL126	139	2.65143	623	5.521	81.569	2.593		33.708	2.593			13	522.072	410.177	386.987
2	RIL126	140	2.17189	535									14	570.384	465.621	388.04
2	RIL123	141	2.73303	643	5.197	99.727	3.002		27.812	2.511			13	530.373	423.132	383.582
2	RIL123	142											11
2	RIL123	143											12
2	RIL123	144											11
2	RIL123	145		459									14	522.114	423.417	355.016
2	RIL123	146						12250					12
2	RIL123	147											10
2	RIL123	148											11
2	RIL123	149											11
2	RIL123	150											10
2	RIL123	151						10200					12
2	RIL123	152											10
2	RIL123	153											13	522.586	421.349	366.953
2	RIL123	154	2.9161	668	5.08	94.876	2.766		34.835	3.187			12	496.584	389.598	370.905
2	RIL123	155						10900					11
2	RIL123	156	2.97499	667	4.531	84.062	2.695		30.433	2.779			12	503.457	401.681	365.54
2	RIL123	157											10
2	RIL123	158	2.8947	615	3.93	76.261	2.451		30.118	2.515			13	498.629	404.028	348.861
2	RIL123	159	2.82958	628	4.529	81.18	2.573		34.109	3.072			12	493.558	386.375	368.303
2	RIL123	160	2.75259	626	4.539	89.72	2.763		30.833	2.703			12	503.353	402.681	361.854
2	B73	161											12	471.505	367.364	349.948
2	B73	162											11
2	B73	163											11	418.179	346.568	269.651
2	B73	164											11
2	B73	165											12
2	H99	166											11
2	H99	167											11
2	H99	168											10
2	H99	169											10	505.974	402.795	363.523
3	RIL120	1	2.56818	754	6.9527	119.816	2.971		24.952	1.954			16	634.43	505.71	466.051
3	RIL120	2	2.40437	569									16	588.47	488.179	387.571
3	RIL120	3											14
3	RIL120	4	2.36041	749	6.134	109.265	3.309		25.386	1.9			15	621.809	492.829	458.65
3	RIL120	5											14
3	RIL120	6											14
3	RIL120	7											14
3	RIL120	8	2.86668	737	6.252	115.192	3.055		24.271	1.859			16	601.244	487.422	427.219
3	RIL120	9											14
3	RIL120	10											14
3	RIL120	11						9800					16
3	RIL120	12											16
3	RIL120	13	2.53979	734	7.221	125.028	3.27		29.016	2.28			15	599.144	472.003	447.892
3	RIL120	14	2.7982	751	6.253	125.265	3.366		24.849	1.998			15	595.448	471.978	441.698
3	RIL120	15											14
3	RIL120	16											14
3	RIL120	17						11200					14
3	RIL120	18						10300					14
3	RIL120	19	2.65414	778	8.052	136.109	3.124		27.175	2.003			16	632.778	500.806	471.666
3	RIL120	20											15
3	RIL121	21	3.02612	720	4.098	66.81	2.067		23.358	1.795			15	562.856	457.827	395.868
3	RIL121	22											14
3	RIL121	23	2.56121	670	4.022	78.459	2.488		19.092	1.432			15	581.556	474.26	404.616
3	RIL121	24											14
3	RIL121	25											13
3	RIL121	26											13
3	RIL121	27	2.8076	674	5.084	86.358	2.638		30.617	2.366			14	540.766	429.691	395.691
3	RIL121	28											13
3	RIL121	29	2.70185	676									14	532.812	428.902	380.79
3	RIL121	30											13
3	RIL121	31											14
3	RIL121	32											12
3	RIL121	33						15050					12
3	RIL121	34						14100					12
3	RIL121	35	2.79111	599	4.666	65.816	2.573		37.638	3.035			13	495.703	396.074	355.904
3	RIL121	36						12250					11
3	RIL121	37											14
3	RIL121	38	2.74909	731	4.724	87.065	2.648		22.527	1.717			14	573.371	465.218	405.782
3	RIL121	39	3.21853	681	3.881	73.132	2.313		27.39	2.286			14	521.437	426.636	360.531
3	RIL121	40	2.49157	598									13	512.932	400.368	382.803
3	RIL122	41	2.98165	744	8.184	109.034	3.214		25.869	2.18			15	582.658	472.167	414.259
3	RIL122	42											14
3	RIL122	43	3.23801	784	6.74	105.618	2.79		30.229	2.403			15	572.232	465.585	405.104
3	RIL122	44			6.019	103.217	3.059		23.909	1.782			15	590.339	478.929	418.163
3	RIL122	45	2.84132	725	6.19	104.591	3.038		27.188	2.096			15	584.999	466.257	428.131
3	RIL122	46	2.98064	740	6.656	105.159	2.947		31.025	2.398			15	571.54	456.772	417.101
3	RIL122	47											16
3	RIL122	48	2.72986	704									15	583.457	463.552	428.799
3	RIL122	49											14
3	RIL122	50											16
3	RIL122	51											14
3	RIL122	52						15850					13
3	RIL122	53	3.02609	746	6.42	106.147	3.173		31.498	2.414			15	571.144	457.786	414.906
3	RIL122	54											14
3	RIL122	55											14
3	RIL122	56											15
3	RIL122	57						13050					14
3	RIL122	58											16
3	RIL122	59						14175					13
3	RIL122	60											16
3	RIL124	61											14
3	RIL124	62											14
3	RIL124	63	3.01955	650	4.15	76.93	2.525		26.569	2.178			15	535.917	440.869	364.44
3	RIL124	64											14
3	RIL124	65											14
3	RIL124	66											14
3	RIL124	67						9550					16
3	RIL124	68											14
3	RIL124	69						8750					13
3	RIL124	70											14
3	RIL124	71	2.59115	643	4.365	83.522	2.699		19.922	1.423			16	588.284	468.102	428.067
3	RIL124	72						11200					14
3	RIL124	73	2.56413	602									15	550.423	444.292	387.524
3	RIL124	74											16
3	RIL124	75	2.53532	633	3.975	69.841	2.585		21.448	1.612			15	573.14	457.148	414.673
3	RIL124	76											14
3	RIL124	77	2.27257	565									16	591.868	479.821	410.915
3	RIL124	78	2.66725	633	4.275	77.353	2.516		26.911	2.108			15	545.986	432.317	400.037
3	RIL124	79	2.62326	639	4.613	82.078	2.919		25.125	1.928			15	565.695	460.763	393.008
3	RIL124	80	2.66577	615	4.098	80.182	2.741		23.197	1.786			15	554.32	452.482	381.991
3	RIL113	81											12
3	RIL113	82	2.70247	606	4.152	60.844	1.931		31.975	2.311			13	508.357	401.793	372.459
3	RIL113	83											12
3	RIL113	84						12600					11
3	RIL113	85	2.92325	738									13	529.639	405.076	411.947
3	RIL113	86											13
3	RIL113	87	2.47947	522									13	490.673	391.894	348.283
3	RIL113	88											13
3	RIL113	89											13
3	RIL113	90	2.92533	631	4.444	63.013	2.084		37.186	2.865			14	507.252	406.945	363.037
3	RIL113	91											13
3	RIL113	92											13
3	RIL113	93						12250					11
3	RIL113	94											12
3	RIL113	95	2.66979	678	6.125	80.902	2.357		36.322	2.537			13	548.702	426.971	415.575
3	RIL113	96											12
3	RIL113	97	2.99824	680	4.939	68.987	2.058		38.591	2.673			12	493.623	389.59	365.749
3	RIL113	98	3.20022	678	5.422	71.265	1.971		55.122	4.271			12	466.016	368.597	344.061
3	RIL113	99	2.86661	670	5.101	72.587	2.124		37.717	2.615			12	501.129	389.193	380.164
3	RIL113	100						11700					11
3	RIL115	101	2.68166	556									14	503.494	406.655	351.767
3	RIL115	102	2.79853	574	3.834	68.397	2.515		41.775	3.208			13	475.185	377.232	343.825
3	RIL115	103											12
3	RIL115	104	2.75738	560									13	478.766	387.789	332.598
3	RIL115	105											12
3	RIL115	106											12
3	RIL115	107											12
3	RIL115	108											12
3	RIL115	109											12
3	RIL115	110	2.77334	623	4.673	84.068	2.698		29.553	2.074			14	528.154	430.824	364.626
3	RIL115	111											12
3	RIL115	112											12
3	RIL115	113	2.97819	595	4.223	77.225	2.471		39.57	3.002			13	477.845	387.043	333.739
3	RIL115	114	2.76136	602	4.11	76.464	2.542		33.978	2.568			13	497.781	392.751	365.494
3	RIL115	115	2.76443	583	3.697	69.454	2.452		29.269	2.064			14	515.475	420.184	354.445
3	RIL115	116	2.95623	592	3.81	72.617	2.482		44.709	3.526			13	470.574	376.933	335.839
3	RIL115	117						10850					11
3	RIL115	118						10500					11
3	RIL115	119						11450					12
3	RIL115	120											11
3	RIL118	121	2.10904	541	3.755	62.968	2.387		24.39	1.832			13	535.174	415.499	399.541
3	RIL118	122						8750					12
3	RIL118	123	2.1435	548	4.153	70.992	2.588		26.225	2.004			13	527.997	405.255	401.182
3	RIL118	124											11
3	RIL118	125						7700					12
3	RIL118	126	2.20502	539	3.005	51.295	2.103		18.187	1.357			14	553.186	442.902	391.943
3	RIL118	127											11
3	RIL118	128											11
3	RIL118	129											11
3	RIL118	130											12
3	RIL118	131	2.2624	547	4.115	71.313	2.592		33.089	2.38			13	518.687	402.006	388.523
3	RIL118	132						7000					11
3	RIL118	133											12
3	RIL118	134											12
3	RIL118	135											12
3	RIL118	136											12
3	RIL118	137	2.48959	573	4.212	74.483	2.498		37.626	3.229			12	476.941	369.383	359.108
3	RIL118	138	2.21121	532									13	510.646	396.8	380.261
3	RIL118	139	2.48999	596									12	497.981	382.218	380.814
3	RIL118	140	2.32572	580	4.012	71.504	2.393		27.804	2.239			12	512.97	390.274	395.948
3	RIL119	141											13
3	RIL119	142	3.13206	752	4.298	70.278	2.396		29.708	2.51			14	512.23	420.401	350.107
3	RIL119	143	2.74267	596	3.594	53.964	2.026		25.348	1.935			14	522.024	426.402	358.078
3	RIL119	144	3.15145	591									15	508.043	426.511	324.948
3	RIL119	145											13
3	RIL119	146	2.6313	646	3.91	66.151	2.162		21.165	1.568			14	547.164	448.046	375.849
3	RIL119	147											13
3	RIL119	149											13
3	RIL119	150	3.39833	643	4.154	68.86	2.23		37.316	3.21			14	492.84	401.29	342.579
3	RIL119	151											13
3	RIL119	152	3.00019	596	3.752	61.204	2.069		33.208	2.698			14	498.994	406.599	344.25
3	RIL119	153											13
3	RIL119	154	2.69268	594									14	521.685	425.9	357.939
3	RIL119	155						7000					12
3	RIL119	156						8400					13
3	RIL119	157	2.71185	620	3.119	60.944	2.183		24.925	1.838			14	534.704	441.275	359.318
3	RIL119	158						8900					13
3	RIL119	159											13
3	RIL119	160											13
3	B73	161											11
3	B73	162											11
3	B73	163											11
3	B73	164											11
3	B73	165											12	479.517	385.914	339.035
3	H99	166											11
3	H99	167											11
3	H99	168											11
3	H99	169											11
4	RIL103	1											13
4	RIL103	2						9700					14
4	RIL103	3											14
4	RIL103	4	2.62235	608									15	558.171	460.012	375.829
4	RIL103	5											13
4	RIL103	6											13
4	RIL103	7											13
4	RIL103	8	3.13237	694	5.87	96.457	2.667		29.724	2.312			14	526.941	431.417	364.396
4	RIL103	9	2.92007	610	4.687	78.536	2.541		31.701	2.506			14	509.162	414.885	351.889
4	RIL103	10	3.11979	646	5.169	88.017	2.609		36.362	2.872			14	507.645	425.826	328.354
4	RIL103	11	2.74604	603									14	521.264	422.399	364.173
4	RIL103	12	2.72723	621	5.823	85.839	2.766		31.007	2.194			15	548.039	444.902	382.273
4	RIL103	13											13
4	RIL103	14											13
4	RIL103	15											13
4	RIL103	16											13
4	RIL103	17	2.83461	617	5.813	86.99	2.578		31.451	2.254			15	545.477	448.708	369.449
4	RIL103	18						11800					13
4	RIL103	19	2.67497	630	5.982	90.893	2.797		32.147	2.661			14	542.064	443.498	372.136
4	RIL103	20						10300					13
4	RIL104	21	2.63632	613	3.783	74.583	2.46		22.722	2.015			14	532.879	428.001	379.526
4	RIL104	22						10300					12
4	RIL104	23											13
4	RIL104	24											13
4	RIL104	25											13
4	RIL104	26	2.37942	580	2.833	57.362	2.525		16.646	1.194			14	543.504	436.721	384.922
4	RIL104	27											13
4	RIL104	28											13
4	RIL104	29											12
4	RIL104	30											13
4	RIL104	31											13
4	RIL104	32											11
4	RIL104	33	2.37773	470									14	470.541	387.564	309.71
4	RIL104	34											13
4	RIL104	35	3.11354	626	4.709	82.524	2.876		38.728	3.417			13	475.415	379.367	343.374
4	RIL104	36						9900					11
4	RIL104	37	2.58594	557	3.898	64.367	2.383		33.571	2.612			13	497.1	399.784	350.376
4	RIL104	38	2.71978	631	4.614	80.737	2.703		30.437	2.442			14	530.722	427.661	376.274
4	RIL104	39	2.99947	573	3.763	65.951	2.383		35.653	2.92			13	489.957	395.826	343.228
4	RIL104	40						9050					12
4	RIL106	41	3.16975	690	4.498	87.548	2.652		27.36	2.167			14	517.124	419.191	365.347
4	RIL106	42											13
4	RIL106	43											13
4	RIL106	44	3.02716	709									13	512.458	406.201	378.325
4	RIL106	45											13
4	RIL106	46											11
4	RIL106	47											13
4	RIL106	48											13
4	RIL106	49						12750					12
4	RIL106	50	3.00538	659	4.417	80.391	2.606		27.795	2.037			15	534.86	435.856	372.22
4	RIL106	51											11
4	RIL106	52						10850					12
4	RIL106	53	2.86346	653	4.82	93.026	2.837		35.114	2.747			14	521.178	419.334	372.077
4	RIL106	54	3.24448	708									13	496.11	398.684	357.323
4	RIL106	55	3.05821	659	4.672	87.821	2.557		36.803	2.849			13	505.059	415.212	344.76
4	RIL106	56	3.2284	683	5.026	96.13	2.85		37.677	3.138			13	493.726	402.411	344.436
4	RIL106	57											11
4	RIL106	58						10650					12
4	RIL106	59											11
4	RIL106	60	3.20235	664	4.094	81.511	2.541		28.841	2.369			14	505.591	413.787	348.689
4	RIL114	81											14
4	RIL114	82											14
4	RIL114	83	3.26266	785	5.804	107.401	2.943		21.731	1.647			16	592.893	488.205	409.389
4	RIL114	84											14
4	RIL114	85	2.93542	785	6.799	118.96	3.297		27.266	2.182			15	596.304	474.856	440.161
4	RIL114	86											14
4	RIL114	87	2.86119	694	6.151	95.318	3.211		30.204	2.166			15	563.513	457.893	396.071
4	RIL114	88											14
4	RIL114	89											14
4	RIL114	90											14
4	RIL114	91											14
4	RIL114	92	2.78109	718	6.812	105.164	3.409		30.708	2.21			15	587.384	469.053	428.47
4	RIL114	93						10300					13
4	RIL114	94						11900					14
4	RIL114	95	2.85001	746	8.073	123.221	3.698		32.628	2.59			15	593.643	481.679	421.354
4	RIL114	96	2.42933	665									15	598.06	476.764	435.045
4	RIL114	97	2.52405	648									15	578.448	460.925	420.067
4	RIL114	98											14
4	RIL114	99	3.02535	749	6.839	118.418	3.354		28.98	2.216			16	584.75	473.414	416.943
4	RIL114	100						11375					13
4	RIL116	101											12
4	RIL116	102											14
4	RIL116	103											11
4	RIL116	104											12
4	RIL116	105											12
4	RIL116	106											12
4	RIL116	107											11
4	RIL116	108	2.64675	570	4.136	67.296	2.742		24.111	1.609			12	537.727	441.059	363.734
4	RIL116	109											14
4	RIL116	110											13
4	RIL116	111	2.59777	570	4.479	73.606	2.702		26.838	1.982			13	541.359	443.791	366.912
4	RIL116	112											13	511.571	420.545	341.737
4	RIL116	113						9850					14
4	RIL116	114											13
4	RIL116	115	2.46304	541	5.01	72.533	2.902		29.868	2.125			13	544.209	447.596	364.165
4	RIL116	116	2.05463	478	2.987	48.412	2.288		15.968	1.043			12	561.715	454.592	385.219
4	RIL116	117	2.7573	537	3.363	59.221	2.329		27.766	2.009			12	514.765	434.082	322.272
4	RIL116	118	2.24748	458	2.531	45.944	2.233		16.169	1.132			12	550.973	462.089	344.747
4	RIL116	119						8800					12
4	RIL116	120						10700					11
4	RIL116	121		609
4	RIL117	122											13
4	RIL117	123											14
4	RIL117	124											14
4	RIL117	125											13
4	RIL117	126											14
4	RIL117	127											14
4	RIL117	128						12050					14
4	RIL117	129											13
4	RIL117	130	2.73942	643	5.197	93.849	3.055		23.134	1.675			15	560.193	459.537	383.165
4	RIL117	131	2.46741	556									16	575.015	481.505	368.7
4	RIL117	132	2.99007	600	3.804	72.397	2.578		23.304	1.833			15	523.663	441.203	331.837
4	RIL117	133						11600					14
4	RIL117	134											14
4	RIL117	135	2.30756	604	4.906	91.041	3.152		23.648	1.872			14	563.293	452.767	400.32
4	RIL117	136											13
4	RIL117	137	2.69585	598	4.424	85.961	2.984		24.646	1.971			14	525.88	433.714	353.014
4	RIL117	138	2.80355	645	5.803	110.183	3.41		22.792	1.711			16	582.418	487.001	379.989
4	RIL117	139	2.64687	621	4.063	77.629	2.64		20.4	1.542			14	538.424	444.3	362.355
4	RIL117	140						13200					13
4	RIL125	141											11
4	RIL125	142											11
4	RIL125	143											11
4	RIL125	144											11
4	RIL125	145						10850					12
4	RIL125	146						11550					12
4	RIL125	147											11
4	RIL125	148											11
4	RIL125	149						11300					12
4	RIL125	150											11
4	RIL125	151	2.2907	535	3.699	65.709	2.396		32.752	2.652			13	500.957	401.047	354.925
4	RIL125	152											12
4	RIL125	153	2.05531	440									13	468.015	376.196	323.232
4	RIL125	154	2.33678	526	3.74	65.896	2.525		32.325	2.511			12	489.966	385.725	357.137
4	RIL125	155											11
4	RIL125	156	2.47481	516	3.163	58.952	2.424		29.056	2.486			12	441.957	348.992	319.902
4	RIL125	157	2.3798	514	3.693	57.366	2.411		33.802	2.598			12	481.633	381.346	347.055
4	RIL125	158	2.36352	511	3.559	61.413	2.543		35.756	2.802			12	469.544	365.513	347.77
4	RIL125	159	2.58875	556	3.908	65.238	2.443		35.507	3.292			12	475.33	373.602	348.947
4	RIL125	160	2.32294	493									12	471.448	373.868	337.379
4	B73	161	3.03594	668	5.643	94.596	2.804		49.033	4.399			11	478.167	383.289	344.555
4	B73	162	2.65983	551	3.6746	61.679	2.368		37.393	3.318			11	464.17	369.5	333.247
4	B73	163	3.06465	615	3.615	61.882	2.155		35.605	3.241			11	448.434	356.293	326.097
4	B73	164	2.91565	645	3.692	65.461	2.155		37.32	3.496			10	453.754	356.233	337.861
4	B73	165	2.63279	568	3.54	58.15	2.221		32.288	2.88			10	450.573	355.372	329.511
4	H99	166	2.19027	586	4.186	74.269	2.637		21.25	1.397			13	578.99	457.821	422.626
4	H99	167	2.55164	540	3.452	57.095	2.22		43.36	3.564			10	447.413	346.693	335.121
4	H99	168	2.70245	585	3.866	60.633	2.268		42.832	3.966			10	448.31	343.858	342.831
4	H99	170	2.43616	578	4.198	68.073	2.37		33.537	2.568			11	503.627	398.012	367.41
5	RIL111	1											13
5	RIL111	2	2.40067	642	5.039	97.278	3.108		21.02	1.664			14	582.997	459.391	431.193
5	RIL111	3	2.30322	632	5.364	92.305	3.278		26.761	2.01			14	584.617	466.11	423.182
5	RIL111	4	2.29136	660	5.989	101.478	3.275		29.37	2.128			13	571.429	451.168	422.247
5	RIL111	5											13
5	RIL111	6											12
5	RIL111	7											13
5	RIL111	8	2.74686	795									14	591.339	463.734	448.201
5	RIL111	9	2.442	622	3.538	87.981	2.348		16.247	1.207			15	583.214	477.321	400.054
5	RIL111	10						11550					12
5	RIL111	11											13
5	RIL111	12	2.01854	557									14	585.642	467.199	419.189
5	RIL111	13						11400					13
5	RIL111	14											13
5	RIL111	15											13
5	RIL111	16											13
5	RIL111	17											13
5	RIL111	18	2.4708	648	5.279	93.911	3.043		28.535	2.214			14	569.673	449.666	420.692
5	RIL111	19	2.39288	715	6.319	104.265	3.09		29.836	2.261			14	598.413	462.377	459.994
5	RIL111	20						11200					12
5	RIL109	21						10950					14
5	RIL109	22											13
5	RIL109	23						12500					14
5	RIL109	24											14
5	RIL109	25											13
5	RIL109	26											13
5	RIL109	27	2.95518	704	7.628	113.887	3.157		41.28	3.278			14	534.679	429.137	385.711
5	RIL109	28											13
5	RIL109	29	2.62044	620									14	539.099	431.075	387.29
5	RIL109	30	3.01468	728	7.43	121.473	3.232		30.818	2.404			15	571.093	464.306	403.059
5	RIL109	31	3.23147	763	8.669	129.56	3.441		41.022	3.553			14	542.078	433.994	395.311
5	RIL109	32	2.95833	737	8.551	129.629	3.395		37.653	2.799			14	549.238	438.084	401.978
5	RIL109	33											13
5	RIL109	34	3.13394	791	7.964	129.691	3.328		34.053	2.844			14	559.126	442.542	417.014
5	RIL109	35											13
5	RIL109	36											13
5	RIL109	37						12550					14
5	RIL109	38	2.5	695									15	597.54	463.89	455.106
5	RIL109	39											13
5	RIL109	40	2.85048	725	6.702	112.001	2.959		34.4	2.985			13	538.66	429.982	393.244
5	RIL107	41						10700					13
5	RIL107	42						10100					13
5	RIL107	43											12
5	RIL107	44	2.51517	646	4.374	81.195	2.611		26.904	2.048			13	538.404	420.397	404.121
5	RIL107	45											12
5	RIL107	46	2.36443	593									14	554.664	436.449	408.709
5	RIL107	47	2.60792	705	5.578	94.487	2.703		29.178	2.193			13	561.007	440.482	420.433
5	RIL107	48											12
5	RIL107	49	2.42436	594									13	525.542	412.571	388.851
5	RIL107	50	2.69066	692	5.07	92.109	2.662		31.412	2.49			13	542.868	427.033	404.989
5	RIL107	51											12
5	RIL107	52	2.71566	663	4.329	82.656	2.493		37.331	3.177			12	504.211	397.556	373.461
5	RIL107	53	2.632	717	5.801	99.185	2.676		31.301	2.458			13	552.487	429.757	420.479
5	RIL107	54											12
5	RIL107	55						9800					12
5	RIL107	56											12
5	RIL107	57											12
5	RIL107	58											12
5	RIL107	59											12
5	RIL107	60	2.85887	744	5.381	98.945	2.702		27.945	2.202			14	566.062	443.957	426.472
5	RIL105	61	2.68869	753	5.376		2.503		19.697	1.73			15	596.709	472.345	443.513
5	RIL105	62	2.81908	691	4.729	85.515	2.51		25.266	2.243			14	541.618	428.536	400.141
5	RIL105	63											13
5	RIL105	64											13
5	RIL105	65						10350					14
5	RIL105	67											13
5	RIL105	68	2.90535	667	4.81	88.534	2.637		26.042	2.238			14	538.301	438.874	374.516
5	RIL105	69											13
5	RIL105	70											13
5	RIL105	71						11900					14
5	RIL105	73											13
5	RIL105	74						11800					14
5	RIL105	75	2.68453	663	5.116	87.401	2.718		25.357	1.944			14	550.869	445.872	388.963
5	RIL105	78											13
5	RIL105	79											13
5	RIL105	80											13
5	RIL99	82	2.09725	492									14	531.505	421.83	379.474
5	RIL99	83											13
5	RIL99	84											12
5	RIL99	85	2.55731	580	4.633	80.235	2.959		26.311	1.749			14	524.799	420.682	373.073
5	RIL99	86											13
5	RIL99	87											12
5	RIL99	88											13
5	RIL99	89	2.44857	544	4.199	76.644	2.813		28.95	2.036			13	506.377	410.208	350.881
5	RIL99	90											12
5	RIL99	91	2.43223	566	3.208	58.562	2.424		28.236	2.219			13	488.692	379.667	365.849
5	RIL99	92	2.24787	509	3.108	58.36	2.529		15.215	1.049			15	544.873	441.767	374.27
5	RIL99	93											12
5	RIL99	94											12
5	RIL99	95	2.27134	560	4.788	79.112	2.912		21.896	1.614			15	569.47	454.619	407.271
5	RIL99	96						9400					13
5	RIL99	97						9450					13
5	RIL99	98						8700					12
5	RIL99	99	2.36464	505									15	538.932	447.867	349.462
5	RIL99	100	2.3668	530	3.359	64.313	2.64		31.569	2.538			13	480.401	390.317	329.824
5	RIL95	101	2.63063	615	4.834	75.126	2.578		27.45	2.135			14	539.985	435.625	381.087
5	RIL95	102	2.125	565	3.707	58.039	2.16		21.249	1.44			14	535.236	438.82	362.419
5	RIL95	103											13
5	RIL95	104											13
5	RIL95	105											12
5	RIL95	106											13
5	RIL95	107											13
5	RIL95	108						10850					13
5	RIL95	109						11850					12
5	RIL95	110	1.98297	529									15	585.821	458.04	432.242
5	RIL95	111											13
5	RIL95	112											13
5	RIL95	113	2.53041	571	4.117	68.185	2.625		25.408	1.874			14	532.217	430.105	372.131
5	RIL95	114	2.92238	661	4.892	79.916	2.516		26.937	2.033			14	530.042	427.689	376.419
5	RIL95	115	2.06809	496									15	558.712	449.322	389.971
5	RIL95	116											13
5	RIL95	117						11150					13
5	RIL95	118	2.7015	630	4.595	70.86	2.509		41.445	3.32			13	496.027	393.971	361.576
5	RIL95	119											13
5	RIL95	120	2.54003	535	3.589				28.726	2.322			14	502.659	406.639	348.913
5	RIL94	121											12
5	RIL94	122											12
5	RIL94	123	2.39311	590	4.223	82.2	2.691		27.179	2.049			13	528.6	418.445	385.347
5	RIL94	124											12
5	RIL94	125											11
5	RIL94	126											12
5	RIL94	127											11
5	RIL94	128											11
5	RIL94	129	2.47388	549									13	502.514	403.603	354.61
5	RIL94	130											11
5	RIL94	131	2.40143	580									12	502.723	403.059	357.375
5	RIL94	132						11000					12
5	RIL94	133						9950					12
5	RIL94	134						11700					12
5	RIL94	135											11
5	RIL94	136	2.51524	560	3.634	74.834	2.542		32.197	2.695			12	483.004	380.887	352.918
5	RIL94	137	2.71333	563	3.54	74.749	2.595		41.787	3.602			12	454.259	360.849	327.915
5	RIL94	138	2.45905	577	4.059	78.06	2.525		34.738	2.809			12	494.521	382.884	372.663
5	RIL94	139	2.60333	593	3.865	75.705	2.645		34.997	2.764			12	488.478	383.352	361.55
5	RIL94	140	2.52976	561	3.72	76.787	2.454		31.035	2.614			12	487.599	384.917	355.736
5	RIL93	141	2.11399	437									13	489.379	392.314	339.698
5	RIL93	142											11
5	RIL93	143											11
5	RIL93	144	2.43423	495									13	474.607	385.447	324.072
5	RIL93	145											11
5	RIL93	146	2.63744	630	4.993	77.197	2.606		25.332	1.686			14	544.507	439.28	385.017
5	RIL93	147											11
5	RIL93	148											11
5	RIL93	149	2.52262	494	3.011	53.384	2.151		30.48	2.085			13	468.787	374.7	330.628
5	RIL93	150											11
5	RIL93	151	2.56756	636	5.065	76.649	2.426		31.458	2.138			13	527.002	426.179	371.332
5	RIL93	152											11
5	RIL93	153	1.89435	485	2.706	45.553	1.79		15.915	1.058			13	523.774	422.329	362.201
5	RIL93	154						11200					12
5	RIL93	155											11
5	RIL93	156											12
5	RIL93	157	2.81756	580	4.197	64.032	2.424		34.582	2.387			13	489.79	395.636	343.128
5	RIL93	158						10900					11
5	RIL93	159						11500					12
5	RIL93	160	2.70833	592	4.576	70.217	2.433		39.712	2.93			12	482.543	386.756	343.98
5	B73	161	2.48237	570	3.197	56.235	2.047		35.717	2.708			11
5	B73	162	2.70762	622	4.375	73.812	2.398		36.253	2.985			12	481.068	376.49	358.776
5	B73	163	2.39551	580	3.319	57.847	2.047		34.72	2.762			11	477.859	369.335	361.181
5	B73	164	2.86714	620	4.03	67.029	2.236		38.764	3.479			12	465.574	364.701	346.717
5	B73	165	2.93857	630	4.139	68.413	2.268		39.301	3.058			11	460.004	362.68	339.384
5	H99	166	1.93857	484	3.975	71.142	2.767		23.784	1.519			12	512.98	397.624	380.535
5	H99	167											12
5	H99	168	2.1455	490	3.284	59.349	2.501		24.935	1.845			13	504.315	397.337	364.733
5	H99	169	2.20394	530	3.628	67.142	2.48		25.477	1.733			13	530.116	414.941	390.187
5	H99	170	2.09706	577	4.62	68.227	2.38		27.644	1.868			13	558.143	429.542	424.24
6	RIL100	1	2.48104	498	4.199	65.814	2.675		37.277	2.915			13	481.243	388.247	333.75
6	RIL100	2	1.90743	494									13	492.242	393.561	347.066
6	RIL100	3											12
6	RIL100	4						9975					13
6	RIL100	5	2.51197	509	3.316	56.498	2.494		28.51	2.043			13	489.809	400.059	331.402
6	RIL100	6											12
6	RIL100	7											12
6	RIL100	8											12
6	RIL100	9											12
6	RIL100	10											12
6	RIL100	11						8400					13
6	RIL100	12	2.26207	501	3.949	65.324	2.646		27.604	1.997			13	505.626	410.466	346.049
6	RIL100	13	2.41538	513	4.069	66.25	2.643		26.593	1.989			14	511.316	418.291	344.705
6	RIL100	14											12
6	RIL100	15	2.25142	470	3.138	55.166	2.525		27.76	1.996			13	483.27	381.692	346.946
6	RIL100	16											12
6	RIL100	17	2.26514	495	3.901	60.493	2.64		32.59	2.212			12	472.408	377.433	333.498
6	RIL100	18						8750					13
6	RIL100	19											13
6	RIL100	20	2.39046	475									12	454.329	369.643	308.109
6	RIL96	21											12
6	RIL96	22											12
6	RIL96	23											12
6	RIL96	24	2.88426	681	5.319	86.812	2.633		33.264	2.51			14	532.89	422.278	391.963
6	RIL96	25											12
6	RIL96	26											12
6	RIL96	27		505									12	515.821	410.21	367.939
6	RIL96	28											12
6	RIL96	29	2.88131	639	4.844	79.575	2.454		41.498	3.266			13	487.559	385.235	358.672
6	RIL96	30											12
6	RIL96	31						10750					12
6	RIL96	32						11700					12
6	RIL96	33						11700					11
6	RIL96	34											12
6	RIL96	35											12
6	RIL96	36	2.80108	637	4.35	71.888	2.382		38.837	3.192			12	494.414	391.624	362.397
6	RIL96	37	2.74197	657	5.874	50.535	2.802		43.42	3.264			12	503.644	391.298	381.306
6	RIL96	38	2.54263	640									14	548.846	434.021	403.091
6	RIL96	39	3.07504	653	5.042	79.291	2.433		46.6	3.622			12	460.352	365.45	335.933
6	RIL96	40	2.68061	644	3.965	68.852	2.31		26.575	1.974			13	528.822	420.624	384.732
6	RIL92	41											13
6	RIL92	42	2.34762	552	5.065	77.981	2.83		37.678	2.557			12	470.714	374.878	337.303
6	RIL92	43											13
6	RIL92	44						11650					14
6	RIL92	45											14
6	RIL92	46	2.36747	556	5.204	67.327	2.34		36.793	2.605			12	503.757	393.901	372.883
6	RIL92	47	2.00722	524	4.284	69.042	2.73		19.95	1.324			14	568.544	447.164	414.698
6	RIL92	48											13
6	RIL92	49											13
6	RIL92	50	2.09126	480									14	525.738	416.823	375.384
6	RIL92	51	2.73526	594	4.645	77.132	2.645		30.711	2.12			14	515.083	416.229	361.186
6	RIL92	52	1.84965	461									12	500.739	380.098	381.104
6	RIL92	53											13
6	RIL92	54	2.46025	551	4.833	74.221	2.652		30.128	1.917			14	515.713	410.848	369.51
6	RIL92	55											13
6	RIL92	56	1.98925	443	3.329	55.192	2.46		21.674	1.401			13	510.366	405.576	360.349
6	RIL92	57											13
6	RIL92	58											13
6	RIL92	59						9600					12
6	RIL92	60						10400					13
6	RIL90	61											13
6	RIL90	62											13
6	RIL90	63	2.70055	547	3.964	61.077	2.7		42.99	3.084			12	454.043	362.44	324.425
6	RIL90	64											13
6	RIL90	65						11900					14
6	RIL90	66						11900					14
6	RIL90	67	3.01803	617									14	488.351	398.685	336.672
6	RIL90	68	2.90106	593	4.045	65.615	2.208		33.26	2.287			14	495.537	405.129	339.098
6	RIL90	69											13
6	RIL90	70	3.07489	614									15	520.984	437.814	333.599
6	RIL90	71	2.90045	616	4.896	72.013	2.466		38.289	2.832			14	506.139	408.282	357.598
6	RIL90	72						10550					14
6	RIL90	73											13
6	RIL90	74	2.65865	573	4.404	69.62	2.575		27.655	1.909			14	523.571	433.155	347.21
6	RIL90	75											13
6	RIL90	76	2.94258	559	3.897	60.469	2.405		51.497	3.812			12	447.983	366.465	304.69
6	RIL90	77											14
6	RIL90	78											13
6	RIL90	79											13
6	RIL90	80	2.82268	626	4.761	78.338	2.654		28.451	1.989			14	528.689	438.548	351.403
6	RIL89	81											14
6	RIL89	82						13000					13
6	RIL89	83											14
6	RIL89	84	3.521	813									14	531.046	427.342	385.56
6	RIL89	85											14
6	RIL89	86											14
6	RIL89	87											14
6	RIL89	88											14
6	RIL89	89	3.43018	807	7.592	124.789	2.921		35.493	2.284			15	572.356	472.229	394.179
6	RIL89	90	3.56412	782	7.198	116.326	2.804		36.612	2.384			15	572.711	472.895	392.683
6	RIL89	91	2.87527	777	6.845	114.079	2.792		31.644	1.947			14	580.142	473.118	408.583
6	RIL89	92	3.04109	775	7.975	129.671	3.223		33.991	2.101			15	593.412	484.878	416.433
6	RIL89	93											14
6	RIL89	94	3.1452	746	7.221	108.021	2.703		37.843	2.327			14	554.066	461.312	370.595
6	RIL89	95	3.05557	799	8.673	142.537	3.302		34.001	2.307			15	598.329	488.965	420.756
6	RIL89	96	3.20101	813									14	572.263	468.336	401.65
6	RIL89	97											14
6	RIL89	98						14950					13
6	RIL89	99						13650					14
6	RIL89	100											14
6	RIL88	101											12
6	RIL88	102											12
6	RIL88	103											12
6	RIL88	104											11
6	RIL88	105											11
6	RIL88	106											12
6	RIL88	107	3.05898	613									12	464.076	374.284	328.088
6	RIL88	108	2.79283	591	4.138	70.134	2.294		38.92	2.675			12	479.907	386.359	339.264
6	RIL88	109											11
6	RIL88	110	2.67318	589	5.033	82.668	2.668		39.871	2.759			13	499.174	399.167	357.259
6	RIL88	111											11
6	RIL88	112	2.66696	543									12	464.255	372.818	327.309
6	RIL88	113	2.70906	558	4.697	75.28	2.664		44.685	3.088			12	469.671	379.412	328.105
6	RIL88	114	2.70307	587	4.416	74.513	2.454		36.214	2.381			13	499.106	403.931	348.834
6	RIL88	115	2.58618	548	3.898	66.945	2.517		37.616	2.482			13	486.221	392.143	340.234
6	RIL88	116	2.78381	584	4.522	75.817	2.646		43.913	3.073			12	477.822	387.223	332.951
6	RIL88	117						8900					11
6	RIL88	118						8300					12
6	RIL88	119						9350					11
6	RIL88	120											11
6	RIL85	121						10400					13
6	RIL85	122											12
6	RIL85	123											12
6	RIL85	124											12
6	RIL85	125	2.91106	616	3.846	75.341	2.443		41.465	3.199			13	475.473	383.297	336.398
6	RIL85	126											12
6	RIL85	127											12
6	RIL85	128											12
6	RIL85	129						10500					13
6	RIL85	130						9700					13
6	RIL85	131											12
6	RIL85	132	2.8816	643	4.202	82.785	2.445		42.975	3.256			13	479.728	387.224	339.802
6	RIL85	133											12
6	RIL85	134											12
6	RIL85	135	2.79144	585									12	470.684	377.714	334.361
6	RIL85	136											13
6	RIL85	137	2.90941	641	4.66	85.767	2.654		48.45	3.868			12	481.588	381.417	353.193
6	RIL85	138	3.01376	640	5.184	94.066	2.83		36.821	2.887			14	531.492	424.112	384.776
6	RIL85	139	2.86119	657	4.802	88.594	2.557		35.321	2.491			13	514.094	416.037	362.93
6	RIL85	140	3.01741	646	5.366	89.589	2.725		54.944	4.729			12	476.363	379.22	346.56
6	RIL84	141											13
6	RIL84	142											12
6	RIL84	143											13
6	RIL84	144	2.92188	566	3.55	61.069	2.284		31.601	2.124			14	494.874	411.489	323.611
6	RIL84	145											12
6	RIL84	146											13
6	RIL84	147											12
6	RIL84	148											13
6	RIL84	149						11800					13
6	RIL84	150											13
6	RIL84	151	2.80441	594	4.626	73.172	2.575		35.338	2.555			13	498.026	407.424	340.263
6	RIL84	152	2.92941	561	4.145	65.167	2.344		43.973	3.001			13	469.721	382.277	323.123
6	RIL84	153											12
6	RIL84	154	2.69137	565	4.074	63.652	2.257		41.244	3.113			12	466.056	372.974	331.731
6	RIL84	155						10400					13
6	RIL84	156	2.62721	547									13	496.268	401.788	344.466
6	RIL84	157	2.77251	561									13	483.359	388.791	340.872
6	RIL84	158						10900					13
6	RIL84	159	2.72859	564	3.85	63.489	2.525		34.46	2.486			14	502.132	409.815	343.386
6	RIL84	160	2.69178	552	4.06	65.951	2.615		36.053	2.567			14	499.376	408.051	340.002
6	B73	161	3.20084	653	4.628	78.533	2.431		43.444	3.71			12	463.146	371.936	331.729
6	B73	162	2.66714	572	3.825	64.298	2.32		43.638	3.5			12	465.821	361.277	350.191
6	B73	163	3.12683	642	4.321	74.509	2.238		50.458	4.121			11	444.27	351.644	326.31
6	B73	164	3.00084	673	4.307	71.431	2.236		38.515	3.1			12	485.505	388.222	351.503
6	B73	165	3.24233	676	5.427	79.562	2.479		47.826	3.618			12	473.299	381.526	337.573
6	H99	166	2.38189	602	4.639	74.335	2.374		28.777	1.945			13	533.651	419.675	393.629
6	H99	167			5.123	72.397	2.542		44.556	1.954			13	509.606	400.731	375.388
6	H99	168	2.46134	536	3.648	59.186	2.366		34.66	1.395			13	498.852	399.567	353.356
6	H99	169	2.70151	601	5.025	74.501	2.353		46.249	1.874			12	490.784	386.377	361.62
6	H99	170	2.45733	621	5.34	82.675	2.685		33.395	2.146			13	538.564	428.077	391.136
7	RIL91	1	1.5754										11
7	RIL91	2											11
7	RIL91	3											11
7	RIL91	4	2.36409	648	4.055	83.526	2.352		31.201	3.163			11
7	RIL91	5						4200					11
7	RIL91	6	2.37574	497	3.65	55.382	2.254		39.91	2.711			11	495.782	355.959	403.169
7	RIL91	7	2.50744	480	3.319	50.076	2.241		45.139	3.896			11	405.416	302.616	316.096
7	RIL91	8											11
7	RIL91	9											11
7	RIL91	10											11
7	RIL91	11	2.17262	479	3.952	56.103	2.467		39.108	2.919			11	455.665	353.836	337.744
7	RIL91	12	2.14608	458	3.805	53.454	2.483		40.277	2.877			11	451.735	344.132	342.332
7	RIL91	13	1.96421	391									12	458.348	366.56	316.116
7	RIL91	14											11
7	RIL91	15						2800					11
7	RIL91	16	1.73515	526									13	407.308	304.31	319.405
7	RIL91	17	1.92841	463	3.241	47.72	2.221		34.182	2.43			12	490.734	364.558	384.455
7	RIL91	18	2.04439	458	3.234	51.825	2.396		41.286	3.584			11	418.577	298.62	340.633
7	RIL91	19											11
7	RIL91	20						4200					11
7	RIL83	21	3.11557	638									14	506.616	416.198	345.092
7	RIL83	22						12000					13
7	RIL83	23											13
7	RIL83	24						12850					13
7	RIL83	25											13
7	RIL83	26	3.24253	711	6.134	102.616	2.816		35.626	2.596			14	535.565	441.03	366.393
7	RIL83	27											13
7	RIL83	28	2.9114	626									14	520.399	421.799	364.54
7	RIL83	29											13
7	RIL83	30											12
7	RIL83	31						12700					13
7	RIL83	32											12
7	RIL83	33											12
7	RIL83	34	3.27419	716	7.191	109.837	2.937		38.612	2.752			14	531.012	434.929	367.855
7	RIL83	35											12
7	RIL83	36											12
7	RIL83	37	3.12033	709	7.298	118.853	3.248		35.608	2.766			14	537.25	441.154	369.6
7	RIL83	38	2.86477	647	5.871	95.706	2.881		34.276	2.512			14	534.719	435.321	372.28
7	RIL83	39	3.46577	715	7.164	115.54	3.236		42.913	3.069			14	521.608	436.442	342.983
7	RIL83	40	3.10412	680	5.808	99.625	3.034		38.416	2.847			13	502.477	407.6	353.814
7	RIL82	41											13
7	RIL82	42											13
7	RIL82	43											13
7	RIL82	44											13
7	RIL82	45											12
7	RIL82	46	3.18053	749	6.536	89.772	2.214		42.841	3.075			13	519.313	424.077	363.809
7	RIL82	47						12950					13
7	RIL82	48	3.24085	713	5.914	84.661	2.213		42.2	3.887			12	481.316	380.295	357.549
7	RIL82	49	3.77119	748	6.959	92.518	2.181		54.642	4.782			12	456.69	368.848	327.446
7	RIL82	50	3.16805	730	5.874	82.446	2.101		42.707	2.954			12	496.149	403.447	350.043
7	RIL82	51	3.48596	678									11	434.492	351.008	309.08
7	RIL82	52											12
7	RIL82	53						11300					13
7	RIL82	54											12
7	RIL82	55											12
7	RIL82	56						11450					13
7	RIL82	57	3.95291	800									12	452.193	362.766	329.958
7	RIL82	58											13
7	RIL82	59	3.65429	765	6.62	92.613	2.25		51.186	4.382			12	463.705	366.849	345.509
7	RIL82	60	3.21293	774	5.697	86.285	2.07		41.898	3.025			12	501.053	400.947	366.333
7	RIL80	61											12
7	RIL80	62											12
7	RIL80	63	2.831	654	5.189	75.659	2.345		43.356	3.576			11	473.357	376.528	344.995
7	RIL80	64	2.63396	589	5.026	70.881	2.275		34.452	2.973			13	509.048	411.92	355.935
7	RIL80	65	1.79351	513									12	526.719	418.403	376.806
7	RIL80	66											12
7	RIL80	67	2.92141	650	5.732	79.966	2.394		50.839	3.752			11	466.193	371.1	339.272
7	RIL80	68											12
7	RIL80	69	2.99395	667									12	476.751	373.393	356.936
7	RIL80	70											12
7	RIL80	71	2.4854	640	5.904	78.971	2.444		33.593	2.256			13	544.08	434.882	392.499
7	RIL80	72											12
7	RIL80	73											12
7	RIL80	74											12
7	RIL80	75	2.59938	601	4.801	75.26	2.543		38.016	2.654			12	479.677	372.221	361.346
7	RIL80	76	2.84515	586	4.429	72.548	2.409		44.888	3.816			11	445.468	350.327	328.348
7	RIL80	77						9700					12
7	RIL80	78											12
7	RIL80	79						9450					12
7	RIL80	80						9600					12
7	RIL75	81						10300					12
7	RIL75	82	2.67021	604	5.135	83.71	2.626		36.349	2.697			12	493.967	386.041	368.173
7	RIL75	83											12
7	RIL75	84											12
7	RIL75	85											12
7	RIL75	86											12
7	RIL75	87	2.40897	573									12	477.597	365.337	365.927
7	RIL75	88						12150					12
7	RIL75	89	2.4789	626	5.075	81.956	2.776		33.244	2.304			12	508.397	405.277	367.816
7	RIL75	90	2.66997	612	4.479	76.533	2.427		39.709	3.379			11	464.758	363.136	347.18
7	RIL75	91											12
7	RIL75	92	2.82333	676	5.609	96.049	2.889		34.397	2.631			13	518.715	410.135	382.941
7	RIL75	93											12
7	RIL75	94											12
7	RIL75	95											12
7	RIL75	96						11400					12
7	RIL75	97	2.42361	600	4.081	71.127	2.495		33.545	2.509			12	492.276	395.022	350.631
7	RIL75	98	3.04014	669	4.981	88.955	2.475		36.786	3.143			12	477.652	375.868	355.098
7	RIL75	99	2.47236	584									12	502.715	394.796	370.983
7	RIL75	100											12
7	RIL74	101	3.11064	745	7.218	107.04	3.006		29.89	2.165			15	574.13	467.32	404.632
7	RIL74	102						10400					14
7	RIL74	103											12
7	RIL74	104											13
7	RIL74	105											12
7	RIL74	106											13
7	RIL74	107											13
7	RIL74	108	3.50126	735	6.244	94.379	2.7		36.881	2.518			14	520.39	426.969	359.766
7	RIL74	109											12
7	RIL74	110	2.9301	791	7.398	107.178	2.803		36.137	2.534			13	550.896	448.586	389.663
7	RIL74	111											13
7	RIL74	112	2.99299	720									14	549.724	454.746	372.274
7	RIL74	113	2.89881	672									14	542.093	446.42	368.796
7	RIL74	114											14
7	RIL74	115	3.25356	724	6.24	101.009	2.874		39.606	3.17			13	516.507	420.592	363.133
7	RIL74	116	3.16008	780	6.828	109.109	2.896		36.872	2.73			13	536.07	437.758	376.374
7	RIL74	117											12
7	RIL74	118						12150					13
7	RIL74	119						11450					13
7	RIL74	120	3.46982	755	6.124	94.962	2.746		46.832	3.985			12	478.676	377.535	358
7	RIL73	121											12
7	RIL73	122	2.85461	576	4.449	75.517	2.648		47.871	3.657			12	463.9	372.486	328.859
7	RIL73	123	2.25318	535									13	522.033	422.508	361.766
7	RIL73	124											13
7	RIL73	125											13
7	RIL73	126	2.57319	585	4.611	80.62	2.474		39.181	2.707			12	497.133	398.762	353.671
7	RIL73	127											12
7	RIL73	128	2.5348	517									11	437.908	339.644	326.668
7	RIL73	129						10100					12
7	RIL73	130	2.56094	545	4.227	73.119	2.594		35.203	2.385			13	493.23	403.338	334.857
7	RIL73	131						9950					12
7	RIL73	132											12
7	RIL73	133	2.75372	578	4.675	79.911	2.681		46.013	3.726			12	459.962	367.485	329.277
7	RIL73	134	2.54605	543	4.111	67.577	2.517		40.521	2.437			12	468.93	372.899	336.851
7	RIL73	135											13
7	RIL73	136											13
7	RIL73	137											12
7	RIL73	138						9650					12
7	RIL73	139											12
7	RIL73	140	2.71849	590	4.866	82.269	2.73		36.39	2.852			13	494.866	400.027	347.004
7	RIL72	141											13
7	RIL72	142											12
7	RIL72	143											13
7	RIL72	144											12
7	RIL72	145											12
7	RIL72	146	2.38904	614	5.063	76.834	2.585		27.469	1.923			13	537.343	430.842	383.93
7	RIL72	147											13
7	RIL72	148											12
7	RIL72	149						9450					13
7	RIL72	150	2.79324	558	4.149	67.534	2.557		36.822	2.594			12	462.409	373.425	323.409
7	RIL72	151											13
7	RIL72	152						8800					13
7	RIL72	153	2.51827	602	4.432	62.216	2.254		30.144	2.127			13	521.601	419.033	370.566
7	RIL72	154											13
7	RIL72	155	2.17915	490									12	484.146	389.688	336.805
7	RIL72	156	2.07048	489									12	498.629	387.632	368.588
7	RIL72	157	2.25988	508	3.3	50.871	2.251		22.728	1.607			13	462.323	396.834	272.33
7	RIL72	158						9700					13
7	RIL72	159	2.70721	603	4.362	62.282	2.408		29.732	2.163			13	504.346	408.551	352.357
7	RIL72	160	2.6167	540	4.2	65.137	2.524		33.296	2.252			12	467.919	373.477	333.467
7	B73	161	3.04344	645	5.306	88.296	2.514		48.14	4.49			11	448.063	351.453	334.188
7	B73	162	2.84486	640	4.646	75.876	2.444		41.921	3.318			12	474.896	370.096	357.431
7	B73	163	3.03026	645	4.71	85.55	2.394		44.288	4.334			11	449.604	348.907	341.016
7	B73	164	3.46556	754	5.885	105.857	2.532		44.611	4.485			11	452.025	356.346	338.161
7	B73	165	2.88327	610	3.4025	58.371	2.114		42.347	3.111			11	439.697	340.833	332.336
7	B73	171											12
7	B73	172											11
7	B73	173											11
7	B73	174	2.96484	648	4.055	83.526	2.352		31.201	3.163			11	486.235	387.238	353.503
7	B73	175											12
7	B73	176											11
7	B73	177											11
7	H99	166	2.43886	586	5.173	75.528	2.628		32.589	2.122			13	531.03	424.214	380.274
7	H99	167			3.702	52.412	2.195		33.756	2.161			13	503.46	408.552	345.016
7	H99	168	2.25824	537	3.914	59.51	2.373		40.861	2.68			11	465.463	353.935	357.611
7	H99	169											12
7	H99	170	2.31433	570	4.288	69.411	2.457		30.866	2.309			12
7	H99	178	2.79633	718	7.174	101.946	2.702		35.553	2.746			13
7	H99	179											12
7	H99	180											12
7	H99	181											13
7	H99	182											12
7	H99	183											12
7	H99	184											12
8	RIL81	1	2.93151	587									12	451.399	355.722	331.552
8	RIL81	2	2.71348	576									12	462.723	354.23	354.269
8	RIL81	3											11
8	RIL81	4											12
8	RIL81	5						12200					11
8	RIL81	6											11
8	RIL81	7											11
8	RIL81	8											11
8	RIL81	9						12700					11
8	RIL81	10											11
8	RIL81	11	2.72022	648	4.779	77.3533	2.48		41.589	3.192			12	492.73	382.845	372.876
8	RIL81	12	2.49548	626	5.101	80.955	2.6155		40.543	2.893			12	500.321	397.061	364.913
8	RIL81	13	2.74169	672	6.093	96.7413	2.947		45.034	3.492			12	495.459	392.272	364.984
8	RIL81	14						10150					11
8	RIL81	15											11
8	RIL81	16											11
8	RIL81	17	2.6013	653	5.404	86.7272	2.682		36.259	2.746			13	524.116	415.612	383.945
8	RIL81	18											11
8	RIL81	19	3.04362	680	5.772	92.0238	2.839		48.069	4.584			12	476.489	368.006	364.998
8	RIL81	20	3.15408	610	4.244	69.0097	2.3865		50.764	3.997			12	433.826	344.092	316.062
8	RIL76	21											11
8	RIL76	22	2.98104	594	3.658	68.781	2.2715		35.642	3.248			12	465.532	379.466	320.953
8	RIL76	23	2.75138	549	3.256	60.2927	2.305		33.01	2.71			13	474.253	384.69	328.376
8	RIL76	24											12
8	RIL76	25						10800					12
8	RIL76	26											11
8	RIL76	27	2.91754	615	4.339	77.2085	2.5405		44.834	4.051			12	454.082	353.469	341.281
8	RIL76	28											11
8	RIL76	29											11
8	RIL76	30						10300					12
8	RIL76	31											11
8	RIL76	32											11
8	RIL76	33		310									15	479.012	412.626	261.953
8	RIL76	34	3.21989	616	3.893	68.7258	2.3075		43.053	3.297			12	447.339	361.569	315.075
8	RIL76	35	3.28238	610	3.916	71.4218	2.3175		42.791	4.465			12	430.813	345.781	307.345
8	RIL76	36	2.91056	555	3.234	57.907	2.141		40.37	3.221			12	449.201	365.608	308.891
8	RIL76	37											11
8	RIL76	38						10450					12
8	RIL76	39											11
8	RIL76	40	2.67312	490									13	435.097	364.43	275.2
8	RIL71	41	2.28211	545									13	543.164	413.755	418.393
8	RIL71	42	2.94958	625	5.345	78.1662	2.627		38.1	2.94			13	495.882	400.91	348.955
8	RIL71	43											12
8	RIL71	44											13
8	RIL71	45											13
8	RIL71	46											13
8	RIL71	47											13
8	RIL71	48											12
8	RIL71	49											12
8	RIL71	50	2.5832	604	3.579	59.712	2.341		16.062	1.08			15	563.533	457.679	392.031
8	RIL71	51	2.6407	555									13	488.726	392.894	344.219
8	RIL71	52						13475					12
8	RIL71	53	2.42376	577	3.451	63.973	2.368		12.469	0.801			16	563.14	482.39	337.646
8	RIL71	54						13775					12
8	RIL71	55											12
8	RIL71	56						13075					12
8	RIL71	57	3.25555	695	6.058	90.114	2.573		48.105	4.313			12	452.84	361.025	330.178
8	RIL71	58	2.78817	592	4.559	66.298	2.377		28.989	1.806			13	489.796	393.796	346.914
8	RIL71	59											12
8	RIL71	60	2.21706	549	4.254	59.409	2.459		26.732	1.884			13	523.942	407.836	390.192
8	RIL70	61						12150					13
8	RIL70	62	1.82864	498									16	554.046	455.088	368.916
8	RIL70	63											12
8	RIL70	64											13
8	RIL70	65											12
8	RIL70	66											12
8	RIL70	67	3.20072	702	5.207	90.275	2.5		41.297	3.785			13	501.05	403.57	358.869
8	RIL70	68											12
8	RIL70	69						11675					11
8	RIL70	70											12
8	RIL70	71											12
8	RIL70	72	2.84386	665	4.919	81.349	2.296		35.414	2.892			13	514.539	408.94	375.975
8	RIL70	73	2.95385	723	4.973	83.845	2.176		31.449	2.402			13	527.045	418.26	388.575
8	RIL70	74	2.45461	561	4.128	61.977	2.238		26.443	2.126			14	522.258	417.203	373.016
8	RIL70	75	2.8673	619	3.667	58.034	1.822		27.426	2.182			14	514.617	421.435	352.138
8	RIL70	76						12550					11
8	RIL70	77	1.69707	548									14
8	RIL70	78											12
8	RIL70	79											12
8	RIL70	80	2.81823	690	5.354	82.892	2.221		36.534	2.935			13	526.417	418.846	385.026
8	RIL69	81						13500					11
8	RIL69	82											12
8	RIL69	83						13450					12
8	RIL69	84											12
8	RIL69	85	3.37239	783	7.198	115.498	2.814		43.16	3.554			13	512.654	410.181	374.996
8	RIL69	86	3.20817	696	6.434	98.235	2.747		43.457	3.362			13	502.547	408.555	353.102
8	RIL69	87											12
8	RIL69	88											12
8	RIL69	89	3.4548	748	6.31	100.463	2.537		43.346	3.34			13	493.334	395.079	358.957
8	RIL69	90											12
8	RIL69	91	3.32627	716	6.224	92.171	2.559		48.095	3.574			13	502.119	406.646	356.2
8	RIL69	92	3.22371	743	6.52	100.588	2.615		36.888	3.145			13	512.745	409.487	374.724
8	RIL69	93											12
8	RIL69	94											12
8	RIL69	95	3.12666	680									13	494.19	396.305	355.955
8	RIL69	96	3.36595	735	6.883	102	2.562		46.516	3.881			13	491.642	388.56	365.708
8	RIL69	97											12
8	RIL69	98											12
8	RIL69	99	2.84448	661									13	513.879	411.075	371.142
8	RIL69	100						12600					11
8	RIL65	121											12
8	RIL65	122											12
8	RIL65	123											12
8	RIL65	124											12
8	RIL65	125											12
8	RIL65	126											12
8	RIL65	127											12
8	RIL65	128						9800					12
8	RIL65	129											12
8	RIL65	130						9700					12
8	RIL65	131	2.39939	628	6.926	102.272	3.409		38.415	2.801			13	545.159	428.817	403.539
8	RIL65	132											12
8	RIL65	133	2.71767	650	6.971	103.114	3.227		50.604	3.686			12	504.949	396.454	376.14
8	RIL65	134						8400					12
8	RIL65	135	2.67208	615	6.153	93.466	3.029		49.85	3.311			13	494.151	393.196	358.253
8	RIL65	136	2.66727	650	6.762	102.248	3.116		47.882	3.092			12	504.542	394.004	379.033
8	RIL65	137	2.7645	614	5.919	93.322	3.047		51.734	3.878			12	484.69	386.885	349.467
8	RIL65	138	2.27762	557									14	534.602	418.473	395.201
8	RIL65	139	2.78687	684	7.126	107.737	3.153		46.927	3.361			12	510.213	399.999	382.293
8	RIL65	140	3.03891	712									12	494.858	388.077	371.904
8	RIL64	141	2.18947	547	3.162	54.264	2.08		18.771	1.537			14	542.472	421.8	404.314
8	RIL64	142											12
8	RIL64	144											12
8	RIL64	145											12
8	RIL64	146						11350					13
8	RIL64	147											12
8	RIL64	148						10500					13
8	RIL64	149											12
8	RIL64	150											12
8	RIL64	151						10350					13
8	RIL64	152											12
8	RIL64	153	1.47588	337									14
8	RIL64	154	2.4213	520	3.409	54.809	2.171		28.069	2.184			13	483.787	386.715	342.805
8	RIL64	156	2.23248	537	3.303				21.366	1.445			12	499.361	377.963	386.028
8	RIL64	157	2.15755	541	4.101	54.339	2.031		25.472	1.783			13	522.543	411.011	382.074
8	RIL64	158	2.00432	417									12	485.797	360.904	376.701
8	RIL64	159	2.68407	586	4.557	66.415	2.072		34.205	2.61			13	500.962	405.969	348.984
8	RIL64	160	2.6229	552	3.872	62.009	2.292		30.38	2.178			12	469.639	372.763	338.677
8	B73	161	3.32322	719	5.815	101.174	2.613		51.774	4.246			11	460.112	359.979	347.235
8	B73	162			3.281	40.556	2.221		24.033	1.518			11
8	B73	163	3.14234	622	3.917	76.575	2.433		40.215	3.786			11	436.747	347.476	317.188
8	B73	164	3.20067	634	3.892	65.248	2.069		49.907	4.736			11	429.067	339.957	314.232
8	B73	165	2.83996	587	3.084	61.344	2.021		36.545	2.763			11	446.129	351.873	327.099
8	H99	166	2.28174	546	3.719	60.763	2.247		30.082	2.124			12	504.354	393.768	373.468
8	H99	167	2.53813	576	4.683	75.767	2.455		40.281	3.077			12	496.792	388.75	368.658
8	H99	168	2.79853	597	4.117	62.32	2.135		46.703	3.452			11	462.602	366.939	336.161
8	H99	169	2.65535	662	5.746	90.209	2.819		36.184	2.681			11	537.653	428.642	390.273
8	H99	170											13	510.477	402.927	372.05
9	RIL67	1	3.16448	725	7.981	134.698	3.453		50.673	4.53	8	5	12	490.68	387.016	365.862
9	RIL67	2	2.62516	624	5.689	105.369	3.418		37.575	2.889	8	5	14	521.609	408.159	389.017
9	RIL67	3											13
9	RIL67	4	2.38181	616	6.023	104.693	3.558		42.189	3.285	8	5	12	508.277	386.175	394.788
9	RIL67	5			4.445	78.708	2.9		54.47	4.288			12
9	RIL67	6	2.97838	635	5.605	101.024	3.201		49.313	4.355	9	5	12	457.203	358.184	341.042
9	RIL67	7						11900					11
9	RIL67	8	2.84594	660	5.356	103.955	3.11		37.304	2.954	8	5	14	516.306	399.224	393.429
9	RIL67	9						11200					11
9	RIL67	10						11650					11
9	RIL67	11											13
9	RIL67	12											13
9	RIL67	13											12
9	RIL67	14	2.60066	590									14	518.43	409.681	378.967
9	RIL67	15											12
9	RIL67	16											12
9	RIL67	17											13
9	RIL67	18	2.38468	524									14	506.592	403.103	362.067
9	RIL67	19	3.06035	717	6.686	118.176	3.301		37.547	3.057	8	5	14	528.661	428.451	374.302
9	RIL67	20											12
9	RIL66	21		686									12	501.582	396.086	371.541
9	RIL66	22											11
9	RIL66	23	2.89853	688	5.467	79.888	2.385		35.043	2.882	8	5	13	509.595	396.447	386.393
9	RIL66	24	3.04686	785	6.199	89.387	2.166		37.494	3.154	8	5	12	509.384	387.652	401.503
9	RIL66	25	2.59872	601									11	443.794	329.784	353.351
9	RIL66	26											11
9	RIL66	27											12
9	RIL66	28	2.83168	709	5.805	85.293	2.48		33.174	2.844	8	5	13	518.849	399.476	399.784
9	RIL66	29											11
9	RIL66	30											11
9	RIL66	31	3.16527	755	6.447	89.201	2.236		41.096	3.381	8	5	13	511.975	400.474	387.492
9	RIL66	32											11
9	RIL66	33	3.2575	718	5.803	88.397	2.385		51.892	4.631	9	5	11	450.541	346.138	348.922
9	RIL66	34						15400					11
9	RIL66	35											11
9	RIL66	36						13700					11
9	RIL66	37											11
9	RIL66	38	2.88729	760	6.003	85.127	2.166		34.89	2.524	8	5	13	531.156	404.059	417.907
9	RIL66	39						13500					12
9	RIL66	40											11
9	RIL61	41											11
9	RIL61	42						12300					11
9	RIL61	43											12
9	RIL61	44											11
9	RIL61	45	2.97083	639	3.699	73.523	2.39		32.673	2.682	8	5	13	490.785	395.993	347.67
9	RIL61	46	2.50189	575	3.018	63.489	2.303		26.533	2.214	8	5	14	509.14	405.305	366.931
9	RIL61	47											12
9	RIL61	48	2.97578	638	3.669	70.339	2.271		45.306	4.158	9	6	11	442.17	340.729	338.298
9	RIL61	49	3.25024	652	3.93	76.424	2.333		48.749	4.121	9	6	11	433.35	341.399	321.126
9	RIL61	50											12
9	RIL61	51	3.02169	570	2.723	66.592	2.286		43.523	3.785	10	6	11	401.578	310.474	303.067
9	RIL61	52											11
9	RIL61	53											12
9	RIL61	54											13
9	RIL61	55						11400					11
9	RIL61	56											11
9	RIL61	57	3.02403	569									11	416.132	323.343	311.816
9	RIL61	58						11550					12
9	RIL61	59	3.18526	598	3.292	57.161	2.188		44.132	3.876	9	6	11	416.997	326.102	310.541
9	RIL61	60	3.0533	622									13	473.616	379.825	338.627
9	RIL60	61											11
9	RIL60	62											11
9	RIL60	63	2.92786	608	3.679	61.826	2.157		45.37	3.499	9	6	11	431.847	327.363	336.301
9	RIL60	64						11150					11
9	RIL60	65											11
9	RIL60	66						9925					12
9	RIL60	67	2.89138	612	4.525	64.711	2.333		48.433	3.595	9	5	11	444.035	338.913	342.98
9	RIL60	68											11
9	RIL60	69	2.83417	646	3.825	65.368	2.142		36.645	2.716	8	5	12	478.34	372.591	360.441
9	RIL60	70											11
9	RIL60	71											11
9	RIL60	72	2.55319	604	4.687	69.432	2.417		40.762	2.901	8	5	12	482.792	371.584	368.193
9	RIL60	73											11
9	RIL60	74	2.27059	556									11	458.651	339.13	365.126
9	RIL60	75						10600					11
9	RIL60	76	2.99739	597	3.77	60.985	2.216		49.242	3.7603	10	6	11	425.98	321.176	333.483
9	RIL60	77											11
9	RIL60	78	2.69642	553									11	422.867	316.142	332.407
9	RIL60	79	2.83538	610	4.406	66.201	2.26		48.467	3.474	9	5	12	443.447	332.26	350.362
9	RIL60	80											11
9	RIL59	81											11
9	RIL59	82						10275					12
9	RIL59	83	2.85378	618	4.494	87.98	2.76		38.468	2.88	9	5	12	469.706	369.743	346.971
9	RIL59	84											11
9	RIL59	85	2.74376	584									11	449.158	348.857	337.299
9	RIL59	86											11
9	RIL59	87	2.57074	587	4.394	79.829	2.53		37.704	2.748	9	5	11	460.148	348.721	357.522
9	RIL59	88	2.95093	625	4.439	77.558	2.464		41.976	3.13	9	5	12	459.091	364.792	334.025
9	RIL59	89											12
9	RIL59	90						9450					11
9	RIL59	91						9350					11
9	RIL59	92	2.86935	629	4.192	87.849	2.511		41.864	3.025	8	5	12	478.496	381.561	346.216
9	RIL59	93											11
9	RIL59	94											11
9	RIL59	95	2.66571	588	4.632	82.552	2.511		43.257	3.326	9	5	12	471.413	369.188	349.742
9	RIL59	96											11
9	RIL59	97	2.4777	537									12	464.266	362.668	343.441
9	RIL59	98											11
9	RIL59	99											11
9	RIL59	100	2.88702	572	4.254	75.873	2.53		47.307	3.356	10	6	11	425.884	330.029	320.465
9	RIL58	101	2.75781	624	4.333	72.056	2.046		46.683	3.477	9	5	11	450.986	348.575	342.902
9	RIL58	102											11
9	RIL58	103											11
9	RIL58	104											11
9	RIL58	105											11
9	RIL58	106											11
9	RIL58	107	3.41414	650	4.346	76.665	2.263		61.858	5.079	9	6	11	409.359	315.177	313.875
9	RIL58	108						11650					13
9	RIL58	109											11
9	RIL58	110	2.75201	558	3.036	52.938	1.957		28.881	2.05	8	5	13	476.564	382.082	337.922
9	RIL58	111	2.84386	536									11	415.8	326.928	304.266
9	RIL58	112						10237					11
9	RIL58	113	2.8198	572	3.577	65.028	2.186		31.432	2.14	8	5	13	480.227	390.888	330.977
9	RIL58	114						10400					11
9	RIL58	115											11
9	RIL58	116	2.84688	644	3.818	72.353	2.23		29.195	2.103	8	5	13	495.075	396.468	355.864
9	RIL58	117	3.22504	586	3.528	61.994	2.148		53.871	4.554	9	6	11	409.276	329.026	290.002
9	RIL58	118	2.77784	555									11	418.891	329.515	307.117
9	RIL58	119											11
9	RIL58	120											11
9	RIL57	121											14	586.495	480.646	409.815
9	RIL57	122											14	557.755	451.557	398.507
9	RIL57	123	3.11518	805	7.025	114.49	2.792		28.02	2.027	7	4	15	524.206	420.077	381.691
9	RIL57	124	3.29924	776	6.561	103.295	2.69		32.711	2.661	7	4	15	581.039	471.2	413.247
9	RIL57	125											13	522.091	419.309	377.826
9	RIL57	126											14	542.83	444.718	376.041
9	RIL57	127	3.31525	764	6.1	95.962	2.472		42.343	3.114	8	5	14	566.19	459.693	399.76
9	RIL57	128											14	471.724	378.699	340.057
9	RIL57	129											14
9	RIL57	130	2.99731	757	6.511	105.782	2.776		28.838	2.122	7	4	15
9	RIL57	131	2.93908	719									15
9	RIL57	132											13
9	RIL57	133											13
9	RIL57	134	3.2937	703	4.452	71.478	2.286		45.404	3.755	8	5	12
9	RIL57	135											13
9	RIL57	136						13025					14
9	RIL57	137	3.33065	751									14
9	RIL57	138						12600					14
9	RIL57	139	3.24353	722	5.869	94.336	2.657		32.644	2.362	7	4	15
9	RIL57	140						12600					14
9	B73	161											13
9	B73	162											13
9	B73	163	3.20645	682	5.329	93.536	2.605		45.097	3.692	9	5	11	447.671	343.299	346.314
9	B73	164	3.17374	633	4.047	71.048	2.114		48.243	3.694	10	6	11	423.303	329.105	319.633
9	B73	165	3.40443	738	5.474	93.365	2.441		50.705	4.634	9	5	11	453.269	347.232	353.106
9	H99	166	2.40754	617	4.278	70.115	2.445		33.006	2.378	8	5	12	513.421	400.059	385.048
9	H99	167	2.64092	644	4.848	74.293	2.258		46.872	3.482	9	5	11	483.819	377.23	363.801
9	H99	168	2.44454	548	3.127	56.88	2.208		27.311	1.974	8	5	13	483.691	380.38	354.072
9	H99	169	2.48545	580	4.439	71.332	2.529		37.878	2.683	8	5	12	489.7	387.738	356.232
9	H99	170	2.31761	582	4.329	68.04	2.22		22.208	2.028	7	4	14	554.66	433.396	413.342
9	B73	171	3.19212	640	4.914	78.308	2.483		46.825	4.304	9	5	11
9	B73	172						11475					12
9	B73	173						10400					11
9	B73	174	3.18706	716	5.365	101.061	2.837		41.268	3.418	8	5	13
9	B73	175	3.17118	665	4.445	78.708	2.9		54.47	4.288	9	6	11
9	B73	176											12
9	B73	177						10850					11
9	B73	178											11
9	H99	179											12
9	H99	180	2.47825	586	3.989	71.893	2.474		20.128	1.254	7	4	16
9	H99	181						10550					11
9	H99	182	2.65788	664	5.508	78.215	2.437		44.854	3.468	8	5	12
9	H99	183						14000					11
9	H99	184											14
9	H99	185						10400					11
9	H99	186											11
10	RIL62	20	2.71875	572	2.6423	58.13	2.064		32.514	2.9	10	6	11	442.382	341.575	334.72
10	RIL62	21											11
10	RIL62	22						10300					10
10	RIL62	23											11
10	RIL62	24	2.60577	548	2.525	51.302	1.807		38.27	3.356	10	6	10	429.067	332.141	322.253
10	RIL62	25											11
10	RIL62	26						10350					12
10	RIL62	27						9100					12
10	RIL62	28	2.69147	576	3.15	65.846	2.374		35.88	3.288	10	6	11	443.906	337.819	342.579
10	RIL62	29											10
10	RIL62	30											11
10	RIL62	31											12	453.455	360.841	319.774
10	RIL62	32	2.8125	476	1.826	41.081	1.736		24.474	2.089	9	6	12	432.808	364.046	269.587
10	RIL62	33											11
10	RIL62	34	2.57388	552	2.752	59.482	2.166		37.529	3.211	10	6	10	433.585	334.742	326.982
10	RIL62	35											11
10	RIL62	36											11
10	RIL62	37											11
10	RIL62	38	2.53026	556	2.461	55.336	2.005		31.88	2.549	10	6	11	446.513	339.625	343.876
10	RIL55	39											13
10	RIL55	40											13
10	RIL55	41	2.615	565	3.693	70.637	2.415		25.921	1.903	8	5	15	502.986	425.951	312.08
10	RIL55	42	2.55292	556	3.225	62.304	2.387		24.914	1.992	8	5	13	499.895	410.761	336.194
10	RIL55	43											13
10	RIL55	44											13
10	RIL55	45	2.40875	535	3.423	66.544	2.472		25.985	2.151	8	5	13	501.771	410.104	340.397
10	RIL55	46						10200					12
10	RIL55	47											11
10	RIL55	48											12
10	RIL55	49											12
10	RIL55	50						10000					11
10	RIL55	51						10200					12
10	RIL55	52	2.59375	503	3.0333	56.813	2.449		32.983	2.633	9	6	12	445.215	354.452	317.098
10	RIL55	53	2.48792	528									13	486.016	389.831	342.664
10	RIL55	54	2.71458	563	3.395	63.618	2.384		28.593	2.258	8	5	13	487.325	395.678	336.714
10	RIL55	55											12
10	RIL55	56	2.64625	547	3.276	63.087	2.364		30.35	2.412	9	5	13	478.841	382.215	341.7
10	RIL55	57											12
10	RIL54	58	2.95528	653	4.292	80.872	2.314		33.782	2.737	9	5	12	493.297	395.551	354.221
10	RIL54	59	3.05056	671	4.715	79.404	2.246		36.756	2.928	9	5	12	494.508	396.289	356.467
10	RIL54	60											11
10	RIL54	61						9000					10
10	RIL54	62											11
10	RIL54	63											12
10	RIL54	64											11
10	RIL54	65											12
10	RIL54	66											12
10	RIL54	67											12
10	RIL54	68											11
10	RIL54	69	3.045	676	7.316	126.976	2.829		30.698	2.524	8	4	12	488.231	388.924	355.705
10	RIL54	70											10
10	RIL54	71											12	461.119	383.681	299.499
10	RIL54	72	2.20357	507	5.571	84.679	2.82		33.454	2.471	9	5	11	460.411	359.518	338.696
10	RIL54	73	2.46141	543	3.819	59.434	2.238		47.707	3.851	10	6	10	439.284	341.817	327.15
10	RIL54	74	3.09222	683	4.886	76.879	2.32		38.653	3.106	9	5	12	491.146	392.604	356.147
10	RIL54	75						11100					11
10	RIL54	76						11000					11
10	RIL53	77											13
10	RIL53	78											13
10	RIL53	79											13
10	RIL53	80						11800					12
10	RIL53	81											13
10	RIL53	82											13
10	RIL53	83						12600					12
10	RIL53	84						11450					12
10	RIL53	85											13
10	RIL53	86											13
10	RIL53	87	2.70255	625	5.445	92.312	2.958		42.237	3.196	9	5	13	503.245	393.829	375.508
10	RIL53	88	2.90217	680	5.585	92.854	2.561		41.913	3.389	9	5	11	481.494	378.964	358.246
10	RIL53	89	3.13462	745	6.543	112.72	2.902		32.843	2.535	8	5	14	543.548	444.338	379.084
10	RIL53	90											13
10	RIL53	91	2.86669	694									15	576.002	477.004	388.079
10	RIL53	92	3.04689	715	5.965	99.593	2.665		51.853	4.055	10	5	11	480.903	382.882	352.473
10	RIL53	93											13
10	RIL53	94	3.14343	720	5.649	99.36	2.593		36.415	2.903	9	5	13	509.582	406.133	372.895
10	RIL53	95	3.28391	767	6.332	107.208	2.716		35.644	2.846	8	5	13	518.4	413.961	379.843
10	RIL52	96	3.14944	734	5.022	85.092	2.262		37.401	2.884	8	5	12	503.81	403.071	367.032
10	RIL52	97	2.46639	653									12	532.381	407.611	411.513
10	RIL52	98											11
10	RIL52	99	3.2525	784	4.346	81.028	1.97		31.672	2.41	8	5	12	511.322	408.898	374.672
10	RIL52	100	3.46429	700	4.474	82.456	2.139		60.285	4.83	10	6	10	409.21	320.269	308.123
10	RIL52	101						9800					11
10	RIL52	102						10900					10
10	RIL52	103											11
10	RIL52	104											11
10	RIL52	105	2.66444	622	3.789	69.469	2.142		32.439	2.274	9	5	12	496.846	397.574	357.03
10	RIL52	106	3.20806	643	3.76	70.042	2.124		37.705	2.803	9	6	12	467.186	381.476	323.534
10	RIL52	107						11200					10
10	RIL52	108											10
10	RIL52	109											11
10	RIL52	110											11
10	RIL52	111	2.76722	705	4.342	76.707	2.175		27.223	2.187	8	5	12	518.292	409.988	383.759
10	RIL52	112											11
10	RIL52	113											11
10	RIL52	114											11
10	RIL51	115											12
10	RIL51	116											13
10	RIL51	117											11
10	RIL51	118						8550					11
10	RIL51	119	2.23958	556									12	492.171	390.057	356.597
10	RIL51	120											13
10	RIL51	121											12
10	RIL51	122											13
10	RIL51	123											12
10	RIL51	124						9000					13
10	RIL51	125	2.40833	503	3.009	63.118	2.446		23.488	1.669	9	5	14	502.337	406.671	346.552
10	RIL51	126											13
10	RIL51	127	2.5925	574	3.511	73.289	2.475		28.662	2.153	9	5	13	490.624	387.601	358.307
10	RIL51	128	2.615	603	3.646	72.247	2.395		28.734	2.186	8	5	13	506.832	411.659	352.48
10	RIL51	129											12
10	RIL51	130						8950					13
10	RIL51	131	2.79042	609	3.947	76.668	2.596		37.727	2.881	9	5	13	487.251	389.555	350.018
10	RIL51	132	2.29701	598	3.368	66.188	2.333		20.05	1.34	8	5	15	559.803	448.811	399.3
10	RIL51	133	2.47123	526	3.094	56.986	2.494		41.671	3.416	10	6	11	442.237	354.161	312.665
10	RIL50	134	3.405	678	4.315	76.075	2.491		38.4	3.395	9	5	13	473.994	391.474	320.812
10	RIL50	135						12250					12
10	RIL50	136											12
10	RIL50	137											12
10	RIL50	138											12
10	RIL50	139											11
10	RIL50	140	3.60516	690									11	421.396	338.824	302.615
10	RIL50	141						12850					13
10	RIL50	142											11
10	RIL50	143	3.32233	718	5.119	95.311	2.708		39.4	2.962	9	5	13	498.396	400.79	358.815
10	RIL50	144											12
10	RIL50	145	3.0475	647	4.394	81.05	2.535		33.997	2.823	9	5	14	496.655	390.56	368.558
10	RIL50	146						10700					13
10	RIL50	147											11
10	RIL50	148	3.30533	728	5.251	95.539	2.76		37.958	3.054	9	5	13	506.274	408.455	362.548
10	RIL50	149	3.34667	697	5.68	98.229	2.968		40.89	3.445	9	5	13	492.984	402.494	343.178
10	RIL50	150											11
10	RIL50	151											12
10	RIL50	152	2.60921	599	3.586	62.441	2.226		45.744	3.91	10	6	10	431.921	328.13	335.107
10	RIL49	153											11
10	RIL49	154	3.225	658	3.364	54.171	1.668		40.405	3.108	10	5	11	439.944	347.219	325.178
10	RIL49	155						10200					12
10	RIL49	156											12
10	RIL49	157											11
10	RIL49	158											12
10	RIL49	159	2.18967	491	1.84	36.324	1.545		18.871	1.34	9	5	13	498.006	394.821	356.728
10	RIL49	160											12
10	RIL49	161											12
10	RIL49	162	2.888	619	2.733	48.666	1.628		24.969	2.051	9	5	13	500.709	406.864	348.669
10	RIL49	163											11
10	RIL49	164	2.3736	490	1.946	34.726	1.508		39.542	3.63	9	6	10	405.287	303.035	315.975
10	RIL49	165											11
10	RIL49	166						9100					11
10	RIL49	167	2.21418	526									15	555.937	444.586	393.767
10	RIL49	168						8750					11
10	RIL49	169											11
10	RIL49	170	2.9375	573	2.754	51.305	1.612		30.105	2.35	9	6	12	463.174	362.746	342.842
10	RIL49	171	2.84767	669	2.976	55.707	1.702		21.879	1.428	8	5	13	520.65	417.97	373.848
10	B73	172	3.06389	662	4.738	83.616	2.428		41.866	3.557	9	5	11	456.876	356.097	344.625
10	B73	173	2.87026	538	2.353	52.071	1.988		42.569	3.558	11	7	10	387.533	301.031	289.114
10	B73	174	3.00967	658	5.565	95.596	2.647		43.722	3.606	9	5	12	467.75	364.464	353.004
10	B73	175	2.92063	730	4.657	94.271	2.541		42.358	3.863	9	5	11	477.383	374.152	359.726
10	B73	176	2.98033	660	3.924	78.965	2.308		40.337	3.489	9	6	12	476.658	378.54	348.92
10	H99	177	2.26601	602	3.849	59.13	2.315		28.528	1.944	8	5	13	534.96	406.272	414.91
10	H99	178	2.15424	540	4.22	77.279	2.813		25.588	1.689	8	5	13	528.536	400.427	407.695
10	H99	179	2.56556	662	5.134	81.88	2.526		30.647	2.162	8	5	13	542.086	428.673	398.783
10	H99	180	2.02726	513	4.065	65.91	2.824		34.904	2.403	9	5	11	500.991	375.283	390.542
10	H99	181	2.7699	653	4.833	77.562	2.518		27.787	2.098	8	5	14	543.743	440.785	381.855
11	RIL48	1						12400					13
11	RIL48	2						12550					13
11	RIL48	3						13000					13
11	RIL48	4											13
11	RIL48	5	2.96	699	4.185	70.424	2.035		29.89	2.402	8	5	13	557.085	454.596	388.268
11	RIL48	6											12
11	RIL48	7											12
11	RIL48	8											12
11	RIL48	9											12
11	RIL48	10	2.97423	713	4.92	78.844	2.215		27.398	2.192	8	5	13	569.399	470.977	385.257
11	RIL48	11											12
11	RIL48	12	2.53512	630	3.649	62.507	2.134		25.207	1.846	8	5	13	576.009	463.726	409.483
11	RIL48	13	2.50245	618									14	596.385	494.591	396.153
11	RIL48	14	2.93436	704	4.939	86.561	2.33		25.452	1.864	7	4	14	594.433	489.829	405.78
11	RIL48	15											12
11	RIL48	16											12
11	RIL48	17	2.82274	707	4.738	76.41	2.202		26.149	1.911	7	4	13	586.005	483.379	399.156
11	RIL48	18											12
11	RIL48	19	2.96007	722	4.738	81.551	2.207		28.335	2.22	8	5	13	573.445	471.168	394.83
11	RIL47	20											13
11	RIL47	21											13
11	RIL47	22											12
11	RIL47	23											13
11	RIL47	24						8400					12
11	RIL47	25											13
11	RIL47	26						8400					13
11	RIL47	27	2.484	553	3.617	76.562	2.995		23.244	1.842	8	5	14	565.397	470.564	368.128
11	RIL47	28						9350					12
11	RIL47	29											13
11	RIL47	30											13
11	RIL47	31											13
11	RIL47	32											13
11	RIL47	33	2.33808	559									13	557.317	454.207	381.774
11	RIL47	34	2.85862	614	4.969	96.523	3.213		35.007	3.415	9	5	13	519.95	427.173	353.106
11	RIL47	35	2.38537	537	3.606	71.144	2.839		25.525	2.169	8	5	14	560.797	457.197	382.697
11	RIL47	36	2.61067	560	3.581	74.289	2.818		26.342	2.094	8	5	13	536.678	446.813	349.525
11	RIL47	37	2.41944	586	3.385	65.701	2.612		25.27	2.107	8	5	13	555.011	445.466	394.168
11	RIL47	38	2.46034	559	2.919	65.701	2.561		22.791	2.146	8	5	13	534.954	437.877	363.098
11	RIL46	39											12
11	RIL46	40											12
11	RIL46	41						7000					13
11	RIL46	42											13
11	RIL46	43	2.12285	584	2.984	65.688	2.315		19.431	1.953	8	5	13	576.612	452.335	426.109
11	RIL46	44											12
11	RIL46	45	2.51162	611	3.927	76.067	2.492		22.051	2.512	8	4	13	549.629	439.796	393.903
11	RIL46	46											12
11	RIL46	47											12
11	RIL46	48											12
11	RIL46	49	2.5213	574	2.959	60.012	2.204		26.987	2.825	9	5	13	537.434	433.714	377.047
11	RIL46	50	2.57863	609	2.801	74.68	2.531		25.159	2.99	8	5	13	543.186	432.331	392.93
11	RIL46	51	2.01487	573	3.08	65.74	2.312		19.644	1.844	8	5	13	592.34	472.619	424.761
11	RIL46	52											12
11	RIL46	53											12
11	RIL46	54	2.22227	541	2.818	55.137	2.045		23.521	2.087	8	5	13	553.103	441.555	394.111
11	RIL46	55						9100					12
11	RIL46	56						8400					12
11	RIL46	57											13
11	RIL45	58						8400					12
11	RIL45	59	2.86652	663	3.212	60.348	1.79		27.286	2.552	9	5	12	533.321	430.758	378.284
11	RIL45	60											10
11	RIL45	61											11
11	RIL45	62											10
11	RIL45	63	2.55312	605	2.993	56.175	1.888		28.22	2.722	9	5	12	514.494	395.881	392.705
11	RIL45	64											10
11	RIL45	65		570	2.389	47.68	1.731		25.131	2.513	9	5	12	533.815	415.738	398.55
11	RIL45	66											11
11	RIL45	67											10
11	RIL45	68	2.34781	546									12	506.37	396.217	373.766
11	RIL45	69											11
11	RIL45	70						7700					10
11	RIL45	71	2.44434	598	2.587	51.018	1.759		25.932	2.448	9	5	12	526.124	399.457	408.7
11	RIL45	72	2.63559	576	2.555	51.033	1.896		24.17	2.44	9	5	12	517.578	415.764	366.498
11	RIL45	73						9150					10
11	RIL45	74	2.63969	670	3.493	65.986	1.931		23.896	2.549	8	5	12	540.771	434.142	388.446
11	RIL45	75											10
11	RIL45	76											11
11	RIL43	77	2.76459	635	4.147	81.127	2.583		21.873	2.139	8	5	14	576.15	476.63	385.982
11	RIL43	78											12
11	RIL43	79	2.6163	641	3.811	74.352	2.432		21.704	1.826	7	4	14	592.963	483.789	410.486
11	RIL43	80											12
11	RIL43	81											12
11	RIL43	82											12
11	RIL43	83	2.73473	606									13	546.749	456.428	355.905
11	RIL43	84						11950					13
11	RIL43	85											12
11	RIL43	86											13
11	RIL43	87											13
11	RIL43	88											13
11	RIL43	89											13
11	RIL43	90						10150					13
11	RIL43	91	2.6407	610	3.754	73.22	2.489		19.889	1.768	7	4	14	582.035	479.333	392.61
11	RIL43	92	2.67691	614	3.874	67.062	2.303		30.095	2.799	8	5	13	536.994	430.968	383.133
11	RIL43	93	2.8225	610	3.979	73.178	2.429		25.091	2.277	8	5	14	554.092	458.768	368.897
11	RIL43	94	2.90088	641	3.736	70.165	2.234		28.16	2.803	8	5	13	526.972	427.646	368.9
11	RIL43	95						11250					12
11	RIL42	96	2.21169	605	4.062	86.58	2.962		19.017	1.746	7	4	14	626.128	502.729	445.77
11	RIL42	97	2.28173	608	4.467	91.605	3.19		21.574	1.861	7	4	15	630.449	507.676	446.461
11	RIL42	98	2.41848	594	3.77	73.661	2.745		20.619	1.803	8	4	14	595.743	486.189	409.524
11	RIL42	99	2.2186	581	3.856	79.545	2.996		19.839	1.81	7	4	13	599.244	479.459	427.853
11	RIL42	100											12
11	RIL42	101											13
11	RIL42	102											13
11	RIL42	103	2.07052	542									15	620.479	496.511	440.499
11	RIL42	104											12
11	RIL42	105											13
11	RIL42	106											13
11	RIL42	107	2.0739	587	3.562	74.742	2.766		20.052	1.79	8	4	13	612.666	493.95	431.584
11	RIL42	108											12
11	RIL42	109						9750					13
11	RIL42	110											12
11	RIL42	111						9050					13
11	RIL42	112	2.71928	546	3.657	76.534	2.832		16.14	1.234	7	4	16	644.887	528.896	435.117
11	RIL42	113						9100					13
11	RIL42	114											13
11	RIL40	115											13
11	RIL40	116						10625					12
11	RIL40	117											13
11	RIL40	118	2.92177	702	5.471	85.318	2.352		30.173	2.426	8	5	14	588.539	483.91	403.462
11	RIL40	119											13
11	RIL40	120	2.84981	729	5.185	90.069	2.444		28.491	2.414	8	4	13	587.91	480.66	409.605
11	RIL40	121	2.9556	747	4.785	82.49	2.168		33.602	3.391	8	5	13	553.869	437.364	412.622
11	RIL40	122											13
11	RIL40	123											13
11	RIL40	124											13
11	RIL40	125	2.88443	722	5.601	88.394	2.402		28.042	2.331	8	4	14	599.484	484.96	426.837
11	RIL40	126											13
11	RIL40	127	2.61315	642									14	592.683	481.942	413.338
11	RIL40	128											13
11	RIL40	129	2.83486	679	5.249	89.121	2.58		24.783	1.881	7	4	15	610.71	504.751	412.748
11	RIL40	130											13
11	RIL40	131						8275					12
11	RIL40	132	3.18016	763	5.346	90.897	2.349		31.976	2.687	8	5	13	569.513	463.328	402.283
11	RIL40	133						7700					12
11	RIL39	134											12
11	RIL39	135											13
11	RIL39	136											13
11	RIL39	137											13
11	RIL39	138											13
11	RIL39	139											12
11	RIL39	140											12
11	RIL39	141	2.29897	597	4.399	74.55	2.541		22.656	1.981	7	4	13	585.074	479.71	397.825
11	RIL39	142						11200					13
11	RIL39	143						8400					13
11	RIL39	144	2.84996	633	5.048	84.037	2.601		29.662	3.244	8	5	13	537.845	437.685	373.975
11	RIL39	145											13
11	RIL39	146	2.37009	570	4.629	73.168	2.543		23.491	2.006	7	4	14	585.078	481.339	393.202
11	RIL39	147											12
11	RIL39	148	2.6759	610	4.705	77.771	2.468		25.896	2.478	7	4	13	557.139	460.069	373.221
11	RIL39	149	2.66173	600									13	555.733	457.221	375.031
11	RIL39	150	2.65932	604	4.888	81.751	2.596		29.257	2.862	8	5	13	549.498	454.471	366.539
11	RIL39	151	2.77674	657	4.59	80.313	2.498		28.973	2.476	8	5	13	548.805	439.817	394.181
11	RIL39	152						8400					11
11	RIL37	153											13
11	RIL37	154											12
11	RIL37	155											12
11	RIL37	156											13
11	RIL37	157						8900					13
11	RIL37	158											12
11	RIL37	159											13
11	RIL37	160											12
11	RIL37	161	2.32325	605	3.793	76.011	2.451		20.402	1.666	8	4	12	579.565	456.791	426.215
11	RIL37	162											12
11	RIL37	163	2.23227	541	2.881	65.025	2.315		19.102	1.762	8	5	12	568.535	460.411	393.725
11	RIL37	164											11
11	RIL37	165	2.25424	592	4.42	80.338	2.64		26.209	2.287	8	5	12	562.636	439.688	418.842
11	RIL37	166	2.32872	593	4.275	82.183	2.657		27.642	2.4	8	5	12	560.124	440.637	412.519
11	RIL37	167						11450					12
11	RIL37	168	2.28675	598	4.341	81.997	2.655		25.725	2.244	8	5	12	565.293	442.57	419.893
11	RIL37	169	1.74702	480	3.177	58.682	2.556		29.413	2.496	9	5	12	534.241	401.168	413.522
11	RIL37	170						10675					12
11	RIL37	171		462									11
11	B73	172	1.93318	506									12	535.899	401.296	417.717
11	B73	173	2.68639	622									11	513.285	401.698	382.924
11	B73	174	2.30622	478									12	491.434	379.13	366.701
11	B73	175	2.68612	606									12	512.54	405.039	375.65
11	B73	176	3.32548	726									12	512.94	412.666	369.309
11	H99	177	2.22539	560									13	562.408	449.596	400.881
11	H99	178	2.25176	602									13	589.969	468.475	428.506
11	H99	179	2.37668	608									13	584.288	468.315	417.232
11	H99	180	2.36421	616									13	589.65	464.116	435.445
11	H99	181	2.60342	627									12	548.944	440.311	392.612
13	RIL26	1											12
13	RIL26	2											12
13	RIL26	3											12
13	RIL26	4											12
13	RIL26	5						8840					12
13	RIL26	6						9200					12
13	RIL26	7											11
13	RIL26	8											11
13	RIL26	9	2.6276	540	2.782	48.514	1.9		39.191	1.437			11	426.225	328.171	322.486
13	RIL26	10	2.31958	482	2.301	45.467	2.027		18.626	2.669	9	6	12	468.554	375.805	327.567
13	RIL26	11											11
13	RIL26	12	2.52135	560	3.876	64.333	2.409		33.238	1.501	9	6	12	476.345	372.126	353.339
13	RIL26	13	2.57367	567									13	490.628	383.997	363.2
13	RIL26	14						8450					12
13	RIL26	15	2.29805	490	2.095	42.588	1.985		17.782	1.488	8	5	13	483.937	382.363	348.551
13	RIL26	16											11
13	RIL26	17	2.36683	547	3.104	56.835	2.241		23.044	1.78	9	6	12	496.619	388.86	366.275
13	RIL26	18	2.36594	504	2.613	53.878	2.258		18.603	1.467	8	5	13	491.26	388.138	354.671
13	RIL26	19											12
13	RIL25	20	3.03308	647	5.063	86.828	2.724		44.191	3.735	10	5	12	473.417	378.891	340.996
13	RIL25	21											12
13	RIL25	23											11
13	RIL25	24											11
13	RIL25	25	2.74094	638	5.217	83.897	2.706		32.304	2.39	9	5	13	526.377	418.625	382.841
13	RIL25	26											12
13	RIL25	27											12
13	RIL25	28	2.75982	613	5.108	82.196	2.633		42.868	3.516	9	5	12	472.926	369.288	353.672
13	RIL25	29											11
13	RIL25	30	2.66448	645	5.02	77.004	2.413		37.86	3.356	9	5	12	497.832	388.867	373.469
13	RIL25	31											11
13	RIL25	32											12
13	RIL25	33						9800					12
13	RIL25	34						10675					12
13	RIL25	35						11800					12
13	RIL25	36	2.67074	643	3.954	79.611	2.543		30.099	2.697	9	5	12	498.546	385.874	378.938
13	RIL25	37	2.42574	574	3.366	62.228	2.212		25.138	1.957	8	5	13	520.373	412.425	377.892
13	RIL25	38											12
13	RIL23	39											12
13	RIL23	40											14
13	RIL23	41											14
13	RIL23	42											14
13	RIL23	43											14
13	RIL23	44	2.81693	646	4.044	74.014	2.403		24.671	2.169	9	5	14	529.608	428.487	373.468
13	RIL23	45											12
13	RIL23	46											12
13	RIL23	47											12
13	RIL23	48						9100					11
13	RIL23	49	2.92774	678	4.005	69.177	2.195		43.383	3.936	9	5	12	465.947	374.773	333.61
13	RIL23	50											11
13	RIL23	51	2.7904	660	3.999	70.049	2.166		28.055	2.47	8	5	13	520.671	399.022	401.988
13	RIL23	52	2.76659	610	3.326	61.917	2.235		23.409	2.198	8	5	13	495.458	390.974	364.017
13	RIL23	53						10850					13
13	RIL23	54
13	RIL23	55											13
13	RIL23	56	2.81723	658	3.759	68.136	2.21		31.151	2.884	8	5	12	491.898	390.048	360.537
13	RIL23	57	2.54265	614	4.013	70.876	2.348		29.968	2.669	8	5	12	498.127	384.684	378.761
13	RIL23	58	2.14451	493									14	520.368	415.388	368.097
13	RIL19	59											14
13	RIL19	60											13
13	RIL19	61						10750					12
13	RIL19	62						9975					12
13	RIL19	63											14
13	RIL19	64											13
13	RIL19	65											13
13	RIL19	66	3.02856	658	5.288	81.759	2.444		36.96	3.233	9	5	14	517.081	417.59	366.599
13	RIL19	67											13
13	RIL19	68											13
13	RIL19	69											14
13	RIL19	70	2.79085	584	3.679	65.77	2.122		29.014	2.715	9	5	13	491.587	400.755	338.169
13	RIL19	71											14
13	RIL19	72	3.08664	660	4.52	80.509	2.453		30.527	2.773	8	5	14	514.609	413.038	369.478
13	RIL19	73	2.71333	390									14
13	RIL19	74	2.30095	485									17	612.399	498.412	415.758
13	RIL19	75	2.96419	663	3.705	71.65	2.23		21.619	1.91	8	5	14	534.723	437.815	368.561
13	RIL19	76						9600					12
13	RIL18	77											13
13	RIL18	78											13
13	RIL18	79											13
13	RIL18	80											12
13	RIL18	81											13
13	RIL18	82											12
13	RIL18	83						10100					13
13	RIL18	84											13
13	RIL18	85											12
13	RIL18	86						10300					13
13	RIL18	87											12
13	RIL18	88	3.08981	604	3.902	74.548	2.549		33.488	2.916	9	5	14	492.549	413.576	316.011
13	RIL18	89	2.64877	591	3.257	70.116	2.514		26.826	2.273	8	5	13	501.952	402.865	357.004
13	RIL18	90	2.55349	548	2.802	59.537	2.275		22.897	1.779	8	5	13	501.737	407.832	345.567
13	RIL18	91	2.9249	625	3.665	72	2.374		26.624	2.212	8	5	14	513.922	423.018	348.146
13	RIL18	92	2.82111	589									13	474.069	385.41	328.057
13	RIL18	93						11000					12
13	RIL17	94	2.62142	561	2.813	58.031	2.385		26.684	2.425	9	5	13	480.298	382.171	345.915
13	RIL18	95	2.12543	500	1.832	40.943	2.835		14.451	1.135	8	5	13	508.587	399.79	370.143
13	RIL18	96	2.57312	594	3.162	61.01	2.166		20.34	1.624	8	5	14	529.531	426.421	374.266
13	RIL17	97						8400					13
13	RIL17	98						10940					13
13	RIL17	99											14
13	RIL17	100											13
13	RIL17	101											13
13	RIL17	102	2.69259	582	3.556	64.469	2.286		26.376	2.221	8	5	14	511.708	411.107	362.534
13	RIL17	103	2.66985	649	4.367	80.978	2.55		23.899	1.977	8	5	14	548.471	446.196	382.31
13	RIL17	104											12
13	RIL17	105	2.9329	611	3.831	70.635	2.488		24.555	2.027	8	5	14	534.129	433.321	372.612
13	RIL17	106	2.58689	571	3.284	63.993	2.384		22.446	1.907	8	5	14	527.477	430.52	361.116
13	RIL17	107											13
13	RIL17	108											12
13	RIL17	109											13
13	RIL17	110											12
13	RIL17	111	2.01956	456									15	536.019	436.195	362.219
13	RIL17	112	2.78226	610	3.397	66.969	2.314		20.885	1.705	8	5	14	530.371	429.119	372.227
13	RIL17	113						9450					13
13	RIL17	114											12
13	RIL16	115											12
13	RIL16	116						11000					11
13	RIL16	117											13
13	RIL16	118											12
13	RIL16	119											13
13	RIL16	120											13
13	RIL16	121						10050					11
13	RIL16	122						9540					11
13	RIL16	123											13
13	RIL16	124											12
13	RIL16	125	2.69071	588	3.32	71.293	2.442		26.162	2.129	8	5	13	499.364	398.42	358.899
13	RIL16	126	2.35934	560	2.43	55.153	2.123		13.798	1.032	7	5	14	541.413	433.911	384.286
13	RIL16	127	2.60768	603	3.071	62.073	2.155		23.108	1.8202	8	5	13	515.91	410.902	372.639
13	RIL16	128	2.3621	556	3.12	59.393	2.427		20.609	1.591	8	5	13	517.296	397.843	392.451
13	RIL16	129	2.53792	545	2.584	53.893	2.136		20.36	1.573	8	5	13	501.133	409.129	341.542
13	RIL16	130											12
13	RIL16	131											12
13	RIL13	132
13	RIL16	133	2.7737	615	4.079	74.2	2.545		33.461	2.617			14	513.425	417.767	356.296
13	RIL16	134											13
13	RIL13	135											13
13	RIL13	136						13475					12
13	RIL13	137	3.14952	703	4.644	84.006	2.38		27.872	2.57	8	5	14	529.268	426.429	378.899
13	RIL13	138	2.96125	678	4.073	78.63	2.387		24.081	2.289	8	5	14	533.494	424.043	390.393
13	RIL13	139											13
13	RIL13	140	3.40279	666	3.844	78.649	2.533		19.755	1.827			14	533.452	445.548	350.073
13	RIL13	141	2.87142	670	3.984	72.581	2.176		22.015	1.882	8	5	15	553.602	456.247	375.863
13	RIL13	142											13
13	RIL13	143											13
13	RIL13	144											13
13	RIL13	145	2.85735	689	4.26	85.05	2.486		20.44	1.834	7	4	14	550.697	453.565	375.763
13	RIL13	146	2.76806	650	3.879	79.799	2.405		20.506	1.783	7	4	14	548.175	451.077	372.679
13	RIL13	147											13
13	RIL13	148	2.96669	667									15	543.416	448.667	367.305
13	RIL13	149											14
13	RIL13	150											13
13	RIL13	151						13900					13
13	RIL13	152						12700					12
13	RIL11	153											12
13	RIL11	154	3.06196	680	4.145	76.163	2.355		37.117	3.278	9	5	12	468.986	366.574	352.898
13	RIL11	155											12
13	RIL11	156	2.72286	656	3.626	71.164	2.253		16.388	1.45	7	4	15	561.402	460.417	385.06
13	RIL11	157											12
13	RIL11	158											12
13	RIL11	159	3.14615	682	4.443	71.164	2.433		30.581	2.595	8	5	13	500.97	399.001	365.512
13	RIL11	160	3.21461	701	5.217	89.307	2.503		31.716	2.858	9	5	13	507.378	406.821	366.351
13	RIL11	161											12
13	RIL11	162						13800					11
13	RIL11	163											12
13	RIL11	164	2.94672	637									12	449.339	351.116	337.25
13	RIL11	165											12
13	RIL11	166											11
13	RIL11	167						12250					12
13	RIL11	168											12
13	RIL11	169	2.54098	615	3.835	75.69	2.413		22.199	1.94	8	5	13	522.276	416.524	377.019
13	RIL11	170						11900					11
13	RIL11	171	2.6089	507	2.221	67.673	2.174		14.867	1.343	8	5	13	477.68	377.387	347.003
[truncated: 172 more rows]

## Sheet: averages
batch	RIL	LER	leaf length	leaf weight	leaf area	leaf width	DZ size	FW	DW	Leafnr	V_stage	emergence	te	tm	LED
all	B73	2.93033	624.946	4.17319	74.0713	2.34149	10908.3	40.5908	3.48926	ND	ND	11.4	462.161	363.042	341.94
all	H99	2.41366	584.46	4.32395	69.8071	2.47898	11650	31.5398	2.19882	ND	ND	12.1842	519.73	409.07	381.34
6	RIL100	2.31061	494.375	3.762	61.5908	2.60383	9041.67	30.0557	2.192	ND	ND	12.55	486.28	392.424	336.441
4	RIL103	2.84718	628.625	5.55733	87.7887	2.65967	10600	32.0653	2.4665	ND	ND	13.65	532.346	436.456	363.562
4	RIL104	2.68746	578.571	3.93333	70.9207	2.555	9750	29.6262	2.43333	ND	ND	12.85	505.731	407.846	355.344
5	RIL105	2.77441	693.5	5.00775	87.15	2.592	11350	24.0905	2.03875	ND	ND	13.5	556.874	446.407	401.783
4	RIL106	3.0999	678.125	4.58783	87.7378	2.67383	11416.7	32.265	2.55117	ND	ND	12.7	510.763	413.835	360.397
5	RIL107	2.60113	669.25	5.08883	91.4295	2.64117	10200	30.6785	2.428	ND	ND	12.55	543.156	426.026	405.939
5	RIL109	2.90806	720.375	7.824	122.707	3.252	12000	36.5377	2.97717	ND	ND	13.65	553.939	441.626	404.839
13	RIL11	2.89174	639.714	3.9145	75.1935	2.35517	12650	25.478	2.244	8.16667	4.83333	12.2105	498.29	396.834	361.585
5	RIL111	2.38329	658.875	5.25467	96.203	3.02367	11383.3	25.2948	1.914	ND	ND	13.25	583.416	462.121	428.094
3	RIL113	2.84567	650.375	5.0305	69.5997	2.0875	12183.3	39.4855	2.87867	ND	ND	12.4	505.674	397.507	375.159
4	RIL114	2.83364	723.75	6.74633	111.414	3.31867	11191.7	28.5862	2.1685	ND	ND	14.4	586.874	472.849	420.938
3	RIL115	2.80889	585.625	4.05783	74.7042	2.52667	10933.3	36.4757	2.74033	ND	ND	12.4	493.409	397.426	347.792
4	RIL116	2.46116	525.667	3.751	61.1687	2.53267	9783.33	23.4533	1.65	ND	ND	12.4	537.474	443.393	355.541
4	RIL117	2.66439	609.5	4.6995	88.51	2.96983	12283.3	22.9873	1.76733	ND	ND	14.0526	552.698	457.147	368.483
3	RIL118	2.27956	557	3.87533	67.0925	2.42683	7816.67	27.8868	2.1735	ND	ND	12.05	516.698	400.542	387.165
3	RIL119	2.93257	629.75	3.8045	63.5668	2.17767	8100	28.6117	2.29317	ND	ND	13.4211	517.211	424.553	351.633
3	RIL120	2.59883	724.571	6.81078	121.779	3.1825	10433.3	25.9415	1.999	ND	ND	14.8	610.474	488.418	442.964
3	RIL121	2.79339	668.625	4.4125	76.2733	2.4545	13800	26.7703	2.10517	ND	ND	13.35	540.179	434.872	385.248
3	RIL122	2.96626	740.5	6.7015	105.628	3.03683	14358.3	28.2863	2.21217	ND	ND	14.7	579.481	465.864	418.066
2	RIL123	2.85017	615.143	4.63433	87.6377	2.70833	11116.7	31.3567	2.7945	ND	ND	11.6	508.832	406.533	365.127
3	RIL124	2.61738	622.5	4.246	78.3177	2.66417	9833.33	23.862	1.83917	ND	ND	14.65	563.204	454.474	397.582
4	RIL125	2.35158	511.375	3.627	62.429	2.457	11233.3	33.1997	2.7235	ND	ND	11.7	474.856	375.786	342.043
2	RIL126	2.57818	583.75	5.823	85.5913	2.79733	12716.7	33.8813	2.5925	ND	ND	12.4	534.687	432.044	372.857
2	RIL127	2.54943	525.375	3.4905	64.735	2.64617	10783.3	29.3618	2.218	ND	ND	11.85	501.874	404.832	350.428
2	RIL128	2.7641	675	5.66533	86.7357	2.76367	14183.3	30.1373	2.36667	ND	ND	12.2	534.419	428.731	382.125
13	RIL13	2.99673	674.714	4.114	79.7858	2.3945	13358.3	22.4448	2.03083	7.6	4.6	13.4444	541.729	443.654	372.996
1	RIL130	2.72027	601.875	4.60567	66.3373	2.27683	13700	36.3068	2.62283	ND	ND	11.8	481.693	380.236	352.92
1	RIL131	3.29034	717.875	6.3745	103.896	2.842	12016.7	49.8813	4.02867	ND	ND	12.1	490.674	395.004	352.447
1	RIL132	3.0703	707.375	5.66717	92.0898	2.6775	14766.7	35.8062	2.80117	ND	ND	12.5	522.871	416.141	382.686
1	RIL133	3.07151	725.5	6.81929	109.104	3.10225	16800	46.6654	3.50814	ND	ND	12.2632	515.341	408.774	380.205
1	RIL134	2.54934	565.75	4.95383	93.2248	3.0875	13533.3	37.2477	3.19967	ND	ND	11.95	480.205	378.354	351.447
1	RIL135	2.93704	623.875	3.84883	72.7177	2.4235	12950	47.804	4.412	ND	ND	11.1	444.618	345.216	335.637
1	RIL136	2.70614	596.375	5.32983	102.113	3.42917	14166.7	40.4507	3.066	ND	ND	12.95	510.206	403.822	371.13
1	RIL137	2.94504	694.375	5.707	106.968	3.0455	13750	44.2565	3.77983	ND	ND	11.7895	498.559	395.865	366.123
2	RIL138	2.82165	637.625	5.70217	91.9892	2.8865	13183.3	35.4095	3.07683	ND	ND	11.95	522.896	422.083	368.898
2	RIL139	2.673	597.125	6.57667	93.7248	3.10733	10133.3	43.2033	3.163	ND	ND	12.1	504.865	405.241	358.114
2	RIL140	2.51998	559.5	4.7235	78.7082	2.769	10583.3	36.639	2.72567	ND	ND	11.45	487.283	389.88	347.193
2	RIL141	2.74669	552.375	3.13033	61.0215	2.29883	10016.7	38.5598	3.24933	ND	ND	10.35	449.104	354.36	327.816
13	RIL16	2.55524	577.833	3.10067	62.6675	2.30467	10196.7	22.9163	1.7937	7.8	5	12.5556	514.757	411.328	367.685
13	RIL17	2.61401	579.833	3.687	69.4088	2.4044	9596.67	23.6322	1.9674	8	5	13.1579	531.363	431.076	368.836
13	RIL18	2.66976	576.5	3.06186	62.3121	2.44257	10466.7	24.4729	2.052	8.28571	5	12.8947	500.331	405.136	348.139
13	RIL19	2.81409	573.333	4.298	74.922	2.31225	10108.3	29.53	2.65775	8.5	5	13.4444	534.08	433.522	371.713
13	RIL23	2.68658	622.714	3.85767	69.0282	2.2595	9975	30.1062	2.721	8.33333	5	12.7778	503.154	397.625	368.64
13	RIL25	2.7158	626.667	4.62133	78.6273	2.5385	10758.3	35.41	2.94183	9	5	11.8947	498.245	392.328	367.968
13	RIL26	2.439	527.143	2.79517	51.9358	2.13667	8830	25.0807	1.72367	8.6	5.6	11.8947	476.224	374.209	348.013
14	RIL27	2.64274	692.75	4.68833	94.4043	2.70933	13200	25.2648	2.20767	8.5	4.83333	13	559.727	440.24	417.361
14	RIL29	2.40822	573	4.5905	78.362	2.7195	9241.67	27.769	2.16217	7.83333	5	12.4211	515.331	404.497	379.317
14	RIL30	2.54198	610.286	4.9415	85.1058	2.7875	9725	31.7652	2.14083	8.16667	5	12.7368	521.192	413.202	379.082
14	RIL32	2.9402	748.25	5.98983	99.0728	2.53167	12475	33.583	2.51767	8.33333	5	12.7368	547.301	426.502	414.327
14	RIL33	2.95627	637.429	4.59117	85.9835	2.7085	10593.8	39.2077	2.05245	9.16667	5.33333	11.8947	474.1	377.324	344.048
14	RIL36	2.56997	618.143	4.27717	81.8008	2.71783	11008.3	31.9935	1.80783	9	5.16667	11.9474	505.436	391.396	381.873
11	RIL37	2.19538	553	3.8145	74.0393	2.54567	10341.7	24.7488	2.1425	8.16667	4.83333	12.1053	561.732	440.211	414.119
14	RIL38	3.03683	680.429	4.28067	81.5703	2.27083	10533.3	35.6668	1.95055	8.83333	5	11.7368	474.649	369.333	359.191
11	RIL39	2.61324	610.143	4.70983	78.5983	2.54117	9333.33	26.6558	2.50783	7.5	4.5	12.7368	559.882	458.616	381.996
11	RIL40	2.8914	712	5.27283	87.7148	2.3825	8866.67	29.5112	2.52167	7.83333	4.5	13.1053	586.101	476.702	411.556
11	RIL42	2.28488	580.429	3.89567	80.4445	2.91517	9300	19.5402	1.70733	7.33333	4	13.2632	618.514	499.344	433.829
11	RIL43	2.73666	622.429	3.8835	73.184	2.41167	11116.7	24.4687	2.26867	7.66667	4.66667	12.8947	559.422	459.08	380.845
14	RIL44	2.6451	697.143	5.91267	98.9472	2.89883	13091.7	32.8983	2.49717	7.66667	4.33333	12.8421	541.643	420.46	411.965
11	RIL45	2.58118	604	2.8715	55.3733	1.8325	8416.67	25.7725	2.53733	8.83333	5	11.0526	524.639	412.565	386.707
11	RIL46	2.32859	582	3.09483	66.2207	2.3165	8166.67	22.7988	2.3685	8.16667	4.83333	12.4737	558.717	445.392	401.477
11	RIL47	2.50807	566.857	3.6795	74.9867	2.83967	8716.67	26.3632	2.2955	8.16667	5	12.9474	547.158	448.471	370.356
11	RIL48	2.81271	684.714	4.52817	76.0495	2.18717	12650	27.0718	2.0725	7.66667	4.66667	12.6842	578.966	475.467	396.99
10	RIL49	2.66794	575.143	2.60217	46.8165	1.6105	9350	29.2952	2.31783	9	5.33333	11.7895	483.387	382.463	351.001
10	RIL50	3.23446	679.571	4.72417	84.7742	2.61467	11933.3	39.3982	3.26483	9.16667	5.16667	12.0526	474.517	380.104	341.662
10	RIL51	2.48772	567	3.42917	68.0827	2.4565	8833.33	30.0553	2.27417	8.83333	5.16667	12.5789	497.322	398.359	353.703
10	RIL52	2.99605	691.571	4.28883	77.4657	2.13533	10633.3	37.7875	2.898	8.66667	5.33333	11.1053	491.293	389.841	360.809
10	RIL53	3.01147	706.571	5.91983	100.675	2.7325	11950	40.1508	3.154	8.83333	5	12.7895	516.168	413.873	372.304
10	RIL54	2.80134	622.167	5.09983	84.7073	2.46117	10366.7	36.8417	2.93617	9	5	11.3158	475.428	379.769	341.126
10	RIL55	2.57417	542.429	3.34088	63.8338	2.41183	10133.3	28.1243	2.22483	8.33333	5.16667	12.5263	486.007	395.57	332.407
9	RIL57	3.19174	749.625	6.08633	97.5572	2.61217	12741.7	34.9933	2.6735	7.33333	4.33333	13.95	544.041	440.737	387.118
9	RIL58	2.92967	590.625	3.773	66.839	2.13833	10762.3	41.9867	3.23383	8.5	5.33333	11.4	444.522	352.332	322.866
9	RIL59	2.75237	592.5	4.40083	81.9402	2.551	9691.67	41.7627	3.0775	9	5.16667	11.35	459.77	359.445	341.96
9	RIL60	2.7508	598.25	4.14867	64.7538	2.25417	10558.3	44.8198	3.32422	8.83333	5.33333	11.2	448.495	339.895	348.662
9	RIL61	2.99788	607.875	3.3885	67.9213	2.29517	11750	40.1527	3.47267	8.83333	5.66667	11.7	447.971	352.896	329.759
10	RIL62	2.65544	546.667	2.55938	55.1962	2.02533	9916.67	33.4245	2.89883	9.83333	6	11	440.245	344.399	322.825
8	RIL64	2.2235	504.625	3.734	58.3672	2.1292	10733.3	26.3772	1.95617	ND	ND	12.5556	500.651	391.018	368.512
8	RIL65	2.66554	638.75	6.64283	100.36	3.1635	9300	47.5687	3.35483	ND	ND	12.2	509.145	400.738	376.979
9	RIL66	2.95512	712.75	5.954	86.2155	2.303	14200	38.9315	3.236	8.16667	5	11.6	497.109	382.515	383.362
9	RIL67	2.75518	636.375	5.96929	106.66	3.27729	11583.3	44.153	3.62257	8.16667	5	12.55	505.97	397.499	374.934
8	RIL69	3.24031	720.25	6.59483	101.493	2.639	13183.3	43.577	3.476	ND	ND	12.3	502.889	403.236	363.848
8	RIL70	2.58304	625.75	4.708	76.3953	2.20883	12125	33.0938	2.72033	ND	ND	12.7	522.853	420.477	371.788
8	RIL71	2.64252	592.75	4.541	69.612	2.4575	13441.7	28.4095	2.13733	ND	ND	12.8	515.128	413.786	363.566
7	RIL72	2.44175	550.5	4.251	64.1457	2.42983	9316.67	30.0318	2.111	ND	ND	12.6	492.34	397.435	342.681
7	RIL73	2.59937	558.625	4.48983	76.5022	2.60733	9900	40.8632	2.96067	ND	ND	12.3	479.745	384.644	339.869
7	RIL74	3.16466	740.25	6.67533	102.279	2.8375	11333.3	37.703	2.85033	ND	ND	13.1	533.561	434.991	374.08
7	RIL75	2.62344	618	4.89333	83.055	2.61467	11283.3	35.6717	2.77717	ND	ND	12	492.01	386.951	363.594
8	RIL76	2.96227	542.375	3.716	67.3895	2.31383	10516.7	39.95	3.49867	ND	ND	11.85	454.416	370.955	307.384
7	RIL80	2.63797	612.5	5.18017	75.5475	2.40167	9583.33	40.8573	3.17117	ND	ND	11.95	490.162	388.597	357.017
8	RIL81	2.80017	631.5	5.23217	83.8017	2.65833	11683.3	43.7097	3.484	ND	ND	11.5	479.633	376.23	356.7
7	RIL82	3.45834	744.625	6.26667	88.0492	2.1715	11900	45.9123	3.68417	ND	ND	12.4	475.614	382.279	343.716
7	RIL83	3.13734	680.25	6.57767	107.029	3.02533	12516.7	37.5752	2.757	ND	ND	13.1	523.706	429.309	360.32
6	RIL84	2.77089	563.75	4.05083	65.4167	2.43333	11033.3	37.1115	2.641	ND	ND	12.9	488.727	397.826	335.932
6	RIL85	2.91227	632.571	4.67667	86.0237	2.609	10200	43.3293	3.405	ND	ND	12.45	489.918	392.717	351.146
6	RIL88	2.74676	576.625	4.45067	74.2262	2.5405	8850	40.2032	2.743	ND	ND	11.8	480.029	386.917	337.755
6	RIL89	3.22918	789	7.584	122.57	2.9575	13866.7	34.9307	2.225	ND	ND	14.1	571.791	468.634	398.805
6	RIL90	2.87736	593.125	4.32783	67.8553	2.50133	11450	37.0237	2.65217	ND	ND	13.45	495.662	406.315	336.837
7	RIL91	2.08135	488.889	3.608	56.8694	2.34486	ND	38.729	3.08286	ND	ND	11.2	447.946	336.324	344.994
6	RIL92	2.231	520.125	4.56	70.1492	2.6095	10550	29.489	1.98733	ND	ND	13.1	513.832	405.69	371.552
5	RIL93	2.46201	543.625	4.09133	64.5053	2.305	11200	29.5798	2.04733	ND	ND	11.95	500.049	402.83	350.007
5	RIL94	2.51114	571.625	3.84017	77.0558	2.57533	10883.3	33.6555	2.7555	ND	ND	11.85	492.712	389.75	358.514
5	RIL95	2.43763	575.25	4.289	70.4252	2.4776	11283.3	28.5358	2.18733	ND	ND	13.35	535.087	430.027	378.095
6	RIL96	2.80099	632	4.899	72.8255	2.50233	11383.3	38.3657	2.97133	ND	ND	12.25	509.044	402.593	373.254
5	RIL99	2.34825	535.75	3.8825	69.5377	2.71283	9183.33	25.3628	1.8675	ND	ND	13.1053	523.131	420.87	366.263
